# Supplementary material for: Transcriptomic Variation during Spermiogenesis in Mouse Germ Cells
Source: PLoS One. 2016 Nov 11;11(11):e0164874. doi: 10.1371/journal.pone.0164874 (PMC5105947; doi:10.1371/journal.pone.0164874)
Supplement: S1 Table — (XLS) [file pone.0164874.s003.xls]

## Sheet: MR-L1.fpkm
event_id	event_type	gene_id	chrom	event_start	event_end	event_pattern	strand	fpkm	ref_id
1000001	TSS	CUFF.1000	1	64125281	64125522	64125281	-	5.83214	-
1000002	TTS	CUFF.1000	1	64082260	64082338	64082338	-	5.83214	-
1000003	TSS	CUFF.1013	1	64616742	64616850	64616850	+	2.5672	ENSMUST00000049932
1000004	TTS	CUFF.1013	1	64643808	64644849	64643808	+	2.5672	ENSMUST00000049932
1000005	TSS	CUFF.1015	1	65067957	65068076	65067957	-	2.5686	ENSMUST00000069142
1000006	TTS	CUFF.1015	1	65059260	65059883	65059883	-	2.5686	ENSMUST00000069142
1000007	AE	CUFF.1015	1	65063249	65063348	65063249-65063348	-	0.804475	ENSMUST00000069142
1000008	AE	CUFF.1015	1	65063239	65063348	65063239-65063348	-	1.76412	ENSMUST00000069142
1000009	TSS	CUFF.1016	1	65207624	65207749	65207624	-	14.5475	ENSMUST00000097709
1000010	TTS	CUFF.1016	1	65205195	65206129	65206129	-	14.5475	ENSMUST00000097709
1000011	TSS	CUFF.1017	1	65103688	65103735	65103688	-	4.36667	ENSMUST00000087359
1000012	TSS	CUFF.1017	1	65103664	65103725	65103664	-	7.57894	ENSMUST00000087359
1000013	TTS	CUFF.1017	1	65095133	65095470	65095470	-	11.9456	ENSMUST00000087359
1000014	TSS	CUFF.1020	1	65319212	65319282	65319282	+	1.51563	ENSMUST00000097707
1000015	TTS	CUFF.1020	1	65320217	65320565	65320217	+	1.51563	ENSMUST00000097707
1000016	TSS	CUFF.1021	1	65409828	65409889	65409889	+	9.42773	ENSMUST00000027083
1000017	TTS	CUFF.1021	1	65434992	65435534	65434992	+	9.42773	ENSMUST00000027083
1000018	TSS	CUFF.1024	1	64737038	64737478	64737038	-	116.681	ENSMUST00000150749
1000019	TTS	CUFF.1024	1	64726430	64726959	64726959	-	116.681	ENSMUST00000150749
1000020	TSS	CUFF.1028	1	64737834	64737974	64737974	+	3.38451	ENSMUST00000114077
1000021	TTS	CUFF.1028	1	64761143	64761396	64761143	+	3.38451	ENSMUST00000114077
1000022	TSS	CUFF.103	1	10224930	10224998	10224998	+	8.48251	-
1000023	TTS	CUFF.103	1	10225861	10226183	10225861	+	8.48251	-
1000024	TSS	CUFF.1036	1	66741130	66741138	66741138	+	2.60025	ENSMUST00000061620
1000025	TTS	CUFF.1036	1	66741904	66743567	66741904	+	2.60025	ENSMUST00000061620
1000026	TSS	CUFF.1037	1	66472093	66472102	66472102	+	36.5513	ENSMUST00000114017
1000027	TTS	CUFF.1037	1	66485366	66486522	66485366	+	36.5513	ENSMUST00000114017
1000028	TSS	CUFF.1038	1	66753029	66753099	66753099	+	2.57602	ENSMUST00000113995
1000029	TTS	CUFF.1038	1	66764328	66765316	66764328	+	2.57602	ENSMUST00000113995
1000030	TSS	CUFF.1039	1	64764671	64764871	64764871	+	156.617	ENSMUST00000114077
1000031	TTS	CUFF.1039	1	64769009	64769118	64769009	+	89.9065	ENSMUST00000114077
1000032	TTS	CUFF.1039	1	64770097	64770385	64770097	+	66.7101	ENSMUST00000114077
1000033	TSS	CUFF.104	1	10398581	10398688	10398581	-	5.63309	ENSMUST00000035577
1000034	TSS	CUFF.104	1	10467106	10467205	10467106	-	7.7959	ENSMUST00000035577
1000035	TTS	CUFF.104	1	10389686	10389840	10389840	-	13.429	ENSMUST00000035577
1000036	SKIP_ON	CUFF.104	1	10398200	10398244	10389840,10398200-10398244,10398350	-	2.43471	ENSMUST00000035577
1000037	SKIP_OFF	CUFF.104	1	10398200	10398244	1.03898e+15	-	10.9943	ENSMUST00000035577
1000038	TSS	CUFF.1040	1	66348708	66348745	66348745	+	27.346	ENSMUST00000114013
1000039	TTS	CUFF.1040	1	66452823	66453319	66452823	+	27.346	ENSMUST00000114013
1000040	TSS	CUFF.1047	1	66973108	66973205	66973108	-	1.98981	ENSMUST00000027151
1000041	TTS	CUFF.1047	1	66970878	66971131	66971131	-	1.98981	ENSMUST00000027151
1000042	TSS	CUFF.1048	1	66878792	66878851	66878792	-	2.83348	ENSMUST00000027153
1000043	TSS	CUFF.1048	1	66891742	66891860	66891742	-	4.05462	ENSMUST00000027153
1000044	TTS	CUFF.1048	1	66877440	66878101	66878101	-	6.8881	ENSMUST00000027153
1000045	TSS	CUFF.1053	1	66773261	66773358	66773261	-	4.0588	ENSMUST00000042389
1000046	TTS	CUFF.1053	1	66765761	66766633	66766633	-	5.68838	ENSMUST00000042389
1000047	TSS	CUFF.1054	1	67259957	67260037	67259957	-	1.16873	ENSMUST00000027144
1000048	TTS	CUFF.1054	1	67250733	67251271	67251271	-	1.16873	ENSMUST00000027144
1000049	TSS	CUFF.1055	1	67276024	67276092	67276092	+	1.77265	ENSMUST00000027144
1000050	TTS	CUFF.1055	1	67276822	67277340	67276822	+	1.77265	ENSMUST00000027144
1000051	TSS	CUFF.1056	1	66847623	66848089	66847623	-	17.8832	ENSMUST00000113987
1000052	TTS	CUFF.1056	1	66782100	66782318	66782318	-	17.8832	ENSMUST00000113987
1000053	TSS	CUFF.106	1	10467995	10468059	10468059	+	4.43985	ENSMUST00000035577
1000054	TTS	CUFF.106	1	10558056	10558170	10558056	+	4.43985	ENSMUST00000035577
1000055	TSS	CUFF.1060	1	67085376	67085549	67085376	-	315.065	ENSMUST00000027149
1000056	TTS	CUFF.1060	1	67049948	67050131	67050131	-	315.065	ENSMUST00000027149
1000057	TSS	CUFF.1064	1	68726118	68726188	68726118	-	12.8107	ENSMUST00000119142
1000058	TTS	CUFF.1064	1	68715801	68716004	68716004	-	12.8107	ENSMUST00000119142
1000059	TSS	CUFF.107	1	10999755	10999865	10999865	+	8.416	ENSMUST00000027056
1000060	TTS	CUFF.107	1	11016779	11016990	11016779	+	8.416	ENSMUST00000027056
1000061	TSS	CUFF.1070	1	69873565	69873695	69873695	+	1.94813	ENSMUST00000065425
1000062	TTS	CUFF.1070	1	69891634	69891916	69891634	+	1.94813	ENSMUST00000065425
1000063	TSS	CUFF.1073	1	71077933	71077993	71077933	-	4.02359	ENSMUST00000027393
1000064	TTS	CUFF.1073	1	71076903	71077426	71077426	-	4.02359	ENSMUST00000027393
1000065	TSS	CUFF.1074	1	71291306	71291396	71291306	-	1.8404	ENSMUST00000087268
1000066	TTS	CUFF.1074	1	71289578	71289978	71289978	-	1.8404	ENSMUST00000087268
1000067	TSS	CUFF.1075	1	71373963	71374328	71374328	+	9.79319	ENSMUST00000087268
1000068	TTS	CUFF.1075	1	71375750	71376136	71375750	+	9.79319	ENSMUST00000087268
1000069	TSS	CUFF.108	1	11013784	11013845	11013784	-	5.01612	ENSMUST00000027056
1000070	TTS	CUFF.108	1	11011294	11011510	11011510	-	5.01612	ENSMUST00000027056
1000071	TSS	CUFF.1083	1	72238617	72238774	72238617	-	2.25242	ENSMUST00000048860
1000072	TTS	CUFF.1083	1	72207314	72207593	72207593	-	2.25242	ENSMUST00000048860
1000073	TSS	CUFF.1085	1	72258591	72258637	72258591	-	1.9861	ENSMUST00000048860
1000074	TTS	CUFF.1085	1	72243012	72243515	72243515	-	1.9861	ENSMUST00000048860
1000075	TSS	CUFF.1086	1	72268412	72268737	72268737	+	6.77795	-
1000076	TTS	CUFF.1086	1	72269710	72270082	72269710	+	6.77795	-
1000077	TSS	CUFF.1087	1	72428269	72428302	72428302	+	19.8081	ENSMUST00000027379
1000078	TTS	CUFF.1087	1	72441282	72441527	72441282	+	19.8081	ENSMUST00000027379
1000079	TSS	CUFF.1089	1	72493730	72493896	72493730	-	2.72071	ENSMUST00000047786
1000080	TTS	CUFF.1089	1	72482202	72482296	72482296	-	2.72071	ENSMUST00000047786
1000081	TSS	CUFF.109	1	10038974	10039031	10038974	-	6.29469	ENSMUST00000071087
1000082	TSS	CUFF.109	1	10047795	10048417	10047795	-	3.4112	ENSMUST00000071087
1000083	TTS	CUFF.109	1	10042792	10043700	10043700	-	2.34506	ENSMUST00000071087
1000084	TSS	CUFF.1090	1	72290639	72290737	72290737	+	2.53413	ENSMUST00000123654
1000085	TTS	CUFF.1090	1	72318722	72318875	72318722	+	2.53413	ENSMUST00000123654
1000086	TSS	CUFF.1094	1	72271985	72272800	72272800	+	2.56646	ENSMUST00000101806
1000087	TTS	CUFF.1094	1	72273067	72273285	72273067	+	2.56646	ENSMUST00000101806
1000088	TSS	CUFF.1095	1	72624926	72625045	72624926	-	9.00783	-
1000089	TSS	CUFF.1095	1	72625492	72625531	72625492	-	27.1802	-
1000090	TTS	CUFF.1095	1	72619470	72619873	72619873	-	36.1881	-
1000091	TSS	CUFF.1096	1	72735124	72735272	72735124	-	15.8827	ENSMUST00000053499
1000092	TTS	CUFF.1096	1	72726103	72726118	72726118	-	11.4828	ENSMUST00000053499
1000093	TTS	CUFF.1096	1	72726103	72726121	72726121	-	4.39986	ENSMUST00000053499
1000094	TSS	CUFF.1097	1	72688060	72688846	72688846	+	23.6858	ENSMUST00000053499
1000095	TTS	CUFF.1097	1	72689385	72689885	72689385	+	23.6858	ENSMUST00000053499
1000096	TSS	CUFF.1098	1	72704985	72704995	72704985	-	29.9281	ENSMUST00000053499
1000097	TTS	CUFF.1098	1	72689584	72689885	72689885	-	29.9281	ENSMUST00000053499
1000098	TSS	CUFF.1099	1	72747026	72747115	72747026	-	9.92969	ENSMUST00000053499
1000099	TTS	CUFF.1099	1	72736675	72736957	72736957	-	9.92969	ENSMUST00000053499
1000100	TSS	CUFF.11	1	3869629	3869781	3869781	+	23.0575	-
1000101	TTS	CUFF.11	1	3898395	3898640	3898395	+	23.0575	-
1000102	TSS	CUFF.1101	1	72673195	72673219	72673219	+	14.0302	ENSMUST00000047615
1000103	TTS	CUFF.1101	1	72679395	72679709	72679395	+	14.0302	ENSMUST00000047615
1000104	TSS	CUFF.1102	1	72757845	72757897	72757897	+	1197.35	ENSMUST00000059980
1000105	TTS	CUFF.1102	1	72760076	72760180	72760076	+	1197.35	ENSMUST00000059980
1000106	TSS	CUFF.1105	1	73061357	73061464	73061357	-	2.95724	-
1000107	TSS	CUFF.1105	1	73058128	73058167	73058128	-	5.51013	-
1000108	TTS	CUFF.1105	1	73049183	73049419	73049419	-	8.46737	-
1000109	TSS	CUFF.1106	1	69998189	69998347	69998347	+	110.624	ENSMUST00000161310
1000110	TTS	CUFF.1106	1	70771341	70771701	70771341	+	110.624	ENSMUST00000161310
1000111	TSS	CUFF.111	1	11275193	11275240	11275240	+	35.4279	ENSMUST00000027056
1000112	TSS	CUFF.111	1	11285310	11285400	11285400	+	24.499	ENSMUST00000027056
1000113	TTS	CUFF.111	1	11287789	11287933	11287789	+	59.9269	ENSMUST00000027056
1000114	TSS	CUFF.112	1	11317383	11317416	11317383	-	31.6632	-
1000115	TTS	CUFF.112	1	11305183	11305489	11305489	-	31.6632	-
1000116	TSS	CUFF.1126	1	73402440	73402539	73402539	+	2.25152	-
1000117	TTS	CUFF.1126	1	73408022	73408349	73408022	+	2.25152	-
1000118	TSS	CUFF.1127	1	73959499	73959914	73959914	+	6.15297	ENSMUST00000169786
1000119	TTS	CUFF.1127	1	73960088	73960098	73960088	+	6.15297	ENSMUST00000169786
1000120	TSS	CUFF.1130	1	73971280	73971338	73971280	-	27.0672	ENSMUST00000169786
1000121	TTS	CUFF.1130	1	73960494	73961248	73961248	-	27.0672	ENSMUST00000169786
1000122	TSS	CUFF.1131	1	73994458	73994649	73994458	-	2.03959	ENSMUST00000169786
1000123	TTS	CUFF.1131	1	73971574	73972343	73972343	-	2.03959	ENSMUST00000169786
1000124	TSS	CUFF.1132	1	73185818	73185966	73185818	-	17.3381	-
1000125	TTS	CUFF.1132	1	73185166	73185692	73185692	-	17.3381	-
1000126	TSS	CUFF.1133	1	74415694	74416035	74415694	-	7.86264	ENSMUST00000097697
1000127	TTS	CUFF.1133	1	74409418	74409445	74409445	-	7.86264	ENSMUST00000097697
1000128	TSS	CUFF.1135	1	73248163	73248290	73248290	+	18.5767	-
1000129	TSS	CUFF.1135	1	73287251	73287305	73287305	+	10.0821	-
1000130	TTS	CUFF.1135	1	73355599	73355783	73355599	+	18.5767	-
1000131	TSS	CUFF.1138	1	74283570	74283621	74283621	+	178.569	ENSMUST00000113819
1000132	TTS	CUFF.1138	1	74314345	74314784	74314345	+	178.569	ENSMUST00000113819
1000133	TSS	CUFF.1139	1	74542204	74542353	74542204	-	1.30699	ENSMUST00000044260
1000134	TTS	CUFF.1139	1	74532609	74532629	74532629	-	1.30699	ENSMUST00000044260
1000135	TSS	CUFF.1143	1	74394237	74394290	74394290	+	30.8666	ENSMUST00000087226
1000136	TTS	CUFF.1143	1	74400065	74400254	74400065	+	30.8666	ENSMUST00000087226
1000137	TSS	CUFF.1147	1	73345626	73345836	73345626	-	3.00927	-
1000138	TTS	CUFF.1147	1	73345139	73345411	73345411	-	3.00927	-
1000139	TSS	CUFF.1149	1	74514841	74514903	74514841	-	18.1019	ENSMUST00000055335
1000140	TTS	CUFF.1149	1	74484164	74484609	74484609	-	11.6254	ENSMUST00000044260
1000141	SKIP_ON	CUFF.1149	1	74490987	74491102	74488175,74490987-74491102,74497069	-	6.47647	ENSMUST00000055335
1000142	SKIP_OFF	CUFF.1149	1	74490987	74491102	7.44882e+15	-	11.6254	ENSMUST00000044260
1000143	TSS	CUFF.115	1	10037306	10037607	10037607	+	27.1019	ENSMUST00000071087
1000144	TTS	CUFF.115	1	10098450	10098633	10098450	+	27.1019	ENSMUST00000071087
1000145	SKIP_ON	CUFF.115	1	10094293	10094445	10086094,10094293-10094445,10098450	+	9.57661	ENSMUST00000071087
1000146	SKIP_OFF	CUFF.115	1	10094293	10094445	1.00861e+15	+	17.5253	ENSMUST00000071087
1000147	TSS	CUFF.1150	1	74708278	74708463	74708463	+	5.79484	ENSMUST00000153636
1000148	TTS	CUFF.1150	1	74719418	74719817	74719418	+	5.79484	ENSMUST00000153636
1000149	TSS	CUFF.1153	1	74328310	74328508	74328310	-	155.001	ENSMUST00000006462
1000150	TTS	CUFF.1153	1	74326412	74326883	74326883	-	155.001	ENSMUST00000006462
1000151	TSS	CUFF.1157	1	74590749	74590813	74590749	-	3.82597	ENSMUST00000044260
1000152	TTS	CUFF.1157	1	74575707	74577686	74577686	-	3.82597	ENSMUST00000044260
1000153	TSS	CUFF.1159	1	74743017	74743189	74743189	+	29.0704	ENSMUST00000042125
1000154	TTS	CUFF.1159	1	74744015	74744542	74744015	+	29.0704	ENSMUST00000042125
1000155	TSS	CUFF.116	1	11738094	11738181	11738181	+	2.76903	ENSMUST00000137824
1000156	TTS	CUFF.116	1	11923625	11923822	11923625	+	2.76903	ENSMUST00000137824
1000157	TSS	CUFF.1160	1	74326422	74326600	74326600	+	1905.99	ENSMUST00000006462
1000158	TTS	CUFF.1160	1	74326666	74326700	74326666	+	1905.99	ENSMUST00000006462
1000159	TSS	CUFF.1161	1	74331568	74331711	74331711	+	126.23	ENSMUST00000113805
1000160	TTS	CUFF.1161	1	74333666	74334015	74333666	+	126.23	ENSMUST00000113805
1000161	TSS	CUFF.1162	1	74829409	74829468	74829468	+	2.40426	ENSMUST00000006716
1000162	TTS	CUFF.1162	1	74830713	74832095	74830713	+	2.40426	ENSMUST00000006716
1000163	TSS	CUFF.1163	1	74645267	74645290	74645267	-	43.6753	ENSMUST00000027357
1000164	TTS	CUFF.1163	1	74640334	74640838	74640838	-	24.341	ENSMUST00000027357
1000165	TTS	CUFF.1163	1	74640334	74640976	74640976	-	19.3342	ENSMUST00000027357
1000166	TSS	CUFF.1169	1	74647281	74647344	74647344	+	26.3163	ENSMUST00000087183
1000167	TTS	CUFF.1169	1	74651963	74652081	74651963	+	26.3163	ENSMUST00000087183
1000168	TSS	CUFF.1175	1	74950595	74950648	74950595	-	44.7502	ENSMUST00000094844
1000169	TTS	CUFF.1175	1	74948664	74948817	74948817	-	44.7502	ENSMUST00000094844
1000170	TSS	CUFF.1177	1	75093075	75093173	75093075	-	8.05157	ENSMUST00000152855
1000171	TTS	CUFF.1177	1	75013934	75014342	75014342	-	8.05157	ENSMUST00000152855
1000172	TSS	CUFF.1178	1	75139217	75139368	75139217	-	9.08381	ENSMUST00000097695
1000173	TTS	CUFF.1178	1	75138332	75139134	75139134	-	9.08381	ENSMUST00000097695
1000174	TSS	CUFF.1179	1	74680115	74680228	74680228	+	46.0623	ENSMUST00000087183
1000175	TTS	CUFF.1179	1	74682289	74682658	74682289	+	46.0623	ENSMUST00000087183
1000176	TSS	CUFF.118	1	12483467	12483529	12483467	-	1.5216	-
1000177	TTS	CUFF.118	1	12455078	12455406	12455406	-	1.5216	-
1000178	TSS	CUFF.1182	1	74597670	74597723	74597723	+	33.7476	ENSMUST00000113749
1000179	TTS	CUFF.1182	1	74612321	74612557	74612321	+	33.7476	ENSMUST00000113749
1000180	TSS	CUFF.1184	1	74674013	74674067	74674067	+	2.4551	ENSMUST00000087183
1000181	TTS	CUFF.1184	1	74674716	74675077	74674716	+	2.4551	ENSMUST00000087183
1000182	TSS	CUFF.1187	1	75167129	75167173	75167173	+	6.44312	ENSMUST00000160439
1000183	TTS	CUFF.1187	1	75167810	75168548	75167810	+	6.44312	ENSMUST00000160439
1000184	TSS	CUFF.119	1	12223527	12223583	12223583	+	5.54711	-
1000185	TSS	CUFF.119	1	12231420	12231452	12231452	+	4.7226	-
1000186	TTS	CUFF.119	1	12305491	12305588	12305491	+	5.54711	-
1000187	TSS	CUFF.1190	1	75170713	75170755	75170713	-	12.9988	ENSMUST00000027396
1000188	TTS	CUFF.1190	1	75168306	75168562	75168562	-	12.9988	ENSMUST00000027396
1000189	TSS	CUFF.1191	1	75207465	75207599	75207599	+	10.5016	ENSMUST00000123825
1000190	TTS	CUFF.1191	1	75210389	75210833	75210389	+	56.3725	ENSMUST00000027401
1000191	TSS	CUFF.1193	1	75198318	75198324	75198318	-	11.3225	ENSMUST00000155716
1000192	TTS	CUFF.1193	1	75193552	75194929	75194929	-	5.69658	ENSMUST00000155716
1000193	TTS	CUFF.1193	1	75193552	75195091	75195091	-	5.62589	ENSMUST00000155716
1000194	IR_ON	CUFF.1193	1	75195690	75195776	75195608-75196332	-	5.62589	ENSMUST00000155716
1000195	IR_OFF	CUFF.1193	1	75195690	75195776	75195608-75195690,75195776-75196332	-	5.69658	ENSMUST00000155716
1000196	TSS	CUFF.1194	1	75313285	75313377	75313285	-	24.9061	ENSMUST00000066668
1000197	TTS	CUFF.1194	1	75305138	75305284	75305284	-	24.9061	ENSMUST00000066668
1000198	TSS	CUFF.1196	1	75248871	75248968	75248968	+	10.8021	ENSMUST00000027404
1000199	TTS	CUFF.1196	1	75253689	75254407	75253689	+	10.8021	ENSMUST00000027404
1000200	TSS	CUFF.1199	1	75211565	75212395	75212395	+	36.1587	ENSMUST00000027401
1000201	TTS	CUFF.1199	1	75212857	75213157	75212857	+	36.1587	ENSMUST00000027401
1000202	TSS	CUFF.12	1	4487593	4487735	4487735	+	5.09086	-
1000203	TTS	CUFF.12	1	4489551	4489631	4489551	+	5.09086	-
1000204	TSS	CUFF.1201	1	75228550	75228582	75228550	-	21.1346	ENSMUST00000079464
1000205	TTS	CUFF.1201	1	75212141	75213168	75213168	-	21.1346	ENSMUST00000079464
1000206	TSS	CUFF.1203	1	75233040	75233164	75233164	+	24.6058	ENSMUST00000082158
1000207	TSS	CUFF.1203	1	75241073	75241165	75241165	+	107.213	ENSMUST00000082158
1000208	TTS	CUFF.1203	1	75242111	75242268	75242111	+	24.6058	ENSMUST00000082158
1000209	TSS	CUFF.1204	1	75283459	75283595	75283595	+	2.77981	-
1000210	TTS	CUFF.1204	1	75285486	75286044	75285486	+	2.77981	-
1000211	TSS	CUFF.1207	1	75399598	75399737	75399598	-	1.31448	ENSMUST00000087122
1000212	TTS	CUFF.1207	1	75398542	75399166	75399166	-	1.31448	ENSMUST00000087122
1000213	TSS	CUFF.1210	1	75177434	75177710	75177710	+	1722.75	ENSMUST00000040689
1000214	TTS	CUFF.1210	1	75181850	75181853	75181850	+	1722.75	ENSMUST00000040689
1000215	TSS	CUFF.1213	1	75438588	75438852	75438852	+	17.319	ENSMUST00000135453
1000216	TTS	CUFF.1213	1	75439476	75439751	75439476	+	17.319	ENSMUST00000135453
1000217	TSS	CUFF.1214	1	75186877	75186906	75186877	-	1.43817	ENSMUST00000165703
1000218	TTS	CUFF.1214	1	75184140	75184400	75184400	-	1.43817	ENSMUST00000165703
1000219	TSS	CUFF.1217	1	75487116	75487446	75487446	+	9.85813	ENSMUST00000064469
1000220	TTS	CUFF.1217	1	75487702	75487731	75487702	+	9.85813	ENSMUST00000064469
1000221	TSS	CUFF.1220	1	75484481	75485088	75484481	-	0.801524	ENSMUST00000113567
1000222	TTS	CUFF.1220	1	75482404	75482534	75482534	-	6.99781	ENSMUST00000113567
1000223	TSS	CUFF.1222	1	75602518	75603144	75603144	+	37.7181	-
1000224	TTS	CUFF.1222	1	75604879	75604900	75604879	+	37.7181	-
1000225	TSS	CUFF.1224	1	77768337	77768480	77768337	-	1.36932	-
1000226	TTS	CUFF.1224	1	77767634	77768067	77768067	-	1.36932	-
1000227	TSS	CUFF.1225	1	77810326	77810414	77810414	+	5.3276	ENSMUST00000083281
1000228	TTS	CUFF.1225	1	77911766	77912416	77911766	+	5.3276	ENSMUST00000083281
1000229	TSS	CUFF.1227	1	78534260	78534367	78534367	+	5.83458	ENSMUST00000125458
1000230	TTS	CUFF.1227	1	78534519	78534745	78534519	+	5.83458	ENSMUST00000125458
1000231	TSS	CUFF.1229	1	78459410	78459551	78459410	-	32.7983	ENSMUST00000068333
1000232	TTS	CUFF.1229	1	78421670	78421920	78421920	-	32.7983	ENSMUST00000068333
1000233	TSS	CUFF.123	1	12418715	12418764	12418715	-	4.43446	-
1000234	TTS	CUFF.123	1	12413578	12413910	12413910	-	4.43446	-
1000235	TSS	CUFF.1231	1	78697898	78698035	78698035	+	1.96045	ENSMUST00000035779
1000236	TTS	CUFF.1231	1	78702833	78703556	78702833	+	1.96045	ENSMUST00000035779
1000237	TSS	CUFF.1234	1	78653993	78654678	78654678	+	12.3542	ENSMUST00000035779
1000238	TTS	CUFF.1234	1	78667990	78668077	78667990	+	12.3542	ENSMUST00000035779
1000239	TSS	CUFF.1236	1	78673260	78673317	78673260	-	40.9104	ENSMUST00000035779
1000240	TSS	CUFF.1236	1	78676543	78676901	78676543	-	12.2032	ENSMUST00000035779
1000241	TTS	CUFF.1236	1	78671672	78671848	78671848	-	53.1137	ENSMUST00000035779
1000242	TSS	CUFF.1238	1	78688667	78688795	78688795	+	5.36527	ENSMUST00000035779
1000243	TTS	CUFF.1238	1	78692656	78692779	78692656	+	5.36527	ENSMUST00000035779
1000244	TSS	CUFF.124	1	10106795	10106812	10106812	+	7.2276	ENSMUST00000071087
1000245	TTS	CUFF.124	1	10126015	10126846	10126015	+	7.2276	ENSMUST00000071087
1000246	TSS	CUFF.1241	1	78720673	78721036	78721036	+	4.22126	-
1000247	TTS	CUFF.1241	1	78721214	78721607	78721214	+	1.28164	-
1000248	TTS	CUFF.1241	1	78721200	78721607	78721200	+	2.93962	-
1000249	TSS	CUFF.1244	1	79422495	79422518	79422495	-	4.3971	-
1000250	TTS	CUFF.1244	1	79411993	79412422	79412422	-	4.3971	-
1000251	TSS	CUFF.1245	1	78736940	78737148	78736940	-	43.6043	-
1000252	TTS	CUFF.1245	1	78723280	78723543	78723543	-	4.32875	-
1000253	TSS	CUFF.1246	1	78737360	78737548	78737548	+	14.3282	-
1000254	TTS	CUFF.1246	1	78741830	78742761	78741830	+	14.3282	-
1000255	TSS	CUFF.1247	1	79784897	79785500	79785500	+	25.0235	-
1000256	TTS	CUFF.1247	1	79787308	79787529	79787308	+	25.0235	-
1000257	TSS	CUFF.1251	1	80034628	80034757	80034628	-	4.21848	-
1000258	TTS	CUFF.1251	1	80033889	80034291	80034291	-	4.21848	-
1000259	TSS	CUFF.1254	1	80221537	80221746	80221746	+	1.83739	-
1000260	TTS	CUFF.1254	1	80224035	80224274	80224035	+	1.83739	-
1000261	TSS	CUFF.1256	1	79758139	79758454	79758139	-	59.4333	ENSMUST00000113515
1000262	TTS	CUFF.1256	1	79701959	79702145	79702145	-	59.4333	ENSMUST00000113515
1000263	TSS	CUFF.1259	1	80214391	80214582	80214391	-	8.41205	ENSMUST00000161427
1000264	TTS	CUFF.1259	1	80196395	80197123	80197123	-	8.41205	ENSMUST00000161427
1000265	TSS	CUFF.126	1	12661452	12661539	12661452	-	27.6583	ENSMUST00000163310
1000266	TTS	CUFF.126	1	12660626	12660999	12660999	-	27.6583	ENSMUST00000163310
1000267	TSS	CUFF.1262	1	80819369	80819604	80819369	-	1.35355	-
1000268	TTS	CUFF.1262	1	80816383	80816634	80816634	-	1.35355	-
1000269	TSS	CUFF.1263	1	80442487	80442569	80442569	+	103.901	-
1000270	TTS	CUFF.1263	1	80469138	80469475	80469138	+	58.5357	-
1000271	TTS	CUFF.1263	1	80471865	80472228	80471865	+	8.06853	-
1000272	TTS	CUFF.1263	1	80465422	80465568	80465422	+	37.2971	-
1000273	MSKIP_ON	CUFF.1263	1	80447323	80468946	80446711,80447323-80447435,80468779-80468946,80469138	+	29.2881	-
1000274	MSKIP_OFF	CUFF.1263	1	80447323	80468946	8.04467e+15	+	29.2476	-
1000275	TSS	CUFF.1264	1	80274539	80274663	80274539	-	239.114	ENSMUST00000163119
1000276	TTS	CUFF.1264	1	80262185	80263862	80263862	-	239.114	ENSMUST00000163119
1000277	TSS	CUFF.1265	1	80286657	80286812	80286657	-	1.90525	ENSMUST00000163119
1000278	TTS	CUFF.1265	1	80277429	80277515	80277515	-	1.90525	ENSMUST00000163119
1000279	TSS	CUFF.1266	1	80473375	80473421	80473421	+	47.6399	-
1000280	TTS	CUFF.1266	1	80475944	80476415	80475944	+	47.6399	-
1000281	TSS	CUFF.1274	1	82335438	82335474	82335438	-	3.35905	ENSMUST00000027322
1000282	TTS	CUFF.1274	1	82332301	82332377	82332377	-	1.81282	ENSMUST00000027322
1000283	TTS	CUFF.1274	1	82332301	82333213	82333213	-	1.54623	ENSMUST00000027322
1000284	TSS	CUFF.1275	1	82313969	82314224	82313969	-	13.0191	ENSMUST00000027322
1000285	TTS	CUFF.1275	1	82306404	82306564	82306564	-	13.0191	ENSMUST00000027322
1000286	TSS	CUFF.1279	1	82530972	82531171	82531171	+	83.7882	ENSMUST00000087027
1000287	TTS	CUFF.1279	1	82535976	82536246	82535976	+	83.7882	ENSMUST00000087027
1000288	TSS	CUFF.128	1	12848908	12849417	12849417	+	6.60087	ENSMUST00000088585
1000289	TTS	CUFF.128	1	12850230	12850455	12850230	+	6.60087	ENSMUST00000088585
1000290	TSS	CUFF.1281	1	82835828	82836182	82835828	-	38.7056	ENSMUST00000063380
1000291	TTS	CUFF.1281	1	82834259	82834468	82834468	-	38.7056	ENSMUST00000063380
1000292	TSS	CUFF.1283	1	82335748	82335871	82335871	+	7.88209	ENSMUST00000165975
1000293	TSS	CUFF.1283	1	82336665	82336768	82336768	+	63.9225	ENSMUST00000165975
1000294	TTS	CUFF.1283	1	82439438	82439512	82439438	+	71.8046	ENSMUST00000165975
1000295	TSS	CUFF.1289	1	82836269	82836464	82836464	+	3.04249	ENSMUST00000113444
1000296	TTS	CUFF.1289	1	82871863	82871988	82871863	+	3.04249	ENSMUST00000113444
1000297	TSS	CUFF.1290	1	82806524	82806721	82806721	+	511.394	-
1000298	TTS	CUFF.1290	1	82812485	82812607	82812485	+	511.394	-
1000299	AE	CUFF.1290	1	82811448	82811508	82811448-82811508	+	212.719	-
1000300	AE	CUFF.1290	1	82811448	82811589	82811448-82811589	+	298.675	-
1000301	TSS	CUFF.1292	1	82872748	82872899	82872899	+	53.7141	ENSMUST00000063380
1000302	TTS	CUFF.1292	1	82891574	82892956	82891574	+	53.7141	ENSMUST00000063380
1000303	SKIP_ON	CUFF.1292	1	82882950	82883042	82882762,82882950-82883042,82889999	+	26.0671	ENSMUST00000063380
1000304	SKIP_OFF	CUFF.1292	1	82882950	82883042	8.28828e+15	+	27.647	ENSMUST00000113444
1000305	TSS	CUFF.1296	1	82723840	82723911	82723911	+	116.813	ENSMUST00000162003
1000306	TTS	CUFF.1296	1	82748160	82748949	82748160	+	116.813	ENSMUST00000162003
1000307	SKIP_ON	CUFF.1296	1	82742099	82742131	82732082,82742099-82742131,82743658	+	68.6226	ENSMUST00000162003
1000308	SKIP_OFF	CUFF.1296	1	82742099	82742131	8.27321e+15	+	48.1905	ENSMUST00000162003
1000309	TSS	CUFF.1298	1	83189203	83189298	83189298	+	31.5175	ENSMUST00000113433
1000310	TTS	CUFF.1298	1	83207026	83207148	83207026	+	16.0442	ENSMUST00000113433
1000311	TSS	CUFF.1301	1	83272193	83272234	83272193	-	28.9159	ENSMUST00000160953
1000312	TTS	CUFF.1301	1	83251953	83253845	83253845	-	28.9159	ENSMUST00000160953
1000313	TSS	CUFF.1304	1	84380360	84380552	84380360	-	5.55253	ENSMUST00000049126
1000314	TTS	CUFF.1304	1	84367348	84367450	84367450	-	5.55253	ENSMUST00000049126
1000315	TSS	CUFF.1307	1	83907290	83908113	83907290	-	4.07182	-
1000316	TTS	CUFF.1307	1	83738758	83738883	83738883	-	1.04112	ENSMUST00000116922
1000317	TTS	CUFF.1307	1	83857424	83857607	83857607	-	2.1805	-
1000318	TTS	CUFF.1307	1	83875228	83875382	83875382	-	0.850202	-
1000319	TSS	CUFF.1308	1	84790247	84790814	84790247	-	1.33526	ENSMUST00000027421
1000320	TTS	CUFF.1308	1	84790113	84790159	84790159	-	1.33526	ENSMUST00000027421
1000321	TSS	CUFF.1311	1	84835970	84836543	84836543	+	19.7676	ENSMUST00000143656
1000322	TTS	CUFF.1311	1	84844425	84844643	84844425	+	4.90488	ENSMUST00000143656
1000323	TTS	CUFF.1311	1	84896572	84896856	84896572	+	14.8628	ENSMUST00000097672
1000324	TSS	CUFF.1317	1	85087652	85087735	85087652	-	27.3021	ENSMUST00000161724
1000325	TTS	CUFF.1317	1	85076758	85076811	85076811	-	7.97175	ENSMUST00000161724
1000326	TSS	CUFF.132	1	12666591	12666707	12666707	+	12.0888	-
1000327	TTS	CUFF.132	1	12679935	12680128	12679935	+	5.08053	-
1000328	TTS	CUFF.132	1	12676490	12676671	12676490	+	7.00823	-
1000329	SKIP_ON	CUFF.132	1	12679506	12679662	12673518,12679506-12679662,12679935	+	2.41066	-
1000330	SKIP_OFF	CUFF.132	1	12679506	12679662	1.26735e+15	+	2.66988	-
1000331	TSS	CUFF.1322	1	85160545	85160548	85160548	+	369.779	ENSMUST00000162896
1000332	TTS	CUFF.1322	1	85165729	85165813	85165729	+	369.779	ENSMUST00000162896
1000333	TSS	CUFF.1324	1	85269019	85269084	85269084	+	2.04593	ENSMUST00000162923
1000334	TTS	CUFF.1324	1	85273377	85273762	85273377	+	2.04593	ENSMUST00000162923
1000335	TSS	CUFF.1327	1	87590866	87590884	87590884	+	2.58624	ENSMUST00000155094
1000336	TTS	CUFF.1327	1	87597980	87598143	87597980	+	2.58624	ENSMUST00000155094
1000337	TSS	CUFF.133	1	13262849	13263013	13263013	+	1.60192	ENSMUST00000081713
1000338	TTS	CUFF.133	1	13264968	13265527	13264968	+	1.60192	ENSMUST00000081713
1000339	TSS	CUFF.1330	1	84722778	84722968	84722778	-	98.415	ENSMUST00000027421
1000340	TTS	CUFF.1330	1	84719324	84721389	84721389	-	98.415	ENSMUST00000027421
1000341	TSS	CUFF.1339	1	87676631	87676806	87676806	+	32.6196	-
1000342	TTS	CUFF.1339	1	87687034	87687183	87687034	+	6.30099	ENSMUST00000175191
1000343	TSS	CUFF.1341	1	87733877	87733979	87733979	+	29.0592	ENSMUST00000097666
1000344	TSS	CUFF.1341	1	87744558	87744580	87744580	+	35.6827	ENSMUST00000097666
1000345	TTS	CUFF.1341	1	87745940	87746282	87745940	+	35.6827	ENSMUST00000097666
1000346	TSS	CUFF.1343	1	84746933	84747059	84746933	-	0.770655	ENSMUST00000027421
1000347	TTS	CUFF.1343	1	84738176	84738913	84738913	-	0.770655	ENSMUST00000027421
1000348	TSS	CUFF.1345	1	84755549	84755593	84755549	-	1.31198	ENSMUST00000027421
1000349	TTS	CUFF.1345	1	84747677	84748288	84748288	-	1.31198	ENSMUST00000027421
1000350	TSS	CUFF.1346	1	87791363	87791364	87791364	+	44.9702	ENSMUST00000027425
1000351	TTS	CUFF.1346	1	87804961	87805262	87804961	+	44.9702	ENSMUST00000027425
1000352	TSS	CUFF.135	1	13139012	13139123	13139012	-	5.62084	ENSMUST00000006037
1000353	TTS	CUFF.135	1	13132510	13132853	13132853	-	5.62084	ENSMUST00000006037
1000354	TSS	CUFF.1350	1	84760414	84760476	84760414	-	2.50681	ENSMUST00000027421
1000355	TTS	CUFF.1350	1	84757449	84757494	84757494	-	2.50681	ENSMUST00000027421
1000356	TSS	CUFF.1352	1	87982624	87982683	87982683	+	29.548	ENSMUST00000027432
1000357	TTS	CUFF.1352	1	88035655	88035868	88035655	+	29.548	ENSMUST00000027432
1000358	TSS	CUFF.1353	1	88056583	88056698	88056698	+	1.0245	ENSMUST00000027434
1000359	TTS	CUFF.1353	1	88070132	88070223	88070132	+	1.0245	ENSMUST00000027434
1000360	TSS	CUFF.1354	1	88085218	88085563	88085563	+	9.13903	ENSMUST00000027434
1000361	TTS	CUFF.1354	1	88172235	88173214	88172235	+	4.50129	ENSMUST00000027434
1000362	TSS	CUFF.1355	1	88123527	88123971	88123527	-	2.32243	ENSMUST00000027434
1000363	TTS	CUFF.1355	1	88103038	88103197	88103197	-	2.32243	ENSMUST00000027434
1000364	TSS	CUFF.1356	1	88250307	88250320	88250307	-	13.2517	ENSMUST00000027438
1000365	TTS	CUFF.1356	1	88247083	88247271	88247271	-	13.2517	ENSMUST00000027438
1000366	TSS	CUFF.1359	1	88283888	88284359	88283888	-	5.84638	ENSMUST00000027440
1000367	TTS	CUFF.1359	1	88282731	88283288	88283288	-	5.84638	ENSMUST00000027440
1000368	TSS	CUFF.136	1	13350917	13351240	13351240	+	1.98823	ENSMUST00000081713
1000369	TTS	CUFF.136	1	13351324	13351652	13351324	+	1.98823	ENSMUST00000081713
1000370	TSS	CUFF.1363	1	88360499	88360711	88360499	-	4.52217	-
1000371	TTS	CUFF.1363	1	88360078	88360142	88360142	-	4.52217	-
1000372	TSS	CUFF.1365	1	88422977	88423525	88423525	+	25.1962	ENSMUST00000045897
1000373	TTS	CUFF.1365	1	88426540	88427271	88426540	+	25.1962	ENSMUST00000045897
1000374	TSS	CUFF.1367	1	88369159	88369405	88369159	-	1.29236	-
1000375	TSS	CUFF.1367	1	88367105	88367144	88367105	-	1.24662	-
1000376	TTS	CUFF.1367	1	88362002	88362559	88362559	-	2.53898	-
1000377	TSS	CUFF.1369	1	88597542	88597924	88597542	-	1.71893	-
1000378	TTS	CUFF.1369	1	88596368	88596649	88596649	-	1.71893	-
1000379	TSS	CUFF.1370	1	88322689	88322798	88322689	-	50.1758	-
1000380	TTS	CUFF.1370	1	88317449	88317647	88317647	-	50.1758	-
1000381	TSS	CUFF.1371	1	88478875	88479097	88478875	-	117.029	ENSMUST00000027444
1000382	TTS	CUFF.1371	1	88439577	88440158	88440158	-	117.029	ENSMUST00000027444
1000383	TSS	CUFF.1373	1	88641284	88641403	88641403	+	1.03099	ENSMUST00000168237
1000384	TTS	CUFF.1373	1	88644104	88644916	88644104	+	1.03099	ENSMUST00000168237
1000385	TSS	CUFF.1377	1	88322939	88323410	88323410	+	16.4518	ENSMUST00000046004
1000386	TTS	CUFF.1377	1	88324076	88324591	88324076	+	16.4518	ENSMUST00000046004
1000387	TSS	CUFF.1379	1	88824337	88824401	88824337	-	11.7381	ENSMUST00000065694
1000388	TSS	CUFF.1379	1	88824503	88824663	88824503	-	4.43155	ENSMUST00000065694
1000389	TTS	CUFF.1379	1	88810197	88810396	88810396	-	11.7381	ENSMUST00000065694
1000390	SKIP_ON	CUFF.1379	1	88816124	88816337	88810396,88816124-88816337,88820061	-	4.72672	ENSMUST00000065694
1000391	SKIP_OFF	CUFF.1379	1	88816124	88816337	8.88104e+15	-	7.01134	ENSMUST00000065694
1000392	TSS	CUFF.138	1	13351782	13352195	13352195	+	3.62798	ENSMUST00000081713
1000393	TTS	CUFF.138	1	13353938	13354430	13353938	+	3.62798	ENSMUST00000081713
1000394	TSS	CUFF.1382	1	88966216	88966357	88966357	+	2.8009	-
1000395	TTS	CUFF.1382	1	88967288	88968664	88967288	+	2.8009	-
1000396	TSS	CUFF.1386	1	89083229	89083623	89083623	+	27.4479	ENSMUST00000044533
1000397	TTS	CUFF.1386	1	89084520	89084977	89084520	+	27.4479	ENSMUST00000044533
1000398	TSS	CUFF.1387	1	88984233	88984622	88984233	-	1.07089	ENSMUST00000027455
1000399	TTS	CUFF.1387	1	88983281	88983915	88983915	-	1.07089	ENSMUST00000027455
1000400	TSS	CUFF.1388	1	88984047	88984080	88984080	+	3.38037	ENSMUST00000027455
1000401	TTS	CUFF.1388	1	88985186	88985725	88985186	+	3.38037	ENSMUST00000027455
1000402	TSS	CUFF.1389	1	89046359	89046643	89046643	+	2.77268	ENSMUST00000161002
1000403	TTS	CUFF.1389	1	89062447	89063273	89062447	+	2.77268	ENSMUST00000161002
1000404	TSS	CUFF.1390	1	88991199	88991243	88991243	+	1.91522	-
1000405	TSS	CUFF.1390	1	88992073	88992109	88992109	+	9.61375	-
1000406	TTS	CUFF.1390	1	88992415	88992984	88992415	+	1.91522	-
1000407	TSS	CUFF.1392	1	89110893	89111070	89111070	+	2.76837	ENSMUST00000113231
1000408	TTS	CUFF.1392	1	89120928	89121032	89120928	+	2.76837	ENSMUST00000113231
1000409	TSS	CUFF.1393	1	89122423	89122577	89122577	+	138.808	ENSMUST00000113233
1000410	TTS	CUFF.1393	1	89124376	89124636	89124376	+	138.808	ENSMUST00000113233
1000411	TSS	CUFF.1394	1	88963892	88964120	88963892	-	10.3124	-
1000412	TTS	CUFF.1394	1	88895667	88896104	88896104	-	2.45666	ENSMUST00000168237
1000413	TTS	CUFF.1394	1	88953042	88953298	88953298	-	7.85569	-
1000414	SKIP_ON	CUFF.1394	1	88962136	88962289	88953298,88962136-88962289,88963892	-	4.9046	-
1000415	SKIP_OFF	CUFF.1394	1	88962136	88962289	8.89533e+15	-	5.40776	-
1000416	TSS	CUFF.1395	1	89133336	89133423	89133423	+	10.4313	ENSMUST00000113235
1000417	TTS	CUFF.1395	1	89134421	89135337	89134421	+	10.4313	ENSMUST00000113235
1000418	TSS	CUFF.1398	1	89161293	89161329	89161329	+	3.40291	ENSMUST00000118687
1000419	TTS	CUFF.1398	1	89186043	89186585	89186043	+	3.40291	ENSMUST00000118687
1000420	TSS	CUFF.140	1	13315075	13315217	13315217	+	3.60747	ENSMUST00000081713
1000421	TSS	CUFF.140	1	13315082	13315160	13315160	+	1.89343	ENSMUST00000081713
1000422	TTS	CUFF.140	1	13324221	13324573	13324221	+	5.5009	ENSMUST00000081713
1000423	XSKIP_ON	CUFF.140	1	13317383	13317498	13315160,13317383-13317498,13324221	+	1.89343	ENSMUST00000081713
1000424	XSKIP_OFF	CUFF.140	1	13317383	13317498	1.33152e+15	+	3.60747	ENSMUST00000081713
1000425	TSS	CUFF.1401	1	88943633	88943759	88943759	+	8.11403	ENSMUST00000168237
1000426	TTS	CUFF.1401	1	88946198	88947252	88946198	+	8.11403	ENSMUST00000168237
1000427	TSS	CUFF.1403	1	89206413	89206421	89206421	+	233.027	ENSMUST00000118687
1000428	TTS	CUFF.1403	1	89206547	89207416	89206547	+	233.027	ENSMUST00000118687
1000429	TSS	CUFF.1404	1	89316952	89316967	89316967	+	7.1878	ENSMUST00000027475
1000430	TTS	CUFF.1404	1	89333344	89333464	89333344	+	7.1878	ENSMUST00000027475
1000431	TSS	CUFF.1406	1	89336591	89337187	89337187	+	33.1559	ENSMUST00000027475
1000432	TTS	CUFF.1406	1	89345653	89346058	89345653	+	33.1559	ENSMUST00000027475
1000433	TSS	CUFF.1407	1	89595530	89595670	89595530	-	19.8972	ENSMUST00000169754
1000434	TTS	CUFF.1407	1	89594469	89594571	89594571	-	19.8972	ENSMUST00000169754
1000435	TSS	CUFF.141	1	13662300	13662845	13662845	+	1.71696	ENSMUST00000088542
1000436	TTS	CUFF.141	1	13690836	13691527	13690836	+	1.71696	ENSMUST00000088542
1000437	TSS	CUFF.1410	1	89534916	89535552	89534916	-	1.48949	ENSMUST00000169754
1000438	TTS	CUFF.1410	1	89532178	89532361	89532361	-	1.48949	ENSMUST00000169754
1000439	TSS	CUFF.1415	1	89749915	89750031	89750031	+	1.91357	ENSMUST00000027517
1000440	TTS	CUFF.1415	1	89811675	89812027	89811675	+	1.91357	ENSMUST00000027517
1000441	TSS	CUFF.1416	1	89853786	89853904	89853786	-	2.30321	ENSMUST00000113153
1000442	TTS	CUFF.1416	1	89846130	89846212	89846212	-	2.30321	ENSMUST00000113153
1000443	TSS	CUFF.1417	1	89864971	89865023	89864971	-	1.38341	ENSMUST00000113153
1000444	TTS	CUFF.1417	1	89861600	89861917	89861917	-	1.38341	ENSMUST00000113153
1000445	TSS	CUFF.1418	1	89813431	89813507	89813507	+	5.14071	ENSMUST00000027517
1000446	TTS	CUFF.1418	1	89818148	89818544	89818148	+	5.14071	ENSMUST00000027517
1000447	TSS	CUFF.1419	1	89731196	89731202	89731202	+	46.0488	ENSMUST00000077772
1000448	TTS	CUFF.1419	1	89741490	89741731	89741490	+	46.0488	ENSMUST00000077772
1000449	TSS	CUFF.142	1	13456470	13456519	13456470	-	3.77587	-
1000450	TTS	CUFF.142	1	13382503	13382670	13382670	-	3.77587	-
1000451	TSS	CUFF.1422	1	89840400	89841330	89841330	+	33.5881	ENSMUST00000027517
1000452	TTS	CUFF.1422	1	89841606	89841741	89841606	+	33.5881	ENSMUST00000027517
1000453	TSS	CUFF.1426	1	90112657	90112932	90112932	+	6.02471	ENSMUST00000169501
1000454	TTS	CUFF.1426	1	90114702	90115570	90114702	+	6.02471	ENSMUST00000169501
1000455	TSS	CUFF.1427	1	90161835	90162334	90161835	-	2.03294	ENSMUST00000168927
1000456	TTS	CUFF.1427	1	90159688	90159848	90159848	-	2.03294	ENSMUST00000168927
1000457	TSS	CUFF.143	1	13764849	13764948	13764948	+	5.41811	-
1000458	TTS	CUFF.143	1	13820775	13820981	13820775	+	5.41811	-
1000459	TSS	CUFF.1431	1	90173949	90174088	90173949	-	2.41074	ENSMUST00000168927
1000460	TTS	CUFF.1431	1	90171304	90171672	90171672	-	2.41074	ENSMUST00000168927
1000461	TSS	CUFF.1435	1	90215546	90215661	90215661	+	3.21022	ENSMUST00000113114
1000462	TTS	CUFF.1435	1	90217439	90217729	90217439	+	3.21022	ENSMUST00000113114
1000463	TSS	CUFF.1437	1	90258491	90258657	90258657	+	14.8081	ENSMUST00000113114
1000464	TTS	CUFF.1437	1	90285116	90285416	90285116	+	14.8081	ENSMUST00000113114
1000465	TSS	CUFF.1438	1	90152744	90152746	90152746	+	14.6447	ENSMUST00000061013
1000466	TTS	CUFF.1438	1	90156480	90156708	90156480	+	14.6447	ENSMUST00000061013
1000467	TSS	CUFF.1439	1	90233696	90233885	90233885	+	5.45786	ENSMUST00000113114
1000468	TTS	CUFF.1439	1	90239808	90240016	90239808	+	5.45786	ENSMUST00000113114
1000469	TSS	CUFF.1440	1	90243859	90245303	90245303	+	11.0314	ENSMUST00000113114
1000470	TTS	CUFF.1440	1	90257160	90257193	90257160	+	11.0314	ENSMUST00000113114
1000471	TSS	CUFF.1442	1	90317084	90317253	90317253	+	17.773	ENSMUST00000027518
1000472	TTS	CUFF.1442	1	90322897	90322999	90322897	+	17.773	ENSMUST00000027518
1000473	TSS	CUFF.1443	1	90356504	90356534	90356534	+	1.38387	-
1000474	TTS	CUFF.1443	1	90388713	90389096	90388713	+	1.38387	-
1000475	TSS	CUFF.1444	1	90401301	90401675	90401675	+	3.0735	ENSMUST00000067625
1000476	TTS	CUFF.1444	1	90412637	90412914	90412637	+	3.0735	ENSMUST00000067625
1000477	TSS	CUFF.1445	1	90399717	90400391	90399717	-	4.14521	ENSMUST00000067625
1000478	TTS	CUFF.1445	1	90396305	90397717	90397717	-	4.14521	ENSMUST00000067625
1000479	TSS	CUFF.1450	1	90676386	90676536	90676386	-	31.7249	-
1000480	TTS	CUFF.1450	1	90672920	90673206	90673206	-	31.7249	-
1000481	TSS	CUFF.1452	1	90912548	90912598	90912548	-	5.62945	-
1000482	TTS	CUFF.1452	1	90897739	90897991	90897991	-	5.62945	-
1000483	TSS	CUFF.1455	1	90912724	90912947	90912947	+	29.3016	-
1000484	TTS	CUFF.1455	1	90918552	90918769	90918552	+	4.07167	-
1000485	TTS	CUFF.1455	1	90918547	90918769	90918547	+	25.2299	-
1000486	AE	CUFF.1455	1	90913119	90913224	90913119-90913224	+	17.173	-
1000487	AE	CUFF.1455	1	90913094	90913224	90913094-90913224	+	12.1285	-
1000488	TSS	CUFF.1457	1	90687230	90687244	90687244	+	17.179	-
1000489	TTS	CUFF.1457	1	90711819	90712102	90711819	+	17.179	-
1000490	TSS	CUFF.1462	1	91284341	91284733	91284733	+	10.8006	-
1000491	TTS	CUFF.1462	1	91290207	91290486	91290207	+	10.8006	-
1000492	TSS	CUFF.1467	1	91784326	91784336	91784336	+	22.5258	ENSMUST00000027521
1000493	TTS	CUFF.1467	1	91785266	91786539	91785266	+	22.5258	ENSMUST00000027521
1000494	TSS	CUFF.1468	1	91836571	91836601	91836601	+	5.13178	-
1000495	TTS	CUFF.1468	1	91837755	91837971	91837755	+	5.13178	-
1000496	TSS	CUFF.1469	1	91948963	91949045	91948963	-	12.014	ENSMUST00000113094
1000497	TTS	CUFF.1469	1	91938705	91939317	91939317	-	12.014	ENSMUST00000113094
1000498	TSS	CUFF.1470	1	92050683	92050832	92050832	+	14.2994	-
1000499	TTS	CUFF.1470	1	92055648	92056040	92055648	+	14.2994	-
1000500	SKIP_ON	CUFF.1470	1	92050970	92051208	92050832,92050970-92051208,92055648	+	4.0971	-
1000501	SKIP_OFF	CUFF.1470	1	92050970	92051208	9.20508e+15	+	10.2023	-
1000502	TSS	CUFF.1473	1	91550972	91551013	91550972	-	6.68959	ENSMUST00000074945
1000503	TSS	CUFF.1473	1	91554463	91554519	91554463	-	2.72135	ENSMUST00000074945
1000504	TTS	CUFF.1473	1	91547109	91547501	91547501	-	9.41094	ENSMUST00000074945
1000505	TSS	CUFF.1474	1	92041396	92041622	92041396	-	17.031	-
1000506	TTS	CUFF.1474	1	91956055	91956205	91956205	-	12.0496	ENSMUST00000113094
1000507	TSS	CUFF.1475	1	92479289	92479373	92479289	-	2.33276	-
1000508	TTS	CUFF.1475	1	92466530	92466982	92466982	-	2.33276	-
1000509	TSS	CUFF.1476	1	91555957	91556153	91556153	+	1.85416	ENSMUST00000027521
1000510	TTS	CUFF.1476	1	91566331	91566701	91566331	+	1.85416	ENSMUST00000027521
1000511	TSS	CUFF.1481	1	92664899	92665050	92664899	-	2.92353	ENSMUST00000056925
1000512	TTS	CUFF.1481	1	92663439	92664180	92664180	-	2.92353	ENSMUST00000056925
1000513	TSS	CUFF.1482	1	92507557	92507612	92507612	+	6.34962	ENSMUST00000036153
1000514	TTS	CUFF.1482	1	92509352	92509912	92509352	+	31.8025	ENSMUST00000036153
1000515	TSS	CUFF.1485	1	92841868	92842291	92842291	+	8.60389	ENSMUST00000027528
1000516	TTS	CUFF.1485	1	92845160	92845470	92845160	+	8.60389	ENSMUST00000027528
1000517	TSS	CUFF.1490	1	92900041	92900615	92900615	+	1.10786	ENSMUST00000068116
1000518	TTS	CUFF.1490	1	92901420	92901569	92901420	+	1.10786	ENSMUST00000068116
1000519	TSS	CUFF.1492	1	93093466	93093486	93093486	+	4.5031	ENSMUST00000097648
1000520	TTS	CUFF.1492	1	93119683	93120252	93119683	+	4.5031	ENSMUST00000097648
1000521	TSS	CUFF.1493	1	93052120	93052132	93052132	+	1.90562	ENSMUST00000094698
1000522	TTS	CUFF.1493	1	93059126	93059289	93059126	+	1.90562	ENSMUST00000094698
1000523	TSS	CUFF.1494	1	93059661	93059757	93059757	+	17.4422	ENSMUST00000094698
1000524	TTS	CUFF.1494	1	93066665	93067373	93066665	+	17.4422	ENSMUST00000094698
1000525	TSS	CUFF.150	1	13569531	13569645	13569531	-	107.55	ENSMUST00000027068
1000526	TTS	CUFF.150	1	13554776	13556477	13556477	-	107.55	ENSMUST00000027068
1000527	TSS	CUFF.1501	1	93281817	93281893	93281817	-	4.84992	ENSMUST00000027534
1000528	TTS	CUFF.1501	1	93272411	93272659	93272659	-	4.84992	ENSMUST00000027534
1000529	TSS	CUFF.1503	1	93213680	93213717	93213717	+	22.2807	ENSMUST00000027532
1000530	TTS	CUFF.1503	1	93217413	93217646	93217413	+	22.2807	ENSMUST00000027532
1000531	TSS	CUFF.1506	1	93302483	93302604	93302483	-	93.6932	-
1000532	TTS	CUFF.1506	1	93301470	93301759	93301759	-	93.6932	-
1000533	TSS	CUFF.1507	1	93147254	93147430	93147430	+	32.8661	ENSMUST00000171112
1000534	TTS	CUFF.1507	1	93181882	93182336	93181882	+	32.8661	ENSMUST00000171112
1000535	TSS	CUFF.1509	1	93182300	93183094	93182300	-	12.8725	ENSMUST00000171165
1000536	TTS	CUFF.1509	1	93181876	93182227	93182227	-	12.8725	ENSMUST00000171165
1000537	TSS	CUFF.1511	1	93394593	93394598	93394598	+	0.783074	ENSMUST00000047242
1000538	TTS	CUFF.1511	1	93412691	93412740	93412691	+	0.783074	ENSMUST00000047242
1000539	TSS	CUFF.1516	1	93417532	93417584	93417584	+	36.5301	ENSMUST00000047242
1000540	TTS	CUFF.1516	1	93424195	93424546	93424195	+	36.5301	ENSMUST00000047242
1000541	TSS	CUFF.152	1	13579681	13579899	13579681	-	5.59855	ENSMUST00000027068
1000542	TTS	CUFF.152	1	13569772	13569892	13569892	-	5.59855	ENSMUST00000027068
1000543	TSS	CUFF.1520	1	93597512	93597811	93597512	-	3.43866	-
1000544	TTS	CUFF.1520	1	93596579	93596637	93596637	-	3.43866	-
1000545	TSS	CUFF.1521	1	93436733	93437441	93437441	+	36.0804	ENSMUST00000027538
1000546	TTS	CUFF.1521	1	93451328	93451686	93451328	+	30.9392	ENSMUST00000027538
1000547	TSS	CUFF.1522	1	93543731	93543794	93543731	-	2.39714	-
1000548	TTS	CUFF.1522	1	93541275	93542773	93542773	-	2.39714	-
1000549	TSS	CUFF.1528	1	93617766	93617811	93617811	+	13.1763	-
1000550	TTS	CUFF.1528	1	93619359	93619811	93619359	+	13.1763	-
1000551	TSS	CUFF.1531	1	93809678	93809710	93809678	-	3.6968	-
1000552	TTS	CUFF.1531	1	93808206	93808533	93808533	-	3.6968	-
1000553	TSS	CUFF.1539	1	93843995	93844057	93843995	-	7.76055	ENSMUST00000008995
1000554	TTS	CUFF.1539	1	93828771	93829963	93829963	-	7.76055	ENSMUST00000008995
1000555	TSS	CUFF.1542	1	94468255	94468584	94468255	-	3.56464	-
1000556	TTS	CUFF.1542	1	94467072	94467423	94467423	-	3.56464	-
1000557	TSS	CUFF.1544	1	94367394	94367421	94367394	-	23.7498	ENSMUST00000027478
1000558	TTS	CUFF.1544	1	94336062	94336484	94336484	-	23.7498	ENSMUST00000027478
1000559	TSS	CUFF.1546	1	94538457	94538551	94538457	-	621.954	ENSMUST00000097642
1000560	TTS	CUFF.1546	1	94533726	94533980	94533980	-	621.954	ENSMUST00000097642
1000561	TSS	CUFF.1547	1	94658357	94658403	94658403	+	3.21912	-
1000562	TTS	CUFF.1547	1	94661469	94662138	94661469	+	3.21912	-
1000563	TSS	CUFF.1550	1	94754438	94754607	94754607	+	1.58517	ENSMUST00000045970
1000564	TTS	CUFF.1550	1	94754909	94755510	94754909	+	1.58517	ENSMUST00000045970
1000565	TSS	CUFF.1551	1	94656960	94657089	94656960	-	26.6487	-
1000566	TSS	CUFF.1551	1	94656958	94657089	94656958	-	26.5841	-
1000567	TTS	CUFF.1551	1	94655787	94655989	94655989	-	18.4587	-
1000568	TSS	CUFF.1552	1	94657149	94657324	94657324	+	10.2692	-
1000569	TSS	CUFF.1552	1	94657188	94657331	94657331	+	33.7896	-
1000570	TTS	CUFF.1552	1	94657419	94657695	94657419	+	44.0588	-
1000571	TSS	CUFF.1556	1	94757830	94757889	94757830	-	20.8677	ENSMUST00000045970
1000572	TTS	CUFF.1556	1	94756402	94756734	94756734	-	20.8677	ENSMUST00000045970
1000573	TSS	CUFF.1557	1	94761797	94761892	94761892	+	15.5604	-
1000574	TSS	CUFF.1557	1	94761945	94762376	94762376	+	8.86747	-
1000575	TTS	CUFF.1557	1	94762587	94762871	94762587	+	24.4279	-
1000576	TSS	CUFF.1558	1	94763590	94763912	94763590	-	14.2342	-
1000577	TTS	CUFF.1558	1	94762614	94763072	94763072	-	14.2342	-
1000578	TSS	CUFF.156	1	14457048	14457070	14457048	-	5.07199	-
1000579	TSS	CUFF.156	1	14457026	14457068	14457026	-	2.09166	-
1000580	TSS	CUFF.156	1	14457513	14457522	14457513	-	14.0198	-
1000581	TTS	CUFF.156	1	14403921	14404197	14404197	-	21.1835	-
1000582	XSKIP_ON	CUFF.156	1	14425056	14425172	14404197,14425056-14425172,14457048	-	5.07199	-
1000583	XSKIP_OFF	CUFF.156	1	14425056	14425172	1.44042e+15	-	14.0198	-
1000584	SKIP_ON	CUFF.156	1	14425056	14425172	14404197,14425056-14425172,14457026	-	2.09166	-
1000585	SKIP_OFF	CUFF.156	1	14425056	14425172	1.44042e+15	-	14.0198	-
1000586	TSS	CUFF.1560	1	94768447	94768598	94768447	-	16.8036	ENSMUST00000045770
1000587	TSS	CUFF.1560	1	94774908	94774939	94774908	-	2.51654	ENSMUST00000045770
1000588	TTS	CUFF.1560	1	94766697	94766895	94766895	-	19.3201	ENSMUST00000045770
1000589	TSS	CUFF.1561	1	94808645	94808781	94808781	+	9.07257	ENSMUST00000027487
1000590	TTS	CUFF.1561	1	94809616	94810169	94809616	+	9.07257	ENSMUST00000027487
1000591	TSS	CUFF.1568	1	94807804	94808437	94807804	-	1.37908	ENSMUST00000164793
1000592	TSS	CUFF.1568	1	94806999	94807340	94806999	-	1.51004	ENSMUST00000164793
1000593	TTS	CUFF.1568	1	94804384	94806555	94806555	-	2.88913	ENSMUST00000164793
1000594	TSS	CUFF.1569	1	94815689	94815903	94815903	+	35.0762	ENSMUST00000027487
1000595	TTS	CUFF.1569	1	94816139	94817144	94816139	+	35.0762	ENSMUST00000027487
1000596	TSS	CUFF.1570	1	94893775	94893928	94893928	+	3.89813	-
1000597	TTS	CUFF.1570	1	94894260	94894512	94894260	+	3.89813	-
1000598	TSS	CUFF.1571	1	94840291	94840355	94840355	+	64.2624	ENSMUST00000027488
1000599	TTS	CUFF.1571	1	94844289	94844526	94844289	+	64.2624	ENSMUST00000027488
1000600	TSS	CUFF.1572	1	94888920	94889489	94889489	+	3.49399	-
1000601	TTS	CUFF.1572	1	94890103	94890169	94890103	+	3.49399	-
1000602	TSS	CUFF.1573	1	94917035	94917174	94917035	-	5.543	ENSMUST00000171796
1000603	TTS	CUFF.1573	1	94914859	94915076	94915076	-	5.543	ENSMUST00000171796
1000604	TSS	CUFF.1575	1	95011903	95011970	95011970	+	18.8396	-
1000605	TTS	CUFF.1575	1	95012312	95012472	95012312	+	18.8396	-
1000606	TSS	CUFF.1578	1	95202554	95202684	95202684	+	21.7971	ENSMUST00000128655
1000607	TTS	CUFF.1578	1	95205413	95206819	95205413	+	21.7971	ENSMUST00000128655
1000608	TSS	CUFF.1579	1	95216537	95216558	95216537	-	9.32579	ENSMUST00000027493
1000609	TTS	CUFF.1579	1	95205299	95206826	95206826	-	9.32579	ENSMUST00000027493
1000610	TSS	CUFF.1580	1	95240256	95240288	95240288	+	8.29563	ENSMUST00000027494
1000611	TTS	CUFF.1580	1	95257303	95257389	95257303	+	8.29563	ENSMUST00000027494
1000612	TSS	CUFF.1582	1	95201185	95201457	95201185	-	9.6769	ENSMUST00000027492
1000613	TTS	CUFF.1582	1	95197806	95198372	95198372	-	9.6769	ENSMUST00000027492
1000614	TSS	CUFF.1584	1	95394015	95394041	95394041	+	28.7135	ENSMUST00000027495
1000615	TTS	CUFF.1584	1	95404290	95406831	95404290	+	28.7135	ENSMUST00000027495
1000616	TSS	CUFF.1588	1	95517183	95517221	95517221	+	6.294	ENSMUST00000120301
1000617	TTS	CUFF.1588	1	95517801	95519078	95517801	+	6.294	ENSMUST00000120301
1000618	TSS	CUFF.1589	1	95302512	95302733	95302733	+	85.1093	ENSMUST00000170883
1000619	TTS	CUFF.1589	1	95304316	95304807	95304316	+	85.1093	ENSMUST00000170883
1000620	TSS	CUFF.159	1	13836706	13836810	13836810	+	27.8209	ENSMUST00000158733
1000621	TTS	CUFF.159	1	14131271	14131537	14131271	+	27.8209	ENSMUST00000158733
1000622	SKIP_ON	CUFF.159	1	14045467	14045600	14032464,14045467-14045600,14048360	+	4.92893	ENSMUST00000158733
1000623	SKIP_OFF	CUFF.159	1	14045467	14045600	1.40325e+15	+	22.892	ENSMUST00000158733
1000624	TSS	CUFF.1591	1	95310068	95310117	95310068	-	10.0605	ENSMUST00000170883
1000625	TTS	CUFF.1591	1	95304359	95304836	95304836	-	10.0605	ENSMUST00000170883
1000626	TSS	CUFF.1592	1	95487883	95487955	95487883	-	6.50437	ENSMUST00000120301
1000627	TTS	CUFF.1592	1	95482245	95482656	95482656	-	3.41599	ENSMUST00000120301
1000628	TTS	CUFF.1592	1	95483951	95484349	95484349	-	3.08838	ENSMUST00000120301
1000629	TSS	CUFF.1594	1	95325955	95325961	95325955	-	1.59412	ENSMUST00000170883
1000630	TTS	CUFF.1594	1	95310448	95310508	95310508	-	1.59412	ENSMUST00000170883
1000631	TSS	CUFF.1598	1	95375290	95375656	95375290	-	11.9171	ENSMUST00000170883
1000632	TTS	CUFF.1598	1	95326634	95326881	95326881	-	11.9171	ENSMUST00000170883
1000633	TSS	CUFF.1601	1	95700576	95700616	95700616	+	17.9514	ENSMUST00000027505
1000634	TTS	CUFF.1601	1	95714858	95714970	95714858	+	17.9514	ENSMUST00000027505
1000635	TSS	CUFF.1603	1	95646424	95647014	95646424	-	39.2513	ENSMUST00000112905
1000636	TTS	CUFF.1603	1	95601990	95602232	95602232	-	39.2513	ENSMUST00000112905
1000637	TSS	CUFF.1610	1	95698275	95698484	95698275	-	64.4721	ENSMUST00000112890
1000638	TTS	CUFF.1610	1	95689161	95689520	95689520	-	46.943	ENSMUST00000027503
1000639	TTS	CUFF.1610	1	95697075	95697487	95697487	-	17.5291	ENSMUST00000112890
1000640	TSS	CUFF.1611	1	95681005	95681067	95681067	+	4.51788	ENSMUST00000027502
1000641	TTS	CUFF.1611	1	95684263	95684762	95684263	+	4.51788	ENSMUST00000027502
1000642	TSS	CUFF.1612	1	95684464	95684762	95684464	-	22.3491	ENSMUST00000027502
1000643	TTS	CUFF.1612	1	95684347	95684397	95684397	-	22.3491	ENSMUST00000027502
1000644	TSS	CUFF.1613	1	96048775	96049507	96049507	+	76.1581	ENSMUST00000164706
1000645	TTS	CUFF.1613	1	96049699	96049702	96049699	+	76.1581	ENSMUST00000164706
1000646	TSS	CUFF.1615	1	96682983	96683214	96682983	-	4.08068	-
1000647	TTS	CUFF.1615	1	96682422	96682568	96682568	-	4.08068	-
1000648	TSS	CUFF.1619	1	96688565	96688691	96688565	-	1.4568	-
1000649	TTS	CUFF.1619	1	96687460	96687867	96687867	-	1.4568	-
1000650	TSS	CUFF.162	1	15191943	15192147	15192147	+	5.49892	-
1000651	TTS	CUFF.162	1	15240248	15240482	15240248	+	5.49892	-
1000652	TSS	CUFF.1621	1	96697575	96697693	96697693	+	105.518	-
1000653	TTS	CUFF.1621	1	96698891	96699016	96698891	+	105.518	-
1000654	TSS	CUFF.1623	1	97210443	97210827	97210827	+	85.9829	ENSMUST00000059975
1000655	TTS	CUFF.1623	1	97230513	97231031	97230513	+	85.9829	ENSMUST00000059975
1000656	TSS	CUFF.1628	1	97612814	97613007	97612814	-	4.76718	-
1000657	TTS	CUFF.1628	1	97597599	97598073	97598073	-	4.76718	-
1000658	SKIP_ON	CUFF.1628	1	97609179	97609319	97598073,97609179-97609319,97612814	-	1.60152	-
1000659	SKIP_OFF	CUFF.1628	1	97609179	97609319	9.75981e+15	-	3.16567	-
1000660	TSS	CUFF.1636	1	98453208	98453254	98453208	-	20.0487	-
1000661	TSS	CUFF.1636	1	98449218	98449276	98449218	-	3.59429	-
1000662	TTS	CUFF.1636	1	98440443	98440911	98440911	-	23.643	-
1000663	TSS	CUFF.164	1	15319058	15319096	15319058	-	1.08633	ENSMUST00000175681
1000664	TTS	CUFF.164	1	15317716	15318724	15318724	-	1.08633	ENSMUST00000175681
1000665	TSS	CUFF.1640	1	98806788	98806901	98806788	-	185.459	ENSMUST00000167383
1000666	TTS	CUFF.1640	1	98802760	98802917	98802917	-	185.459	ENSMUST00000167383
1000667	TSS	CUFF.1641	1	99024430	99024702	99024430	-	5.51777	ENSMUST00000027569
1000668	TTS	CUFF.1641	1	99022169	99022429	99022429	-	5.51777	ENSMUST00000027569
1000669	TSS	CUFF.1642	1	98893699	98893949	98893699	-	5.78882	ENSMUST00000167383
1000670	TTS	CUFF.1642	1	98883766	98883857	98883857	-	4.40097	ENSMUST00000167383
1000671	TTS	CUFF.1642	1	98891325	98891861	98891861	-	1.38785	ENSMUST00000167383
1000672	TSS	CUFF.1646	1	98861855	98861948	98861855	-	4.2262	ENSMUST00000167383
1000673	TTS	CUFF.1646	1	98808443	98808549	98808549	-	20.8764	ENSMUST00000167383
1000674	TSS	CUFF.1647	1	99079659	99079743	99079743	+	4.09367	-
1000675	TTS	CUFF.1647	1	99115363	99115489	99115363	+	4.09367	-
1000676	TSS	CUFF.1650	1	99242934	99243297	99243297	+	0.993611	-
1000677	TTS	CUFF.1650	1	99244859	99245274	99244859	+	0.993611	-
1000678	TSS	CUFF.1651	1	99001365	99001453	99001365	-	78.127	ENSMUST00000027569
1000679	TTS	CUFF.1651	1	98956034	98956185	98956185	-	78.127	ENSMUST00000027569
1000680	AE	CUFF.1651	1	98977898	98977943	98977898-98977943	-	69.9229	ENSMUST00000027569
1000681	AE	CUFF.1651	1	98977898	98978093	98977898-98978093	-	8.20406	ENSMUST00000027569
1000682	TSS	CUFF.1652	1	99154173	99154258	99154258	+	14.3497	-
1000683	TTS	CUFF.1652	1	99207081	99207239	99207081	+	14.3497	-
1000684	SKIP_ON	CUFF.1652	1	99187486	99187550	99166234,99187486-99187550,99189875	+	8.88074	-
1000685	SKIP_OFF	CUFF.1652	1	99187486	99187550	9.91662e+15	+	5.46895	-
1000686	TSS	CUFF.1653	1	99534046	99534083	99534046	-	14.9444	-
1000687	TTS	CUFF.1653	1	99532663	99532869	99532869	-	14.9444	-
1000688	TSS	CUFF.1655	1	99297038	99297068	99297068	+	21.6552	-
1000689	TTS	CUFF.1655	1	99375440	99375667	99375440	+	21.6552	-
1000690	TSS	CUFF.1657	1	99486677	99486804	99486804	+	4.65676	-
1000691	TTS	CUFF.1657	1	99492083	99492323	99492083	+	4.65676	-
1000692	TSS	CUFF.1658	1	99666800	99666832	99666832	+	0.869601	ENSMUST00000122925
1000693	TTS	CUFF.1658	1	99667121	99667930	99667121	+	0.869601	ENSMUST00000122925
1000694	TSS	CUFF.1660	1	99672124	99672169	99672169	+	1.99466	ENSMUST00000112842
1000695	TTS	CUFF.1660	1	99673903	99674463	99673903	+	1.99466	ENSMUST00000112842
1000696	TSS	CUFF.1661	1	99681487	99681521	99681521	+	6.3325	ENSMUST00000027571
1000697	TTS	CUFF.1661	1	99688874	99689327	99688874	+	6.3325	ENSMUST00000027571
1000698	TSS	CUFF.1663	1	99630463	99630603	99630463	-	4.66931	ENSMUST00000112845
1000699	TTS	CUFF.1663	1	99586612	99587021	99587021	-	3.95355	ENSMUST00000112845
1000700	TTS	CUFF.1663	1	99592453	99592521	99592521	-	3.08985	ENSMUST00000112845
1000701	TTS	CUFF.1663	1	99597956	99598150	99598150	-	0.715762	ENSMUST00000112845
1000702	MSKIP_ON	CUFF.1663	1	99613119	99614138	99609721,99613119-99613181,99614019-99614138,99616411	-	3.08985	ENSMUST00000112845
1000703	MSKIP_OFF	CUFF.1663	1	99613119	99614138	9.96097e+15	-	4.66931	ENSMUST00000112845
1000704	TSS	CUFF.1665	1	99736857	99736945	99736857	-	4.42822	ENSMUST00000058762
1000705	TTS	CUFF.1665	1	99718253	99718565	99718565	-	4.42822	ENSMUST00000058762
1000706	TSS	CUFF.1666	1	99790938	99791034	99790938	-	5.34817	ENSMUST00000097625
1000707	TTS	CUFF.1666	1	99751334	99751477	99751477	-	5.34817	ENSMUST00000097625
1000708	TSS	CUFF.1675	1	100363334	100363379	100363379	+	42.4704	ENSMUST00000162468
1000709	TSS	CUFF.1675	1	100392787	100392816	100392816	+	102.72	ENSMUST00000162468
1000710	TTS	CUFF.1675	1	100405796	100405962	100405796	+	145.191	ENSMUST00000162468
1000711	XIR_ON	CUFF.1675	1	100392816	100392914	100392762-100392949	+	42.4704	ENSMUST00000162468
1000712	XIR_OFF	CUFF.1675	1	100392816	100392914	100392787-100392816,100392914-100392949	+	102.72	ENSMUST00000162468
1000713	AE	CUFF.1675	1	100404090	100404186	100404090-100404186	+	42.4704	ENSMUST00000162468
1000714	AE	CUFF.1675	1	100404090	100404222	100404090-100404222	+	102.72	ENSMUST00000162468
1000715	TSS	CUFF.1678	1	101677807	101677919	101677807	-	45.4606	ENSMUST00000086738
1000716	TSS	CUFF.1678	1	101688306	101688332	101688306	-	11.1482	ENSMUST00000117372
1000717	TTS	CUFF.1678	1	101617607	101617864	101617864	-	56.6088	ENSMUST00000086738
1000718	SKIP_ON	CUFF.1678	1	101632074	101632187	101617864,101632074-101632187,101672889	-	11.1482	ENSMUST00000117372
1000719	SKIP_OFF	CUFF.1678	1	101632074	101632187	1.01618e+17	-	45.4606	ENSMUST00000086738
1000720	TSS	CUFF.1680	1	102149038	102149082	102149038	-	9.72931	ENSMUST00000086738
1000721	TTS	CUFF.1680	1	102139716	102140140	102140140	-	10.6192	ENSMUST00000086738
1000722	TSS	CUFF.1689	1	103052360	103052589	103052589	+	35.9063	-
1000723	TTS	CUFF.1689	1	103071214	103071706	103071214	+	35.9063	-
1000724	TSS	CUFF.1691	1	103159380	103159457	103159457	+	13.3526	-
1000725	TTS	CUFF.1691	1	103176283	103176711	103176283	+	13.3526	-
1000726	SKIP_ON	CUFF.1691	1	103168122	103168294	103167756,103168122-103168294,103176283	+	5.9767	-
1000727	SKIP_OFF	CUFF.1691	1	103168122	103168294	1.03168e+17	+	3.36583	-
1000728	SKIP_ON	CUFF.1691	1	103168122	103168262	103167756,103168122-103168262,103176283	+	4.01006	-
1000727	SKIP_OFF	CUFF.1691	1	103168122	103168262	1.03168e+17	+	3.36583	-
1000729	AE	CUFF.1691	1	103168122	103168294	103168122-103168294	+	5.9767	-
1000730	AE	CUFF.1691	1	103168122	103168262	103168122-103168262	+	4.01006	-
1000731	TSS	CUFF.1693	1	104012390	104012412	104012412	+	6.07007	-
1000732	TTS	CUFF.1693	1	104016941	104017266	104016941	+	6.07007	-
1000733	TSS	CUFF.1695	1	102149260	102149287	102149287	+	26.1051	ENSMUST00000086738
1000734	TTS	CUFF.1695	1	102424953	102425014	102424953	+	26.1051	ENSMUST00000086738
1000735	TSS	CUFF.17	1	4599236	4599291	4599291	+	3.55499	-
1000736	TTS	CUFF.17	1	4607602	4607881	4607602	+	3.55499	-
1000737	TSS	CUFF.1708	1	105559353	105560396	105559353	-	0.989209	-
1000738	TTS	CUFF.1708	1	105551064	105552702	105552702	-	0.989209	-
1000739	TSS	CUFF.1713	1	87918064	87918924	87918924	+	309.646	ENSMUST00000052854
1000740	TTS	CUFF.1713	1	87926402	87926799	87926402	+	151.817	ENSMUST00000052854
1000741	TTS	CUFF.1713	1	87927055	87927270	87927055	+	157.829	ENSMUST00000052854
1000742	TSS	CUFF.172	1	15784805	15784917	15784917	+	1.19465	-
1000743	TTS	CUFF.172	1	15786333	15787091	15786333	+	4.33105	-
1000744	TSS	CUFF.1727	1	73062299	73062834	73062299	-	32031.7	ENSMUST00000027374
1000745	TTS	CUFF.1727	1	73061631	73061899	73061899	-	32031.7	ENSMUST00000027374
1000746	TSS	CUFF.1730	1	107450641	107450704	107450641	-	3.3949	ENSMUST00000070699
1000747	TTS	CUFF.1730	1	107417689	107418704	107418704	-	3.3949	ENSMUST00000070699
1000748	TSS	CUFF.1731	1	107560969	107561210	107561210	+	6.65173	ENSMUST00000172039
1000749	TTS	CUFF.1731	1	107561551	107561721	107561551	+	6.65173	ENSMUST00000172039
1000750	TSS	CUFF.1737	1	107316510	107316916	107316510	-	2.44755	-
1000751	TTS	CUFF.1737	1	107278629	107279235	107279235	-	2.44755	-
1000752	TSS	CUFF.1739	1	107632537	107632599	107632599	+	1.74603	ENSMUST00000086721
1000753	TTS	CUFF.1739	1	107650080	107651689	107650080	+	1.74603	ENSMUST00000086721
1000754	TSS	CUFF.174	1	15707008	15707053	15707008	-	25.4589	ENSMUST00000170146
1000755	TSS	CUFF.174	1	15744206	15744315	15744206	-	63.9169	ENSMUST00000170146
1000756	TTS	CUFF.174	1	15705463	15705694	15705694	-	89.3757	ENSMUST00000170146
1000757	TSS	CUFF.1740	1	73070940	73071388	73071388	+	4442.89	-
1000758	TTS	CUFF.1740	1	73071896	73072083	73071896	+	4442.89	-
1000759	TSS	CUFF.1744	1	107830265	107830496	107830265	-	8.80744	-
1000760	TTS	CUFF.1744	1	107800201	107800419	107800419	-	8.80744	-
1000761	TSS	CUFF.1748	1	107765919	107766132	107765919	-	2.3638	-
1000762	TTS	CUFF.1748	1	107762022	107762125	107762125	-	4.29435	-
1000763	TSS	CUFF.1749	1	107694846	107694872	107694872	+	33.0517	ENSMUST00000027559
1000764	TTS	CUFF.1749	1	107696394	107696596	107696394	+	33.0517	ENSMUST00000027559
1000765	TSS	CUFF.1754	1	107930118	107930652	107930118	-	26.9534	ENSMUST00000118196
1000766	TTS	CUFF.1754	1	107928774	107929069	107929069	-	26.9534	ENSMUST00000118196
1000767	TSS	CUFF.1757	1	108675546	108675575	108675546	-	6.71614	ENSMUST00000094646
1000768	TTS	CUFF.1757	1	108667732	108669125	108669125	-	6.71614	ENSMUST00000094646
1000769	TSS	CUFF.1758	1	108692998	108693215	108692998	-	6.87346	ENSMUST00000112736
1000770	TTS	CUFF.1758	1	108686580	108686662	108686662	-	6.87346	ENSMUST00000112736
1000771	TSS	CUFF.1759	1	108064155	108064160	108064155	-	13.1784	-
1000772	TTS	CUFF.1759	1	108052277	108052661	108052661	-	15.5057	-
1000773	TTS	CUFF.1759	1	108057362	108057676	108057676	-	13.1784	-
1000774	TSS	CUFF.1762	1	109283850	109284018	109283850	-	15.0643	ENSMUST00000147509
1000775	TTS	CUFF.1762	1	109281761	109281893	109281893	-	15.0643	ENSMUST00000147509
1000776	TSS	CUFF.1765	1	109583622	109583905	109583905	+	3.78964	ENSMUST00000153774
1000777	TTS	CUFF.1765	1	109589839	109590090	109589839	+	3.78964	ENSMUST00000153774
1000778	TSS	CUFF.1768	1	109987331	109987386	109987386	+	12.1997	-
1000779	TTS	CUFF.1768	1	109997811	109998042	109997811	+	12.1997	-
1000780	TSS	CUFF.1769	1	109616896	109617140	109617140	+	1.10467	-
1000781	TSS	CUFF.1769	1	109617593	109617875	109617875	+	4.66703	-
1000782	TTS	CUFF.1769	1	109621801	109621944	109621801	+	5.7717	-
1000783	TSS	CUFF.1771	1	108069876	108070024	108070024	+	1.48984	ENSMUST00000061047
1000784	TTS	CUFF.1771	1	108239954	108240026	108239954	+	1.48984	ENSMUST00000061047
1000785	TSS	CUFF.1772	1	109868925	109868948	109868948	+	22.4631	-
1000786	TSS	CUFF.1772	1	109915318	109915552	109915552	+	19.261	-
1000787	TTS	CUFF.1772	1	109923600	109923763	109923600	+	41.7241	-
1000788	TSS	CUFF.178	1	16096377	16096387	16096387	+	36.3314	ENSMUST00000027053
1000789	TTS	CUFF.178	1	16121375	16121628	16121375	+	36.3314	ENSMUST00000027053
1000790	TSS	CUFF.1787	1	112135101	112135281	112135281	+	43.7718	-
1000791	TTS	CUFF.1787	1	112136434	112136826	112136434	+	43.7718	-
1000792	TSS	CUFF.1788	1	108240144	108240156	108240156	+	19.6213	ENSMUST00000061047
1000793	TTS	CUFF.1788	1	108288706	108290890	108288706	+	19.6213	ENSMUST00000061047
1000794	TSS	CUFF.1789	1	108289856	108290890	108289856	-	22.2808	ENSMUST00000061047
1000795	TTS	CUFF.1789	1	108288729	108288858	108288858	-	17.3786	ENSMUST00000061047
1000796	TSS	CUFF.1794	1	113046920	113046992	113046992	+	10.0959	-
1000797	TSS	CUFF.1794	1	113047134	113047357	113047357	+	5.14802	-
1000798	TTS	CUFF.1794	1	113074811	113076035	113074811	+	15.2439	-
1000799	TSS	CUFF.1796	1	115114627	115114700	115114627	-	7.57987	-
1000800	TTS	CUFF.1796	1	115109549	115109870	115109870	-	7.57987	-
1000801	TSS	CUFF.180	1	15794991	15796038	15796038	+	35.4564	ENSMUST00000027057
1000802	TTS	CUFF.180	1	15845893	15846032	15845893	+	35.4564	ENSMUST00000027057
1000803	SKIP_ON	CUFF.180	1	15823482	15823570	15821647,15823482-15823570,15828263	+	28.7178	ENSMUST00000027057
1000804	SKIP_OFF	CUFF.180	1	15823482	15823570	1.58216e+15	+	6.73864	ENSMUST00000027057
1000805	TSS	CUFF.1800	1	115682756	115683053	115682756	-	1.60716	-
1000806	TTS	CUFF.1800	1	115680793	115681070	115681070	-	1.60716	-
1000807	TSS	CUFF.1803	1	116033170	116033198	116033198	+	2.44223	-
1000808	TTS	CUFF.1803	1	116038801	116039280	116038801	+	2.44223	-
1000809	TSS	CUFF.1806	1	115683986	115684100	115684100	+	22.4747	ENSMUST00000122891
1000810	TSS	CUFF.1806	1	115704173	115704212	115704212	+	3.01624	ENSMUST00000122891
1000811	TTS	CUFF.1806	1	115814800	115814970	115814800	+	25.491	ENSMUST00000122891
1000812	SKIP_ON	CUFF.1806	1	115812566	115812801	115684100,115812566-115812801,115814500	+	6.53742	ENSMUST00000122891
1000813	SKIP_OFF	CUFF.1806	1	115812566	115812801	1.15684e+17	+	15.9373	ENSMUST00000122891
1000814	TSS	CUFF.1809	1	117398545	117398675	117398545	-	1.42033	-
1000815	TTS	CUFF.1809	1	117384639	117384908	117384908	-	1.42033	-
1000816	TSS	CUFF.181	1	16083055	16083324	16083055	-	73.6648	ENSMUST00000145070
1000817	TSS	CUFF.181	1	16071749	16072237	16071749	-	12.2188	ENSMUST00000145070
1000818	TTS	CUFF.181	1	16056069	16056355	16056355	-	85.8836	ENSMUST00000151004
1000819	SKIP_ON	CUFF.181	1	16070911	16071074	16068781,16070911-16071074,16083055	-	14.6253	ENSMUST00000151004
1000820	SKIP_OFF	CUFF.181	1	16070911	16071074	1.60688e+15	-	59.0395	ENSMUST00000145070
1000821	TSS	CUFF.1810	1	117138998	117139001	117139001	+	2.11201	-
1000822	TTS	CUFF.1810	1	117141144	117141761	117141144	+	2.11201	-
1000823	TSS	CUFF.1811	1	118352303	118352983	118352303	-	0.992467	ENSMUST00000043725
1000824	TTS	CUFF.1811	1	118346748	118346961	118346961	-	0.992467	ENSMUST00000043725
1000825	TSS	CUFF.1815	1	117722904	117722974	117722974	+	3.88471	ENSMUST00000043725
1000826	TSS	CUFF.1815	1	117723028	117723030	117723030	+	10.0637	ENSMUST00000043725
1000827	TSS	CUFF.1815	1	117729781	117729824	117729824	+	26.5033	ENSMUST00000043725
1000828	TTS	CUFF.1815	1	117956699	117956699	117956699	+	10.0637	ENSMUST00000043725
1000829	AE	CUFF.1815	1	117727545	117727596	117727545-117727596	+	3.88471	ENSMUST00000043725
1000830	AE	CUFF.1815	1	117727545	117727633	117727545-117727633	+	10.0637	ENSMUST00000043725
1000831	TSS	CUFF.1824	1	120226115	120226141	120226141	+	9.2965	ENSMUST00000027626
1000832	TTS	CUFF.1824	1	120229327	120230404	120229327	+	9.2965	ENSMUST00000027626
1000833	TSS	CUFF.1827	1	120206350	120206424	120206350	-	12.2956	ENSMUST00000027623
1000834	TTS	CUFF.1827	1	120195905	120197614	120197614	-	12.2956	ENSMUST00000027623
1000835	TSS	CUFF.1832	1	120944119	120944515	120944119	-	1.96977	ENSMUST00000062483
1000836	TTS	CUFF.1832	1	120939294	120939339	120939339	-	1.96977	ENSMUST00000062483
1000837	TSS	CUFF.1834	1	120749109	120749135	120749135	+	8.68899	ENSMUST00000062483
1000838	TTS	CUFF.1834	1	120763321	120763571	120763321	+	8.68899	ENSMUST00000062483
1000839	TSS	CUFF.1839	1	121202568	121202604	121202568	-	0.974416	-
1000840	TTS	CUFF.1839	1	121201655	121202252	121202252	-	0.974416	-
1000841	TSS	CUFF.184	1	16221084	16221118	16221084	-	3.05451	ENSMUST00000054668
1000842	TTS	CUFF.184	1	16219554	16219947	16219947	-	3.05451	ENSMUST00000054668
1000843	TSS	CUFF.1840	1	120563282	120563324	120563324	+	8.75332	ENSMUST00000027629
1000844	TTS	CUFF.1840	1	120573965	120574548	120573965	+	7.40702	ENSMUST00000027629
1000845	TTS	CUFF.1840	1	120573968	120574548	120573968	+	1.3463	ENSMUST00000027629
1000846	TSS	CUFF.1843	1	121372472	121372602	121372472	-	0.868643	ENSMUST00000004565
1000847	TTS	CUFF.1843	1	121367808	121368402	121368402	-	0.868643	ENSMUST00000004565
1000848	TSS	CUFF.1850	1	120364505	120364554	120364554	+	6.71934	ENSMUST00000070989
1000849	TTS	CUFF.1850	1	120403517	120404166	120403517	+	5.20034	ENSMUST00000070989
1000850	TSS	CUFF.1851	1	121420542	121420567	121420542	-	3.036	-
1000851	TSS	CUFF.1851	1	121422710	121422750	121422710	-	17.1559	-
1000852	TTS	CUFF.1851	1	121416672	121416834	121416834	-	20.1919	-
1000853	TSS	CUFF.1852	1	121202768	121203174	121203174	+	9.33932	-
1000854	TSS	CUFF.1852	1	121206532	121206747	121206747	+	6.20281	-
1000855	TTS	CUFF.1852	1	121215889	121216087	121215889	+	15.5421	-
1000856	TSS	CUFF.1854	1	121341758	121341842	121341758	-	11.3995	-
1000857	TSS	CUFF.1854	1	121342944	121343153	121342944	-	4.17337	-
1000858	TSS	CUFF.1854	1	121342010	121342377	121342010	-	12.2201	-
1000859	TTS	CUFF.1854	1	121340987	121341212	121341212	-	27.793	-
1000860	TSS	CUFF.1856	1	121804001	121804090	121804090	+	17.6529	ENSMUST00000037906
1000861	TTS	CUFF.1856	1	121813985	121814185	121813985	+	17.6529	ENSMUST00000037906
1000862	TSS	CUFF.1858	1	121350480	121350721	121350721	+	154.401	-
1000863	TTS	CUFF.1858	1	121350849	121351084	121350849	+	154.401	-
1000864	TSS	CUFF.1862	1	121832668	121832757	121832668	-	27.5358	ENSMUST00000174370
1000865	TTS	CUFF.1862	1	121819916	121820204	121820204	-	27.5358	ENSMUST00000174370
1000866	TSS	CUFF.1865	1	121639929	121640013	121639929	-	3.39755	ENSMUST00000064091
1000867	TTS	CUFF.1865	1	121589423	121589486	121589486	-	0.578098	ENSMUST00000064091
1000868	TTS	CUFF.1865	1	121595395	121595602	121595602	-	2.81945	ENSMUST00000064091
1000869	TSS	CUFF.1869	1	121881593	121881673	121881593	-	21.2874	ENSMUST00000174370
1000870	TTS	CUFF.1869	1	121874919	121875263	121875263	-	16.0103	ENSMUST00000174370
1000871	TTS	CUFF.1869	1	121874919	121875260	121875260	-	5.27711	ENSMUST00000174370
1000872	TSS	CUFF.1872	1	121545362	121546627	121545362	-	10.1798	ENSMUST00000163147
1000873	TTS	CUFF.1872	1	121539234	121539235	121539235	-	10.1798	ENSMUST00000163147
1000874	TSS	CUFF.1873	1	121575332	121575460	121575332	-	132.747	ENSMUST00000064091
1000875	TTS	CUFF.1873	1	121556413	121556494	121556494	-	132.747	ENSMUST00000064091
1000876	TSS	CUFF.1874	1	121796101	121796662	121796101	-	9.10389	-
1000877	TTS	CUFF.1874	1	121785583	121786442	121786442	-	3.69484	-
1000878	TTS	CUFF.1874	1	121793012	121793613	121793613	-	5.40905	-
1000879	TSS	CUFF.1876	1	120475474	120475641	120475641	+	2.08317	ENSMUST00000070989
1000880	TTS	CUFF.1876	1	120486998	120487193	120486998	+	2.08317	ENSMUST00000070989
1000881	TSS	CUFF.1877	1	121924641	121925006	121924641	-	19.9573	ENSMUST00000072886
1000882	TTS	CUFF.1877	1	121923084	121923186	121923186	-	19.9573	ENSMUST00000072886
1000883	TSS	CUFF.1882	1	121970289	121970303	121970289	-	30.1462	ENSMUST00000056089
1000884	TTS	CUFF.1882	1	121964089	121964901	121964901	-	30.1462	ENSMUST00000056089
1000885	TSS	CUFF.1884	1	121925776	121926078	121925776	-	1.19086	ENSMUST00000072886
1000886	TTS	CUFF.1884	1	121925190	121925582	121925582	-	1.19086	ENSMUST00000072886
1000887	TSS	CUFF.1885	1	122017522	122017590	122017522	-	69.2006	ENSMUST00000027634
1000888	TTS	CUFF.1885	1	122009868	122010110	122010110	-	69.2006	ENSMUST00000027634
1000889	TSS	CUFF.1886	1	120496958	120497161	120497161	+	84.7263	ENSMUST00000070989
1000890	TTS	CUFF.1886	1	120503485	120503683	120503485	+	84.7263	ENSMUST00000070989
1000891	TSS	CUFF.1887	1	121985148	121985221	121985148	-	2.15696	-
1000892	TTS	CUFF.1887	1	121983456	121983779	121983779	-	2.15696	-
1000893	TSS	CUFF.1890	1	122017762	122017794	122017794	+	14.6832	ENSMUST00000112644
1000894	TSS	CUFF.1890	1	122017831	122018265	122018265	+	1.61862	ENSMUST00000112644
1000895	TTS	CUFF.1890	1	122084618	122084759	122084618	+	16.3019	ENSMUST00000112644
1000896	TSS	CUFF.1891	1	121588178	121588224	121588178	-	3.47036	ENSMUST00000064091
1000897	TTS	CUFF.1891	1	121576625	121576772	121576772	-	3.47036	ENSMUST00000064091
1000898	TSS	CUFF.1892	1	122325594	122325623	122325594	-	11.6767	-
1000899	TSS	CUFF.1892	1	122330638	122330788	122330638	-	1.57652	-
1000900	TTS	CUFF.1892	1	122323895	122324275	122324275	-	13.2532	-
1000901	TSS	CUFF.1894	1	123189338	123189376	123189338	-	1.64416	-
1000902	TTS	CUFF.1894	1	123172062	123172497	123172497	-	1.64416	-
1000903	TSS	CUFF.1895	1	123140248	123141045	123140248	-	2.2113	-
1000904	TTS	CUFF.1895	1	123133296	123133531	123133531	-	2.2113	-
1000905	TSS	CUFF.1896	1	123224667	123224737	123224737	+	23.8836	ENSMUST00000071064
1000906	TTS	CUFF.1896	1	123226607	123226828	123226607	+	23.8836	ENSMUST00000071064
1000907	TSS	CUFF.1899	1	123224268	123224310	123224268	-	25.0234	ENSMUST00000003818
1000908	TTS	CUFF.1899	1	123202128	123202524	123202524	-	25.0234	ENSMUST00000003818
1000909	TSS	CUFF.190	1	16301511	16301617	16301617	+	41.9188	ENSMUST00000162751
1000910	TTS	CUFF.190	1	16333367	16333469	16333367	+	41.9188	ENSMUST00000162751
1000911	TSS	CUFF.1901	1	122993443	122993961	122993961	+	2.48936	ENSMUST00000130015
1000912	TSS	CUFF.1901	1	122999131	122999466	122999466	+	2.21505	ENSMUST00000130015
1000913	TTS	CUFF.1901	1	122999375	122999819	122999375	+	1.91873	ENSMUST00000130015
1000914	TSS	CUFF.1904	1	123455743	123455808	123455743	-	24.8205	ENSMUST00000001724
1000915	TTS	CUFF.1904	1	123450406	123450715	123450715	-	24.8205	ENSMUST00000001724
1000916	TSS	CUFF.1905	1	123464145	123464773	123464145	-	14.1939	ENSMUST00000131471
1000917	TTS	CUFF.1905	1	123462519	123462745	123462745	-	14.1939	ENSMUST00000131471
1000918	TSS	CUFF.1906	1	123383551	123383661	123383661	+	106.464	ENSMUST00000036025
1000919	TTS	CUFF.1906	1	123397767	123398178	123397767	+	106.464	ENSMUST00000036025
1000920	TSS	CUFF.1909	1	124215192	124215549	124215549	+	4.31705	-
1000921	TTS	CUFF.1909	1	124216684	124216754	124216684	+	4.31705	-
1000922	TSS	CUFF.191	1	16382598	16382609	16382598	-	3.90184	ENSMUST00000149320
1000923	TTS	CUFF.191	1	16335733	16336092	16336092	-	3.90184	ENSMUST00000149320
1000924	TSS	CUFF.1913	1	125249989	125250129	125249989	-	3.18165	ENSMUST00000035420
1000925	TSS	CUFF.1913	1	125237515	125237547	125237515	-	9.91667	ENSMUST00000035420
1000926	TTS	CUFF.1913	1	125230322	125230960	125230960	-	13.0983	ENSMUST00000035420
1000927	TSS	CUFF.1917	1	125783874	125783903	125783874	-	13.5694	ENSMUST00000035420
1000928	TTS	CUFF.1917	1	125522405	125522559	125522559	-	2.80161	ENSMUST00000035420
1000929	TTS	CUFF.1917	1	125740440	125740514	125740514	-	10.7678	ENSMUST00000035420
1000930	TSS	CUFF.1921	1	127294029	127294118	127294029	-	5.67073	ENSMUST00000027579
1000931	TTS	CUFF.1921	1	127289490	127290667	127290667	-	5.67073	ENSMUST00000027579
1000932	TSS	CUFF.1924	1	127093727	127094011	127093727	-	32.1352	-
1000933	TSS	CUFF.1924	1	127093955	127094025	127093955	-	80.4313	-
1000934	TTS	CUFF.1924	1	127086856	127087256	127087256	-	112.567	-
1000935	TSS	CUFF.1925	1	127483942	127484032	127484032	+	5.78217	ENSMUST00000027580
1000936	TTS	CUFF.1925	1	127491490	127492374	127491490	+	5.78217	ENSMUST00000027580
1000937	AE	CUFF.1925	1	127486388	127486542	127486388-127486542	+	0.800998	ENSMUST00000027580
1000938	AE	CUFF.1925	1	127486416	127486542	127486416-127486542	+	4.98117	ENSMUST00000027580
1000939	TSS	CUFF.1926	1	127737386	127737981	127737386	-	10.8515	ENSMUST00000027581
1000940	TTS	CUFF.1926	1	127732821	127732958	127732958	-	10.8515	ENSMUST00000027581
1000941	TSS	CUFF.1927	1	127744074	127744221	127744074	-	23.049	ENSMUST00000027581
1000942	TTS	CUFF.1927	1	127743446	127743662	127743662	-	23.049	ENSMUST00000027581
1000943	TSS	CUFF.193	1	16243691	16243722	16243722	+	127.081	ENSMUST00000160446
1000944	TTS	CUFF.193	1	16257701	16258056	16257701	+	40.6468	ENSMUST00000160446
1000945	AE	CUFF.193	1	16253080	16253282	16253080-16253282	+	40.6468	ENSMUST00000160446
1000946	AE	CUFF.193	1	16253246	16253282	16253246-16253282	+	86.4342	ENSMUST00000160446
1000947	TSS	CUFF.1931	1	128773750	128774210	128773750	-	8.12237	-
1000948	TTS	CUFF.1931	1	128768769	128768953	128768953	-	8.12237	-
1000949	TSS	CUFF.1933	1	129376156	129376199	129376199	+	7.21447	ENSMUST00000038361
1000950	TTS	CUFF.1933	1	129379104	129379513	129379104	+	7.21447	ENSMUST00000038361
1000951	TSS	CUFF.1936	1	129700185	129700236	129700236	+	1.63533	ENSMUST00000112570
1000952	TTS	CUFF.1936	1	129700736	129701301	129700736	+	1.63533	ENSMUST00000112570
1000953	TSS	CUFF.1938	1	129668852	129668978	129668852	-	5.66258	ENSMUST00000038006
1000954	TSS	CUFF.1938	1	129670505	129670575	129670505	-	2.46302	ENSMUST00000038006
1000955	TTS	CUFF.1938	1	129650202	129650530	129650530	-	8.1256	ENSMUST00000038006
1000956	TSS	CUFF.1939	1	129656248	129656408	129656408	+	1.42596	ENSMUST00000038006
1000957	TTS	CUFF.1939	1	129662860	129663110	129662860	+	1.42596	ENSMUST00000038006
1000958	TSS	CUFF.194	1	16094092	16094235	16094092	-	540.92	ENSMUST00000058437
1000959	TTS	CUFF.194	1	16091376	16091440	16091440	-	540.92	ENSMUST00000058437
1000960	TSS	CUFF.1940	1	129196762	129196834	129196762	-	3.45514	ENSMUST00000038361
1000961	TTS	CUFF.1940	1	129174705	129174856	129174856	-	32.0806	ENSMUST00000038361
1000962	TTS	CUFF.1940	1	129191506	129191612	129191612	-	3.45514	ENSMUST00000038361
1000963	TSS	CUFF.1941	1	129203217	129203593	129203593	+	13.4195	ENSMUST00000038361
1000964	TTS	CUFF.1941	1	129283920	129284158	129283920	+	30.8904	ENSMUST00000038361
1000965	TSS	CUFF.1945	1	129856287	129856354	129856287	-	2.83541	ENSMUST00000086614
1000966	TTS	CUFF.1945	1	129851427	129851642	129851642	-	2.83541	ENSMUST00000086614
1000967	TSS	CUFF.1949	1	130230094	130230203	130230094	-	9.9986	ENSMUST00000027601
1000968	TTS	CUFF.1949	1	130228171	130228628	130228628	-	9.9986	ENSMUST00000027601
1000969	TSS	CUFF.1950	1	129912620	129912688	129912620	-	10.5549	ENSMUST00000097597
1000970	TTS	CUFF.1950	1	129883688	129883976	129883976	-	10.5549	ENSMUST00000097597
1000971	TSS	CUFF.1952	1	130272755	130272873	130272755	-	16.5449	ENSMUST00000027602
1000972	TTS	CUFF.1952	1	130260282	130260510	130260510	-	25.5691	ENSMUST00000027602
1000973	TTS	CUFF.1952	1	130260282	130260902	130260902	-	16.5449	ENSMUST00000027602
1000974	IR_ON	CUFF.1952	1	130260510	130260757	130260282-130260902	-	16.5449	ENSMUST00000027602
1000975	IR_OFF	CUFF.1952	1	130260510	130260757	130260282-130260510,130260757-130260902	-	25.5691	ENSMUST00000027602
1000976	TSS	CUFF.1953	1	130641211	130641270	130641270	+	7.89195	-
1000977	TSS	CUFF.1953	1	130644829	130644965	130644965	+	2.14591	-
1000978	TTS	CUFF.1953	1	130660204	130660375	130660204	+	10.0379	-
1000979	TSS	CUFF.196	1	16920790	16921183	16921183	+	1.82214	-
1000980	TTS	CUFF.196	1	16947097	16947427	16947097	+	1.82214	-
1000981	TSS	CUFF.1961	1	132156826	132156865	132156826	-	2.80269	-
1000982	TTS	CUFF.1961	1	132134325	132134786	132134786	-	2.80269	-
1000983	TSS	CUFF.1963	1	132091761	132091876	132091876	+	9.16008	ENSMUST00000073527
1000984	TTS	CUFF.1963	1	132114676	132115858	132114676	+	9.16008	ENSMUST00000073527
1000985	TSS	CUFF.1966	1	132169782	132169934	132169934	+	1.84739	ENSMUST00000155992
1000986	TTS	CUFF.1966	1	132177855	132178128	132177855	+	1.84739	ENSMUST00000155992
1000987	TSS	CUFF.1968	1	132063256	132063605	132063256	-	1.77601	ENSMUST00000073527
1000988	TTS	CUFF.1968	1	132026692	132026956	132026956	-	3.73492	ENSMUST00000073527
1000989	TSS	CUFF.197	1	17193075	17193231	17193231	+	3.29815	-
1000990	TSS	CUFF.197	1	17195344	17195388	17195388	+	1.33043	-
1000991	TTS	CUFF.197	1	17195508	17196234	17195508	+	4.62858	-
1000992	TSS	CUFF.1974	1	132060447	132060607	132060607	+	6.43043	ENSMUST00000143130
1000993	TTS	CUFF.1974	1	132063981	132064280	132063981	+	3.01011	ENSMUST00000073527
1000994	TSS	CUFF.1975	1	132774886	132774918	132774918	+	38.9604	ENSMUST00000126821
1000995	TTS	CUFF.1975	1	132777052	132777415	132777052	+	38.9604	ENSMUST00000126821
1000996	TSS	CUFF.1978	1	132955200	132955305	132955200	-	24.2831	ENSMUST00000016672
1000997	TTS	CUFF.1978	1	132951586	132951812	132951812	-	24.2831	ENSMUST00000016672
1000998	TSS	CUFF.198	1	17114594	17114738	17114594	-	4.84258	-
1000999	TTS	CUFF.198	1	17088642	17088866	17088866	-	4.84258	-
1001000	TSS	CUFF.1980	1	132493236	132493546	132493236	-	28.7274	ENSMUST00000039862
1001001	TTS	CUFF.1980	1	132473300	132473702	132473702	-	28.7274	ENSMUST00000039862
1001002	TSS	CUFF.1981	1	133062981	133062999	133062999	+	15.7056	ENSMUST00000068805
1001003	TTS	CUFF.1981	1	133069881	133070056	133069881	+	15.7056	ENSMUST00000068805
1001004	TSS	CUFF.1982	1	130000045	130000060	130000060	+	5.61057	ENSMUST00000036288
1001005	TTS	CUFF.1982	1	130065556	130065643	130065556	+	5.61057	ENSMUST00000036288
1001006	SKIP_ON	CUFF.1982	1	130058779	130058820	130049976,130058779-130058820,130059346	+	3.16015	ENSMUST00000036288
1001007	SKIP_OFF	CUFF.1982	1	130058779	130058820	1.3005e+17	+	2.45042	ENSMUST00000036288
1001008	TSS	CUFF.1986	1	133024894	133025351	133025351	+	20.2686	ENSMUST00000016670
1001009	TTS	CUFF.1986	1	133025509	133026377	133025509	+	20.2686	ENSMUST00000016670
1001010	TSS	CUFF.1988	1	133196970	133197046	133196970	-	10.4893	ENSMUST00000027683
1001011	TTS	CUFF.1988	1	133191799	133192116	133192116	-	10.4893	ENSMUST00000027683
1001012	TSS	CUFF.199	1	17114639	17114947	17114947	+	3.72039	-
1001013	TTS	CUFF.199	1	17118799	17119157	17118799	+	3.72039	-
1001014	TSS	CUFF.1991	1	133424979	133425429	133425429	+	1.58357	ENSMUST00000068613
1001015	TSS	CUFF.1991	1	133426804	133426855	133426855	+	5.45961	ENSMUST00000068613
1001016	TTS	CUFF.1991	1	133435412	133435612	133435412	+	7.04318	ENSMUST00000068613
1001017	TSS	CUFF.1995	1	133724944	133724970	133724970	+	1.51207	ENSMUST00000086559
1001018	TTS	CUFF.1995	1	133726588	133727182	133726588	+	1.51207	ENSMUST00000086559
1001019	TSS	CUFF.1997	1	133739562	133739605	133739605	+	1.20804	ENSMUST00000146360
1001020	TTS	CUFF.1997	1	133743127	133743546	133743127	+	1.20804	ENSMUST00000146360
1001021	TSS	CUFF.2000	1	130083433	130083474	130083474	+	85.145	ENSMUST00000036288
1001022	TTS	CUFF.2000	1	130133714	130134311	130133714	+	43.349	ENSMUST00000036288
1001023	TSS	CUFF.2001	1	133807549	133807819	133807819	+	13.1924	ENSMUST00000062264
1001024	TTS	CUFF.2001	1	133827611	133827808	133827611	+	13.1924	ENSMUST00000062264
1001025	TSS	CUFF.2005	1	134013461	134013518	134013461	-	10.4158	ENSMUST00000112362
1001026	TTS	CUFF.2005	1	134011369	134011547	134011547	-	10.4158	ENSMUST00000112362
1001027	TSS	CUFF.2012	1	134219034	134219325	134219034	-	32.7311	ENSMUST00000072177
1001028	TTS	CUFF.2012	1	134218007	134218177	134218177	-	32.7311	ENSMUST00000072177
1001029	TSS	CUFF.2014	1	134041594	134041769	134041594	-	1.99657	-
1001030	TSS	CUFF.2014	1	134041738	134041892	134041738	-	3.33429	-
1001031	TTS	CUFF.2014	1	134041056	134041463	134041463	-	5.33087	-
1001032	TSS	CUFF.2017	1	132603629	132603673	132603629	-	11.0758	ENSMUST00000066863
1001033	TTS	CUFF.2017	1	132594226	132594662	132594662	-	6.40727	ENSMUST00000066863
1001034	TTS	CUFF.2017	1	132595130	132595320	132595320	-	4.66849	ENSMUST00000066863
1001035	MSKIP_ON	CUFF.2017	1	132595765	132596687	132595320,132595765-132595827,132596558-132596687,132597347	-	4.01781	ENSMUST00000066863
1001036	MSKIP_OFF	CUFF.2017	1	132595765	132596687	1.32595e+17	-	7.05795	ENSMUST00000066863
1001037	TSS	CUFF.202	1	17150061	17150119	17150119	+	9.4635	ENSMUST00000026879
1001038	TTS	CUFF.202	1	17161876	17161948	17161876	+	9.4635	ENSMUST00000026879
1001039	TSS	CUFF.2028	1	134403298	134403439	134403298	-	0.959692	ENSMUST00000027700
1001040	TTS	CUFF.2028	1	134401664	134402397	134402397	-	0.959692	ENSMUST00000027700
1001041	TSS	CUFF.2029	1	130148777	130148882	130148882	+	69.0755	ENSMUST00000027592
1001042	TTS	CUFF.2029	1	130159370	130159383	130159370	+	69.0755	ENSMUST00000027592
1001043	TSS	CUFF.2034	1	134402908	134402999	134402999	+	1.04596	ENSMUST00000058167
1001044	TSS	CUFF.2034	1	134402945	134403073	134403073	+	3.37073	ENSMUST00000058167
1001045	TTS	CUFF.2034	1	134403742	134404553	134403742	+	4.4167	ENSMUST00000058167
1001046	TSS	CUFF.2035	1	130162871	130162991	130162991	+	54.071	ENSMUST00000027592
1001047	TTS	CUFF.2035	1	130173534	130174092	130173534	+	54.071	ENSMUST00000027592
1001048	TSS	CUFF.204	1	17162004	17162042	17162042	+	6.438	-
1001049	TTS	CUFF.204	1	17162805	17163184	17162805	+	6.438	-
1001050	TSS	CUFF.2041	1	132615717	132616180	132615717	-	355.6	ENSMUST00000171479
1001051	TTS	CUFF.2041	1	132615276	132615552	132615552	-	355.6	ENSMUST00000171479
1001052	TSS	CUFF.2045	1	135029836	135030192	135030192	+	35.929	ENSMUST00000052529
1001053	TTS	CUFF.2045	1	135033240	135033624	135033240	+	35.929	ENSMUST00000052529
1001054	TSS	CUFF.2047	1	134088066	134088066	134088066	+	196.005	ENSMUST00000112357
1001055	TTS	CUFF.2047	1	134153274	134153955	134153274	+	196.005	ENSMUST00000112357
1001056	TSS	CUFF.2051	1	134893331	134893403	134893331	-	40.4332	ENSMUST00000067429
1001057	TTS	CUFF.2051	1	134887876	134888802	134888802	-	40.4332	ENSMUST00000067429
1001058	TSS	CUFF.2054	1	132316178	132316369	132316178	-	181.038	ENSMUST00000027654
1001059	TTS	CUFF.2054	1	132285116	132285306	132285306	-	181.038	ENSMUST00000027654
1001060	TSS	CUFF.2057	1	135223859	135223917	135223917	+	18.1995	ENSMUST00000007433
1001061	TTS	CUFF.2057	1	135225933	135226299	135225933	+	18.1995	ENSMUST00000007433
1001062	TSS	CUFF.2058	1	135166653	135166779	135166779	+	1.45402	ENSMUST00000038295
1001063	TTS	CUFF.2058	1	135170435	135171294	135170435	+	1.45402	ENSMUST00000038295
1001064	TSS	CUFF.2059	1	135152341	135152365	135152341	-	3.58015	ENSMUST00000038295
1001065	TSS	CUFF.2059	1	135152013	135152050	135152013	-	3.83565	ENSMUST00000038295
1001066	TSS	CUFF.2059	1	135151865	135152072	135151865	-	0.897725	ENSMUST00000038295
1001067	TSS	CUFF.2059	1	135151981	135152072	135151981	-	4.01318	ENSMUST00000038295
1001068	TTS	CUFF.2059	1	135146979	135147381	135147381	-	8.31352	ENSMUST00000038295
1001069	XAE	CUFF.2059	1	135151033	135151160	135151033-135151160	-	3.83565	ENSMUST00000038295
1001070	XAE	CUFF.2059	1	135151033	135151189	135151033-135151189	-	4.47787	ENSMUST00000038295
1001071	TSS	CUFF.2068	1	135197428	135197798	135197428	-	12.5531	ENSMUST00000038295
1001072	TTS	CUFF.2068	1	135181529	135181568	135181568	-	12.5531	ENSMUST00000038295
1001073	TSS	CUFF.207	1	17740872	17740945	17740945	+	6.68912	ENSMUST00000095075
1001074	TTS	CUFF.207	1	17754144	17754382	17754144	+	6.68912	ENSMUST00000095075
1001075	TSS	CUFF.2070	1	135196996	135197019	135197019	+	9.27641	ENSMUST00000038295
1001076	TTS	CUFF.2070	1	135197328	135197791	135197328	+	9.27641	ENSMUST00000038295
1001077	TSS	CUFF.2071	1	135532574	135532576	135532574	-	10.9855	ENSMUST00000027736
1001078	TTS	CUFF.2071	1	135516439	135518378	135518378	-	10.9855	ENSMUST00000027736
1001079	TSS	CUFF.2074	1	135543913	135544066	135543913	-	1.9138	ENSMUST00000027736
1001080	TTS	CUFF.2074	1	135533997	135534036	135534036	-	1.9138	ENSMUST00000027736
1001081	TSS	CUFF.2075	1	132318968	132319296	132318968	-	4.39205	ENSMUST00000136497
1001082	TTS	CUFF.2075	1	132318693	132318877	132318877	-	4.39205	ENSMUST00000136497
1001083	TSS	CUFF.2076	1	132332682	132332977	132332682	-	4.25224	ENSMUST00000130486
1001084	TTS	CUFF.2076	1	132328489	132328802	132328802	-	4.25224	ENSMUST00000130486
1001085	TSS	CUFF.2077	1	135506741	135506996	135506741	-	22.2894	ENSMUST00000166915
1001086	TTS	CUFF.2077	1	135500460	135500653	135500653	-	22.2894	ENSMUST00000166915
1001087	TSS	CUFF.2079	1	132322507	132322558	132322558	+	5.55207	ENSMUST00000143266
1001088	TTS	CUFF.2079	1	132332505	132332977	132332505	+	5.55207	ENSMUST00000143266
1001089	TSS	CUFF.2080	1	135506440	135507451	135507451	+	3.73919	ENSMUST00000107652
1001090	TTS	CUFF.2080	1	135510822	135511008	135510822	+	3.73919	ENSMUST00000107652
1001091	TSS	CUFF.2088	1	135811022	135811137	135811022	-	2.87693	ENSMUST00000048432
1001092	TTS	CUFF.2088	1	135809034	135809358	135809358	-	2.87693	ENSMUST00000048432
1001093	TSS	CUFF.209	1	18124134	18124174	18124174	+	48.3665	ENSMUST00000130669
1001094	TTS	CUFF.209	1	18125063	18125382	18125063	+	48.3665	ENSMUST00000130669
1001095	TSS	CUFF.2095	1	136045980	136046060	136046060	+	2.50137	ENSMUST00000159963
1001096	TTS	CUFF.2095	1	136047681	136048112	136047681	+	2.50137	ENSMUST00000159963
1001097	TSS	CUFF.2097	1	135974923	135974986	135974923	-	7.45379	ENSMUST00000020692
1001098	TSS	CUFF.2097	1	135975489	135975679	135975489	-	1.85785	ENSMUST00000020692
1001099	TTS	CUFF.2097	1	135973836	135974280	135974280	-	9.31165	ENSMUST00000020692
1001100	TSS	CUFF.2099	1	136258676	136258957	136258957	+	3.47689	-
1001101	TTS	CUFF.2099	1	136261372	136261782	136261372	+	3.47689	-
1001102	TSS	CUFF.2100	1	136307115	136307169	136307169	+	3.93197	ENSMUST00000154237
1001103	TTS	CUFF.2100	1	136307484	136308310	136307484	+	3.93197	ENSMUST00000154237
1001104	TSS	CUFF.2103	1	136284118	136284315	136284315	+	31.3637	ENSMUST00000055228
1001105	TTS	CUFF.2103	1	136286367	136287787	136286367	+	31.3637	ENSMUST00000055228
1001106	TSS	CUFF.2104	1	132358675	132358773	132358675	-	25.4824	ENSMUST00000027650
1001107	TSS	CUFF.2104	1	132359147	132359261	132359147	-	83.4297	ENSMUST00000027650
1001108	TTS	CUFF.2104	1	132336768	132336956	132336956	-	108.912	ENSMUST00000027650
1001109	TSS	CUFF.2105	1	136251238	136251379	136251238	-	53.1396	ENSMUST00000049470
1001110	TTS	CUFF.2105	1	136244029	136244771	136244771	-	53.1396	ENSMUST00000049470
1001111	TSS	CUFF.2115	1	136320576	136320651	136320651	+	60.2471	ENSMUST00000112237
1001112	TTS	CUFF.2115	1	136328107	136328933	136328107	+	60.2471	ENSMUST00000112237
1001113	AE	CUFF.2115	1	136324741	136324846	136324741-136324846	+	8.05748	ENSMUST00000112237
1001114	AE	CUFF.2115	1	136324659	136324846	136324659-136324846	+	52.1896	ENSMUST00000112237
1001115	TSS	CUFF.2119	1	136459714	136459921	136459921	+	7.76665	ENSMUST00000047714
1001116	TTS	CUFF.2119	1	136492377	136492473	136492377	+	7.76665	ENSMUST00000047714
1001117	TSS	CUFF.2122	1	136391022	136391386	136391386	+	102.212	ENSMUST00000047978
1001118	TTS	CUFF.2122	1	136402653	136403275	136402653	+	102.212	ENSMUST00000047978
1001119	TSS	CUFF.2123	1	136437536	136437560	136437560	+	147.819	ENSMUST00000172898
1001120	TTS	CUFF.2123	1	136437619	136438117	136437619	+	147.819	ENSMUST00000172898
1001121	TSS	CUFF.2124	1	136443203	136443277	136443203	-	18.4515	ENSMUST00000166561
1001122	TTS	CUFF.2124	1	136437586	136438742	136438742	-	18.4515	ENSMUST00000166561
1001123	TSS	CUFF.2129	1	136383676	136383745	136383745	+	16.1631	ENSMUST00000027725
1001124	TTS	CUFF.2129	1	136385909	136387440	136385909	+	16.1631	ENSMUST00000027725
1001125	TSS	CUFF.2135	1	136673892	136674034	136673892	-	6.66175	ENSMUST00000045665
1001126	TTS	CUFF.2135	1	136656776	136657072	136657072	-	6.66175	ENSMUST00000045665
1001127	TSS	CUFF.2138	1	136732555	136732578	136732555	-	1.87414	ENSMUST00000132025
1001128	TTS	CUFF.2138	1	136730642	136731053	136731053	-	1.87414	ENSMUST00000132025
1001129	TSS	CUFF.2139	1	136521370	136521773	136521773	+	39.5776	ENSMUST00000047714
1001130	TTS	CUFF.2139	1	136527950	136529462	136527950	+	39.5776	ENSMUST00000047714
1001131	TSS	CUFF.2145	1	136864321	136864475	136864475	+	67.3078	ENSMUST00000027687
1001132	TTS	CUFF.2145	1	136870377	136870725	136870377	+	67.3078	ENSMUST00000027687
1001133	TSS	CUFF.2146	1	137006140	137006192	137006140	-	2.49885	-
1001134	TTS	CUFF.2146	1	137005077	137005272	137005272	-	2.49885	-
1001135	TSS	CUFF.2151	1	137282796	137282861	137282796	-	2.8068	ENSMUST00000161032
1001136	TTS	CUFF.2151	1	137280967	137282054	137282054	-	2.8068	ENSMUST00000161032
1001137	TSS	CUFF.2152	1	137128841	137128928	137128928	+	15.3144	ENSMUST00000110798
1001138	TTS	CUFF.2152	1	137129629	137129992	137129629	+	15.3144	ENSMUST00000110798
1001139	TSS	CUFF.2155	1	137774250	137774271	137774250	-	6.64816	ENSMUST00000027667
1001140	TTS	CUFF.2155	1	137770001	137770226	137770226	-	6.64816	ENSMUST00000027667
1001141	TSS	CUFF.2156	1	137781066	137781148	137781148	+	1.11997	ENSMUST00000027667
1001142	TTS	CUFF.2156	1	137787847	137788254	137787847	+	1.11997	ENSMUST00000027667
1001143	TSS	CUFF.2159	1	137828332	137828421	137828332	-	4.87389	-
1001144	TTS	CUFF.2159	1	137816609	137816854	137816854	-	4.87389	-
1001145	TSS	CUFF.216	1	18268551	18268558	18268551	-	5.91715	ENSMUST00000088463
1001146	TSS	CUFF.216	1	18255107	18255107	18255107	-	7.03197	ENSMUST00000088463
1001147	TTS	CUFF.216	1	18250474	18250747	18250747	-	2.44945	ENSMUST00000097817
1001148	TSS	CUFF.2160	1	137914305	137914639	137914639	+	27.2673	ENSMUST00000063719
1001149	TTS	CUFF.2160	1	137930645	137930941	137930645	+	27.2673	ENSMUST00000063719
1001150	TSS	CUFF.2161	1	137747327	137747397	137747397	+	3.88898	ENSMUST00000112087
1001151	TTS	CUFF.2161	1	137748604	137748828	137748604	+	3.88898	ENSMUST00000112087
1001152	TSS	CUFF.2163	1	137151642	137151680	137151680	+	4.54222	ENSMUST00000140839
1001153	TTS	CUFF.2163	1	137153411	137154101	137153411	+	4.54222	ENSMUST00000140839
1001154	TSS	CUFF.2169	1	137164660	137164781	137164660	-	6.13126	ENSMUST00000077340
1001155	TTS	CUFF.2169	1	137159289	137159514	137159514	-	6.13126	ENSMUST00000077340
1001156	TSS	CUFF.2170	1	138002003	138002330	138002003	-	6.83212	ENSMUST00000168305
1001157	TTS	CUFF.2170	1	137998683	137999202	137999202	-	6.83212	ENSMUST00000168305
1001158	AE	CUFF.2170	1	138000157	138000215	138000157-138000215	-	1.31677	ENSMUST00000168305
1001159	AE	CUFF.2170	1	138000157	138000543	138000157-138000543	-	5.51534	ENSMUST00000168305
1001160	TSS	CUFF.2171	1	138049768	138049887	138049887	+	41.8113	ENSMUST00000130864
1001161	TTS	CUFF.2171	1	138050681	138051001	138050681	+	41.8113	ENSMUST00000130864
1001162	TSS	CUFF.2172	1	138110146	138110326	138110326	+	21.0676	ENSMUST00000120339
1001163	TTS	CUFF.2172	1	138110392	138110454	138110392	+	21.0676	ENSMUST00000120339
1001164	TSS	CUFF.2173	1	138071088	138071338	138071088	-	33.3635	ENSMUST00000075164
1001165	TTS	CUFF.2173	1	138061642	138061670	138061670	-	33.3635	ENSMUST00000075164
1001166	TSS	CUFF.2174	1	138079897	138080119	138079897	-	22.9542	ENSMUST00000168561
1001167	TTS	CUFF.2174	1	138078236	138078517	138078517	-	22.9542	ENSMUST00000168561
1001168	TSS	CUFF.2175	1	137175344	137175481	137175344	-	1.00008	ENSMUST00000077340
1001169	TTS	CUFF.2175	1	137168121	137168341	137168341	-	1.00008	ENSMUST00000077340
1001170	TSS	CUFF.2178	1	138067372	138067883	138067883	+	3.69521	ENSMUST00000130864
1001171	TTS	CUFF.2178	1	138071070	138071338	138071070	+	0.647918	ENSMUST00000130864
1001172	TSS	CUFF.2179	1	138112333	138112525	138112333	-	39.6244	ENSMUST00000120339
1001173	TTS	CUFF.2179	1	138110714	138110995	138110995	-	39.6244	ENSMUST00000120339
1001174	TSS	CUFF.2183	1	138189857	138189898	138189857	-	5.7964	ENSMUST00000048309
1001175	TTS	CUFF.2183	1	138180369	138180478	138180478	-	5.7964	ENSMUST00000048309
1001176	TSS	CUFF.2185	1	138096920	138097044	138096920	-	5.9028	ENSMUST00000168561
1001177	TTS	CUFF.2185	1	138094672	138094824	138094824	-	5.9028	ENSMUST00000168561
1001178	TSS	CUFF.2186	1	138329068	138329140	138329140	+	5.00873	ENSMUST00000027655
1001179	TTS	CUFF.2186	1	138336330	138336727	138336330	+	5.00873	ENSMUST00000027655
1001180	TSS	CUFF.2187	1	138170532	138170729	138170532	-	50.9746	ENSMUST00000048309
1001181	TSS	CUFF.2187	1	138176883	138177237	138176883	-	8.06714	ENSMUST00000048309
1001182	TTS	CUFF.2187	1	138167266	138167724	138167724	-	59.0418	ENSMUST00000048309
1001183	TSS	CUFF.2189	1	137210271	137210313	137210271	-	24.6708	ENSMUST00000081104
1001184	TSS	CUFF.2189	1	137210160	137210209	137210160	-	3.54061	ENSMUST00000081104
1001185	TTS	CUFF.2189	1	137198269	137198580	137198580	-	28.2114	ENSMUST00000081104
1001186	TSS	CUFF.219	1	19596190	19596250	19596250	+	12.8826	-
1001187	TTS	CUFF.219	1	19626718	19627167	19626718	+	12.8826	-
1001188	SKIP_ON	CUFF.219	1	19624006	19624104	19599169,19624006-19624104,19626718	+	1.52572	-
1001189	SKIP_OFF	CUFF.219	1	19624006	19624104	1.95992e+15	+	11.3569	-
1001190	TSS	CUFF.2190	1	138242516	138243058	138243058	+	21.9664	ENSMUST00000048309
1001191	TSS	CUFF.2190	1	138242516	138243348	138243348	+	6.02793	ENSMUST00000048309
1001192	TTS	CUFF.2190	1	138244217	138244394	138244217	+	27.9943	ENSMUST00000048309
1001193	TSS	CUFF.2192	1	138422390	138422433	138422433	+	2.67875	ENSMUST00000047817
1001194	TTS	CUFF.2192	1	138423823	138424471	138423823	+	2.67875	ENSMUST00000047817
1001195	TSS	CUFF.2195	1	138365721	138365751	138365751	+	6.23676	ENSMUST00000047817
1001196	TTS	CUFF.2195	1	138367897	138368290	138367897	+	6.23676	ENSMUST00000047817
1001197	TSS	CUFF.2196	1	138524014	138524540	138524540	+	1.32239	ENSMUST00000112046
1001198	TTS	CUFF.2196	1	138553372	138553672	138553372	+	1.32239	ENSMUST00000112046
1001199	TSS	CUFF.22	1	4594037	4594105	4594037	-	43.0249	-
1001200	TTS	CUFF.22	1	4573200	4573324	4573324	-	43.0249	-
1001201	TSS	CUFF.220	1	19231299	19231408	19231408	+	33.5235	-
1001202	TSS	CUFF.220	1	19231460	19231573	19231573	+	20.0665	-
1001203	TSS	CUFF.220	1	19232341	19232399	19232399	+	33.3114	-
1001204	TTS	CUFF.220	1	19233703	19233815	19233703	+	81.3286	-
1001205	TSS	CUFF.2213	1	139341988	139342138	139342138	+	5.33891	-
1001206	TSS	CUFF.2213	1	139365760	139365844	139365844	+	4.14106	-
1001207	TTS	CUFF.2213	1	139368335	139368604	139368335	+	9.47996	-
1001208	TSS	CUFF.2216	1	139821273	139821338	139821273	-	10.4869	-
1001209	TTS	CUFF.2216	1	139814272	139814395	139814395	-	10.4869	-
1001210	TSS	CUFF.2221	1	139362237	139362368	139362368	+	14.4568	-
1001211	TTS	CUFF.2221	1	139363153	139363352	139363153	+	8.31552	-
1001212	SKIP_ON	CUFF.2221	1	139362639	139362737	139362368,139362639-139362737,139362984	+	2.39269	-
1001213	SKIP_OFF	CUFF.2221	1	139362639	139362737	1.39362e+17	+	6.18609	-
1001214	SKIP_ON	CUFF.2221	1	139362629	139362737	139362368,139362629-139362737,139362984	+	3.1911	-
1001213	SKIP_OFF	CUFF.2221	1	139362629	139362737	1.39362e+17	+	6.18609	-
1001215	SKIP_ON	CUFF.2221	1	139362567	139362737	139362368,139362567-139362737,139362984	+	2.6869	-
1001213	SKIP_OFF	CUFF.2221	1	139362567	139362737	1.39362e+17	+	6.18609	-
1001216	AE	CUFF.2221	1	139362639	139362737	139362639-139362737	+	2.39269	-
1001217	AE	CUFF.2221	1	139362629	139362737	139362629-139362737	+	3.1911	-
1001218	AE	CUFF.2221	1	139362567	139362737	139362567-139362737	+	2.6869	-
1001219	TSS	CUFF.2222	1	139865690	139865781	139865690	-	264.826	ENSMUST00000083631
1001220	TTS	CUFF.2222	1	139824962	139825077	139825077	-	28.0539	ENSMUST00000054333
1001221	TTS	CUFF.2222	1	139860787	139860893	139860893	-	236.772	ENSMUST00000083631
1001222	TSS	CUFF.2226	1	140729279	140729463	140729279	-	3.73059	ENSMUST00000112030
1001223	TTS	CUFF.2226	1	140724577	140725287	140725287	-	3.73059	ENSMUST00000112030
1001224	TSS	CUFF.2229	1	140773492	140773513	140773492	-	102.956	-
1001225	TTS	CUFF.2229	1	140772838	140773222	140773222	-	102.956	-
1001226	TSS	CUFF.223	1	19960162	19960253	19960253	+	2.85502	-
1001227	TTS	CUFF.223	1	19969461	19969715	19969461	+	2.85502	-
1001228	TSS	CUFF.2234	1	140752651	140752707	140752651	-	18.7706	ENSMUST00000112025
1001229	TSS	CUFF.2234	1	140753158	140753386	140753158	-	7.04857	ENSMUST00000112025
1001230	TTS	CUFF.2234	1	140748569	140748750	140748750	-	25.8191	ENSMUST00000112025
1001231	TSS	CUFF.224	1	19239808	19239998	19239998	+	9.10162	-
1001232	TTS	CUFF.224	1	19248249	19248443	19248249	+	9.10162	-
1001233	TSS	CUFF.2245	1	141276053	141276175	141276175	+	2.554	-
1001234	TTS	CUFF.2245	1	141277357	141277734	141277357	+	2.554	-
1001235	TSS	CUFF.2249	1	141275733	141275803	141275733	-	4.95917	ENSMUST00000059825
1001236	TTS	CUFF.2249	1	141245157	141245454	141245454	-	4.95917	ENSMUST00000059825
1001237	TSS	CUFF.225	1	19955194	19955251	19955251	+	20.5696	-
1001238	TSS	CUFF.225	1	19955225	19955369	19955369	+	3.23868	-
1001239	TTS	CUFF.225	1	19957458	19957903	19957458	+	23.8083	-
1001240	TSS	CUFF.2250	1	141386936	141387030	141387030	+	5.00782	ENSMUST00000053364
1001241	TTS	CUFF.2250	1	141390225	141390656	141390225	+	5.00782	ENSMUST00000053364
1001242	TSS	CUFF.2251	1	141350980	141351190	141350980	-	2.83467	ENSMUST00000039867
1001243	TTS	CUFF.2251	1	141336840	141337153	141337153	-	2.83467	ENSMUST00000039867
1001244	TSS	CUFF.2253	1	140874275	140874459	140874459	+	10.2214	ENSMUST00000152856
1001245	TTS	CUFF.2253	1	140875739	140875840	140875739	+	10.2214	ENSMUST00000152856
1001246	TSS	CUFF.2258	1	141333216	141333446	141333216	-	8.74648	ENSMUST00000039867
1001247	TTS	CUFF.2258	1	141324677	141325327	141325327	-	4.28838	ENSMUST00000039867
1001248	TTS	CUFF.2258	1	141331990	141332430	141332430	-	4.45811	ENSMUST00000039867
1001249	SKIP_ON	CUFF.2258	1	141332206	141332430	141325327,141332206-141332430,141333216	-	2.50881	ENSMUST00000039867
1001250	SKIP_OFF	CUFF.2258	1	141332206	141332430	1.41325e+17	-	1.77957	ENSMUST00000039867
1001251	TSS	CUFF.2260	1	141788087	141788168	141788087	-	1.55809	ENSMUST00000170974
1001252	TTS	CUFF.2260	1	141706930	141707596	141707596	-	1.55809	ENSMUST00000170974
1001253	TSS	CUFF.2268	1	141985235	141985315	141985235	-	0.802382	ENSMUST00000066859
1001254	TTS	CUFF.2268	1	141982439	141983099	141983099	-	0.802382	ENSMUST00000066859
1001255	TSS	CUFF.2272	1	140938501	140938620	140938620	+	2.41721	ENSMUST00000168527
1001256	TTS	CUFF.2272	1	140989132	140989788	140989132	+	5.2962	ENSMUST00000168527
1001257	TSS	CUFF.2276	1	142439712	142439735	142439712	-	1.24285	ENSMUST00000119786
1001258	TTS	CUFF.2276	1	142438721	142439369	142439369	-	1.24285	ENSMUST00000119786
1001259	TSS	CUFF.2277	1	142471398	142471434	142471434	+	1.82161	ENSMUST00000060201
1001260	TTS	CUFF.2277	1	142506178	142506437	142506178	+	1.82161	ENSMUST00000060201
1001261	TSS	CUFF.2288	1	145514755	145514791	145514755	-	9.22535	ENSMUST00000018337
1001262	TTS	CUFF.2288	1	145454641	145455687	145455687	-	9.22535	ENSMUST00000018337
1001263	TSS	CUFF.2289	1	145607073	145607192	145607073	-	0.827919	ENSMUST00000159879
1001264	TTS	CUFF.2289	1	145604304	145605024	145605024	-	0.827919	ENSMUST00000159879
1001265	TSS	CUFF.2290	1	145550105	145550213	145550213	+	3.37281	-
1001266	TSS	CUFF.2290	1	145550289	145550681	145550681	+	5.58267	-
1001267	TTS	CUFF.2290	1	145555105	145555344	145555105	+	8.95548	-
1001268	TSS	CUFF.2292	1	145241070	145241178	145241070	-	397.757	-
1001269	TTS	CUFF.2292	1	145214427	145214600	145214600	-	397.757	-
1001270	TSS	CUFF.2295	1	145851139	145851255	145851139	-	4.96852	ENSMUST00000127206
1001271	TTS	CUFF.2295	1	145848734	145849004	145849004	-	4.96852	ENSMUST00000127206
1001272	TSS	CUFF.2296	1	145624511	145624606	145624606	+	11.5559	ENSMUST00000018333
1001273	TTS	CUFF.2296	1	145653814	145654054	145653814	+	56.7233	ENSMUST00000018333
1001274	SKIP_ON	CUFF.2296	1	145650058	145650207	145649363,145650058-145650207,145653814	+	11.5559	ENSMUST00000018333
1001275	SKIP_OFF	CUFF.2296	1	145650058	145650207	1.45649e+17	+	45.1673	ENSMUST00000018333
1001276	TSS	CUFF.2298	1	148404686	148404724	148404686	-	7.61727	ENSMUST00000074622
1001277	TTS	CUFF.2298	1	148402922	148403261	148403261	-	7.61727	ENSMUST00000074622
1001278	TSS	CUFF.2299	1	145586146	145586440	145586440	+	67.1398	ENSMUST00000129653
1001279	TSS	CUFF.2299	1	145586446	145586572	145586572	+	550.814	ENSMUST00000129653
1001280	TTS	CUFF.2299	1	145593638	145593842	145593638	+	617.954	ENSMUST00000129653
1001281	SKIP_ON	CUFF.2299	1	145593099	145593224	145592353,145593099-145593224,145593638	+	116.894	ENSMUST00000129653
1001282	SKIP_OFF	CUFF.2299	1	145593099	145593224	1.45592e+17	+	501.06	ENSMUST00000145969
1001283	TSS	CUFF.2301	1	148548811	148548976	148548976	+	2.76329	ENSMUST00000128345
1001284	TTS	CUFF.2301	1	148686407	148686674	148686407	+	2.76329	ENSMUST00000128345
1001285	TSS	CUFF.2305	1	152169752	152169776	152169752	-	10.1845	ENSMUST00000165062
1001286	TTS	CUFF.2305	1	152167824	152168050	152168050	-	10.1845	ENSMUST00000165062
1001287	TSS	CUFF.2306	1	152219159	152219295	152219159	-	2.53344	ENSMUST00000111913
1001288	TTS	CUFF.2306	1	152209674	152210018	152210018	-	2.53344	ENSMUST00000111913
1001289	TSS	CUFF.2307	1	152249421	152249481	152249481	+	6.9014	ENSMUST00000124973
1001290	TTS	CUFF.2307	1	152264512	152264517	152264512	+	6.9014	ENSMUST00000124973
1001291	TSS	CUFF.2308	1	152318863	152320573	152320573	+	4.86641	-
1001292	TTS	CUFF.2308	1	152320937	152321097	152320937	+	4.86641	-
1001293	TSS	CUFF.2309	1	152283943	152283996	152283996	+	9.44181	ENSMUST00000151563
1001294	TTS	CUFF.2309	1	152287197	152287438	152287197	+	9.44181	ENSMUST00000151563
1001295	TSS	CUFF.2310	1	152321709	152322172	152322172	+	1.60872	-
1001296	TTS	CUFF.2310	1	152330420	152330781	152330420	+	1.60872	-
1001297	TSS	CUFF.2313	1	152290343	152290382	152290382	+	6.12163	ENSMUST00000124973
1001298	TTS	CUFF.2313	1	152296862	152297045	152296862	+	6.12163	ENSMUST00000124973
1001299	TSS	CUFF.2314	1	152298379	152298492	152298379	-	1.19451	ENSMUST00000006171
1001300	TTS	CUFF.2314	1	152296657	152297211	152297211	-	1.19451	ENSMUST00000006171
1001301	TSS	CUFF.2316	1	153070325	153070454	153070325	-	5.02862	-
1001302	TTS	CUFF.2316	1	153067296	153067540	153067540	-	5.02862	-
1001303	TSS	CUFF.2320	1	152895512	152895838	152895512	-	1.26327	-
1001304	TTS	CUFF.2320	1	152893052	152893159	152893159	-	1.26327	-
1001305	TSS	CUFF.2321	1	153275427	153275541	153275427	-	7.30656	ENSMUST00000086279
1001306	TTS	CUFF.2321	1	153258286	153258588	153258588	-	7.30656	ENSMUST00000086279
1001307	TSS	CUFF.2322	1	153241739	153241806	153241739	-	17.7354	ENSMUST00000064771
1001308	TTS	CUFF.2322	1	153215495	153215718	153215718	-	17.7354	ENSMUST00000064771
1001309	TSS	CUFF.2324	1	153092426	153092610	153092610	+	2.56248	ENSMUST00000157873
1001310	TTS	CUFF.2324	1	153121479	153121968	153121479	+	2.56248	ENSMUST00000157873
1001311	TSS	CUFF.2329	1	153324002	153324226	153324002	-	14.3348	ENSMUST00000076110
1001312	TTS	CUFF.2329	1	153318353	153318547	153318547	-	14.3348	ENSMUST00000076110
1001313	TSS	CUFF.2333	1	153198212	153198239	153198239	+	3.08224	ENSMUST00000111887
1001314	TTS	CUFF.2333	1	153207083	153207199	153207083	+	1.21283	ENSMUST00000023918
1001315	TSS	CUFF.2334	1	153024359	153024399	153024399	+	3.3443	-
1001316	TTS	CUFF.2334	1	153024985	153025563	153024985	+	3.3443	-
1001317	TSS	CUFF.2335	1	153207849	153207969	153207969	+	38.739	ENSMUST00000023918
1001318	TTS	CUFF.2335	1	153210242	153211570	153210242	+	38.739	ENSMUST00000023918
1001319	TSS	CUFF.2337	1	153299222	153299368	153299368	+	4.91029	ENSMUST00000065625
1001320	TTS	CUFF.2337	1	153304812	153305284	153304812	+	4.91029	ENSMUST00000065625
1001321	TSS	CUFF.234	1	20993919	20993995	20993919	-	3.90799	ENSMUST00000037998
1001322	TTS	CUFF.234	1	20991451	20991716	20991716	-	3.90799	ENSMUST00000037998
1001323	TSS	CUFF.2343	1	153191564	153191689	153191564	-	237.418	ENSMUST00000076388
1001324	TTS	CUFF.2343	1	153191065	153191333	153191333	-	237.418	ENSMUST00000076388
1001325	TSS	CUFF.2346	1	154137401	154137652	154137401	-	0.915243	-
1001326	TTS	CUFF.2346	1	154135217	154135710	154135710	-	0.915243	-
1001327	TSS	CUFF.235	1	20922261	20922320	20922320	+	7.93199	ENSMUST00000167119
1001328	TTS	CUFF.235	1	20928989	20929726	20928989	+	7.93199	ENSMUST00000167119
1001329	TSS	CUFF.2351	1	154375403	154375582	154375403	-	12.647	ENSMUST00000111859
1001330	TTS	CUFF.2351	1	154365942	154366326	154366326	-	12.647	ENSMUST00000111859
1001331	TSS	CUFF.2353	1	153827556	153827651	153827556	-	51.3781	ENSMUST00000044581
1001332	TTS	CUFF.2353	1	153740383	153740562	153740562	-	51.3781	ENSMUST00000044581
1001333	TSS	CUFF.2354	1	154232443	154232488	154232443	-	1.6151	ENSMUST00000015124
1001334	TTS	CUFF.2354	1	154217864	154218413	154218413	-	11.8781	ENSMUST00000161717
1001335	TSS	CUFF.2357	1	154250142	154250610	154250610	+	3.85446	ENSMUST00000127586
1001336	TTS	CUFF.2357	1	154251823	154251969	154251823	+	3.85446	ENSMUST00000127586
1001337	TSS	CUFF.2358	1	154613925	154613997	154613997	+	19.0947	ENSMUST00000077755
1001338	TTS	CUFF.2358	1	154621390	154622706	154621390	+	19.0947	ENSMUST00000077755
1001339	TSS	CUFF.2362	1	153846743	153847027	153847027	+	22.6231	ENSMUST00000044581
1001340	TTS	CUFF.2362	1	153852822	153853164	153852822	+	22.6231	ENSMUST00000044581
1001341	TSS	CUFF.2364	1	154688155	154688308	154688155	-	62.3866	ENSMUST00000111836
1001342	TTS	CUFF.2364	1	154686002	154686515	154686515	-	62.3866	ENSMUST00000111836
1001343	TSS	CUFF.2365	1	153893080	153893217	153893080	-	12.238	ENSMUST00000044581
1001344	TTS	CUFF.2365	1	153853681	153853897	153853897	-	12.238	ENSMUST00000044581
1001345	TSS	CUFF.2368	1	153856189	153856703	153856703	+	2.15006	ENSMUST00000044581
1001346	TTS	CUFF.2368	1	153857427	153857633	153857427	+	2.15006	ENSMUST00000044581
1001347	TSS	CUFF.2370	1	155243824	155244040	155243824	-	3.34426	-
1001348	TTS	CUFF.2370	1	155224991	155225529	155225529	-	3.34426	-
1001349	TSS	CUFF.2371	1	154750274	154750785	154750785	+	17.1809	-
1001350	TTS	CUFF.2371	1	154754732	154754909	154754732	+	2.97459	-
1001351	TSS	CUFF.2374	1	154702979	154703127	154702979	-	3.81385	ENSMUST00000111836
1001352	TTS	CUFF.2374	1	154693238	154693393	154693393	-	0.858124	ENSMUST00000111836
1001353	TTS	CUFF.2374	1	154699439	154699788	154699788	-	1.15918	ENSMUST00000111836
1001354	TTS	CUFF.2374	1	154696930	154697124	154697124	-	1.79655	ENSMUST00000111836
1001355	TSS	CUFF.2376	1	155362532	155362554	155362532	-	5.55814	ENSMUST00000041874
1001356	TTS	CUFF.2376	1	155350146	155350687	155350687	-	5.55814	ENSMUST00000041874
1001357	TSS	CUFF.2377	1	155334663	155334966	155334663	-	2.43787	ENSMUST00000042141
1001358	TTS	CUFF.2377	1	155330891	155331002	155331002	-	2.43787	ENSMUST00000042141
1001359	TSS	CUFF.2379	1	155280364	155280519	155280519	+	122.238	ENSMUST00000042373
1001360	TTS	CUFF.2379	1	155299343	155299715	155299343	+	122.238	ENSMUST00000042373
1001361	TSS	CUFF.2382	1	154530130	154530304	154530304	+	29.3064	ENSMUST00000139309
1001362	TSS	CUFF.2382	1	154531167	154531267	154531267	+	101.664	ENSMUST00000139309
1001363	TTS	CUFF.2382	1	154531710	154531988	154531710	+	26.6737	ENSMUST00000139309
1001364	TSS	CUFF.2383	1	155691353	155691373	155691373	+	10.5581	-
1001365	TTS	CUFF.2383	1	155691937	155692318	155691937	+	10.5581	-
1001366	TSS	CUFF.2389	1	155587166	155587193	155587166	-	2.22273	-
1001367	TTS	CUFF.2389	1	155584361	155585110	155585110	-	2.22273	-
1001368	TSS	CUFF.2394	1	154597859	154597894	154597894	+	56.4708	ENSMUST00000068875
1001369	TTS	CUFF.2394	1	154603323	154604674	154603323	+	56.4708	ENSMUST00000068875
1001370	TSS	CUFF.2396	1	155651144	155651224	155651144	-	44.9835	ENSMUST00000124558
1001371	TTS	CUFF.2396	1	155632286	155632368	155632368	-	30.7036	ENSMUST00000124558
1001372	TTS	CUFF.2396	1	155645460	155645646	155645646	-	14.2799	ENSMUST00000124558
1001373	TSS	CUFF.2398	1	156103733	156103844	156103733	-	1.32247	-
1001374	TTS	CUFF.2398	1	156088523	156088830	156088830	-	1.32247	-
1001375	TSS	CUFF.2399	1	155655234	155655266	155655234	-	6.96528	ENSMUST00000124558
1001376	TTS	CUFF.2399	1	155653827	155653998	155653998	-	6.96528	ENSMUST00000124558
1001377	TSS	CUFF.240	1	20346517	20346786	20346786	+	126.371	ENSMUST00000161509
1001378	TTS	CUFF.240	1	20371407	20371768	20371407	+	44.5993	ENSMUST00000161509
1001379	TTS	CUFF.240	1	20381973	20382584	20381973	+	81.7719	ENSMUST00000161509
1001380	TSS	CUFF.2400	1	156408861	156408916	156408861	-	5.3356	ENSMUST00000004214
1001381	TTS	CUFF.2400	1	156335759	156335968	156335968	-	5.3356	ENSMUST00000004214
1001382	TSS	CUFF.2401	1	156104149	156104437	156104437	+	9.73403	-
1001383	TTS	CUFF.2401	1	156117222	156117546	156117222	+	9.73403	-
1001384	SKIP_ON	CUFF.2401	1	156110184	156110266	156104437,156110184-156110266,156117222	+	1.13624	-
1001385	SKIP_OFF	CUFF.2401	1	156110184	156110266	1.56104e+17	+	8.59779	-
1001386	TSS	CUFF.2407	1	157065390	157065459	157065390	-	1.57942	ENSMUST00000035914
1001387	TTS	CUFF.2407	1	157060397	157060843	157060843	-	1.57942	ENSMUST00000035914
1001388	TSS	CUFF.2408	1	156758597	156758780	156758597	-	13.9239	-
1001389	TTS	CUFF.2408	1	156684821	156684841	156684841	-	13.9239	-
1001390	TSS	CUFF.241	1	20951366	20951383	20951383	+	123.502	ENSMUST00000038447
1001391	TTS	CUFF.241	1	20980698	20980898	20980698	+	123.502	ENSMUST00000038447
1001392	TSS	CUFF.2411	1	156912010	156912140	156912010	-	11.8435	ENSMUST00000128143
1001393	TTS	CUFF.2411	1	156910571	156910942	156910942	-	4.8323	ENSMUST00000128143
1001394	TTS	CUFF.2411	1	156910571	156910988	156910988	-	7.01123	ENSMUST00000128143
1001395	TSS	CUFF.2416	1	156773865	156774028	156773865	-	1.64408	-
1001396	TTS	CUFF.2416	1	156766271	156766439	156766439	-	1.64408	-
1001397	TSS	CUFF.2417	1	157294625	157294982	157294982	+	3.16381	-
1001398	TSS	CUFF.2417	1	157301077	157301107	157301107	+	16.1539	-
1001399	TTS	CUFF.2417	1	157304770	157304927	157304770	+	19.3178	-
1001400	TSS	CUFF.242	1	21248930	21249061	21249061	+	1.5619	ENSMUST00000121676
1001401	TTS	CUFF.242	1	21254924	21255729	21254924	+	1.5619	ENSMUST00000121676
1001402	TSS	CUFF.2421	1	156951231	156951531	156951231	-	6.55994	ENSMUST00000128143
1001403	TTS	CUFF.2421	1	156912411	156912525	156912525	-	6.55994	ENSMUST00000128143
1001404	TSS	CUFF.2425	1	156946630	156947355	156947355	+	14.3073	ENSMUST00000055322
1001405	TTS	CUFF.2425	1	156955183	156955337	156955183	+	14.3073	ENSMUST00000055322
1001406	TSS	CUFF.2428	1	157779919	157780206	157779919	-	2.58099	ENSMUST00000138762
1001407	TTS	CUFF.2428	1	157778614	157778759	157778759	-	2.58099	ENSMUST00000138762
1001408	TSS	CUFF.2432	1	157800284	157800807	157800284	-	10.5804	ENSMUST00000138762
1001409	TTS	CUFF.2432	1	157787898	157787960	157787960	-	10.5804	ENSMUST00000138762
1001410	TSS	CUFF.2436	1	157130343	157130549	157130343	-	9.63202	ENSMUST00000027741
1001411	TTS	CUFF.2436	1	157126718	157128200	157128200	-	9.63202	ENSMUST00000027741
1001412	TSS	CUFF.244	1	21254922	21255729	21254922	-	1.11188	ENSMUST00000027067
1001413	TTS	CUFF.244	1	21252875	21252999	21252999	-	1.11188	ENSMUST00000027067
1001414	TSS	CUFF.2440	1	157405592	157405617	157405617	+	283.337	ENSMUST00000035560
1001415	TTS	CUFF.2440	1	157534079	157534355	157534079	+	180.439	ENSMUST00000035560
1001416	TTS	CUFF.2440	1	157419328	157419417	157419328	+	102.898	ENSMUST00000035560
1001417	TSS	CUFF.2442	1	157823161	157823401	157823401	+	3.99216	-
1001418	TTS	CUFF.2442	1	157833189	157833429	157833189	+	3.99216	-
1001419	TSS	CUFF.2447	1	157175303	157175361	157175361	+	10.1066	ENSMUST00000027741
1001420	TTS	CUFF.2447	1	157194630	157194997	157194630	+	10.1066	ENSMUST00000027741
1001421	MSKIP_ON	CUFF.2447	1	157179164	157182036	157175361,157179164-157179232,157181990-157182036,157194630	+	4.68802	ENSMUST00000129271
1001422	MSKIP_OFF	CUFF.2447	1	157179164	157182036	1.57175e+17	+	5.41854	ENSMUST00000027741
1001423	TSS	CUFF.2451	1	157883337	157883684	157883684	+	4.28258	ENSMUST00000128941
1001424	TTS	CUFF.2451	1	157898424	157900854	157898424	+	4.28258	ENSMUST00000128941
1001425	TSS	CUFF.2453	1	157708285	157708538	157708285	-	75.5674	ENSMUST00000132189
1001426	TTS	CUFF.2453	1	157695671	157695857	157695857	-	75.5674	ENSMUST00000132189
1001427	TSS	CUFF.2458	1	158197343	158197355	158197343	-	12.6802	ENSMUST00000121146
1001428	TTS	CUFF.2458	1	158185432	158185975	158185975	-	6.57227	ENSMUST00000121146
1001429	TTS	CUFF.2458	1	158185432	158185856	158185856	-	6.10797	ENSMUST00000121146
1001430	TSS	CUFF.246	1	16590988	16591080	16590988	-	71.051	ENSMUST00000117146
1001431	TSS	CUFF.246	1	16609318	16610875	16609318	-	51.0044	ENSMUST00000117146
1001432	TTS	CUFF.246	1	16554412	16554609	16554609	-	71.051	ENSMUST00000117146
1001433	TSS	CUFF.2460	1	157713240	157713310	157713310	+	4.15963	ENSMUST00000138762
1001434	TSS	CUFF.2460	1	157741702	157741902	157741902	+	4.97426	ENSMUST00000138762
1001435	TTS	CUFF.2460	1	157747175	157747379	157747175	+	9.13388	ENSMUST00000138762
1001436	TSS	CUFF.2461	1	158327571	158327748	158327571	-	2.88497	ENSMUST00000027895
1001437	TTS	CUFF.2461	1	158310902	158311074	158311074	-	2.88497	ENSMUST00000027895
1001438	TSS	CUFF.2462	1	157177468	157177517	157177468	-	2.7026	ENSMUST00000027741
1001439	TTS	CUFF.2462	1	157171048	157171256	157171256	-	2.7026	ENSMUST00000027741
1001440	TSS	CUFF.2468	1	158362978	158363090	158362978	-	5.52095	ENSMUST00000051396
1001441	TTS	CUFF.2468	1	158360704	158361246	158361246	-	5.52095	ENSMUST00000051396
1001442	TSS	CUFF.2469	1	158404279	158404389	158404279	-	1.93943	ENSMUST00000051396
1001443	TTS	CUFF.2469	1	158376436	158376823	158376823	-	1.93943	ENSMUST00000051396
1001444	TSS	CUFF.2475	1	155747826	155748275	155748275	+	6.20051	ENSMUST00000140685
1001445	TTS	CUFF.2475	1	155750064	155750238	155750064	+	6.20051	ENSMUST00000140685
1001446	TSS	CUFF.2484	1	158404527	158404802	158404802	+	2.39853	-
1001447	TSS	CUFF.2484	1	158428224	158428281	158428281	+	0.894513	-
1001448	TTS	CUFF.2484	1	158407255	158407430	158407255	+	1.56698	-
1001449	TSS	CUFF.2485	1	158263316	158263398	158263316	-	428.476	-
1001450	TTS	CUFF.2485	1	158260544	158260841	158260841	-	428.476	-
1001451	TSS	CUFF.2487	1	155751672	155751828	155751828	+	320.398	ENSMUST00000086199
1001452	TTS	CUFF.2487	1	155754994	155755743	155754994	+	320.398	ENSMUST00000086199
1001453	TSS	CUFF.2492	1	158279032	158279137	158279032	-	3.28414	-
1001454	TSS	CUFF.2492	1	158270892	158270923	158270892	-	3.92082	-
1001455	TTS	CUFF.2492	1	158265472	158265575	158265575	-	7.20496	-
1001456	TSS	CUFF.2493	1	158647019	158647073	158647019	-	1.17522	ENSMUST00000122424
1001457	TTS	CUFF.2493	1	158630191	158630471	158630471	-	1.17522	ENSMUST00000122424
1001458	TSS	CUFF.2499	1	159354348	159355422	159354348	-	0.721346	-
1001459	TTS	CUFF.2499	1	159354031	159354251	159354251	-	0.721346	-
1001460	TSS	CUFF.2501	1	158869620	158869769	158869620	-	43.0352	ENSMUST00000063199
1001461	TTS	CUFF.2501	1	158737828	158739324	158739324	-	43.0352	ENSMUST00000063199
1001462	TSS	CUFF.2502	1	159342719	159343256	159343256	+	305.199	ENSMUST00000061537
1001463	TTS	CUFF.2502	1	159350000	159350369	159350000	+	305.199	ENSMUST00000061537
1001464	TSS	CUFF.2508	1	159087037	159087158	159087037	-	1.44019	ENSMUST00000078308
1001465	TTS	CUFF.2508	1	159076334	159076408	159076408	-	1.44019	ENSMUST00000078308
1001466	TSS	CUFF.2512	1	159109230	159109386	159109230	-	22.2009	ENSMUST00000078308
1001467	TTS	CUFF.2512	1	159104344	159104418	159104418	-	22.2009	ENSMUST00000078308
1001468	TSS	CUFF.2513	1	159341868	159342023	159341868	-	3.1755	ENSMUST00000078308
1001469	TTS	CUFF.2513	1	159122887	159122987	159122987	-	3.1755	ENSMUST00000078308
1001470	TSS	CUFF.2514	1	159558729	159558837	159558837	+	3.44029	-
1001471	TSS	CUFF.2514	1	159635082	159635121	159635121	+	24.5766	-
1001472	TTS	CUFF.2514	1	159685208	159685442	159685208	+	28.0169	-
1001473	TSS	CUFF.2516	1	159037321	159037440	159037321	-	511.038	ENSMUST00000118207
1001474	TTS	CUFF.2516	1	159029288	159029534	159029534	-	359.163	ENSMUST00000118207
1001475	TTS	CUFF.2516	1	159029288	159029537	159029537	-	151.875	ENSMUST00000118207
1001476	XSKIP_ON	CUFF.2516	1	159029835	159029878	159029537,159029835-159029878,159030211	-	151.875	ENSMUST00000118207
1001477	XSKIP_OFF	CUFF.2516	1	159029835	159029878	1.5903e+17	-	64.1476	ENSMUST00000118207
1001478	SKIP_ON	CUFF.2516	1	159029835	159029878	159029534,159029835-159029878,159030211	-	295.016	ENSMUST00000118207
1001479	SKIP_OFF	CUFF.2516	1	159029835	159029878	1.5903e+17	-	64.1476	ENSMUST00000118207
1001480	TSS	CUFF.2517	1	157865348	157865363	157865348	-	45.9339	ENSMUST00000097528
1001481	TTS	CUFF.2517	1	157852818	157854839	157854839	-	45.9339	ENSMUST00000097528
1001482	TSS	CUFF.2518	1	160680661	160680719	160680661	-	5.45408	ENSMUST00000159861
1001483	TTS	CUFF.2518	1	160644939	160645151	160645151	-	5.45408	ENSMUST00000159861
1001484	TSS	CUFF.2519	1	157852818	157854631	157854631	+	209.262	ENSMUST00000169241
1001485	TTS	CUFF.2519	1	157854813	157854988	157854813	+	209.262	ENSMUST00000169241
1001486	TSS	CUFF.252	1	21901666	21901821	21901821	+	8.1111	ENSMUST00000029667
1001487	TTS	CUFF.252	1	21911826	21912286	21911826	+	1.2179	ENSMUST00000029667
1001488	TSS	CUFF.2521	1	159038662	159038768	159038662	-	1161.51	ENSMUST00000118207
1001489	TTS	CUFF.2521	1	159037979	159038018	159038018	-	1161.51	ENSMUST00000118207
1001490	TSS	CUFF.2522	1	160951958	160951986	160951958	-	7.44708	-
1001491	TTS	CUFF.2522	1	160939500	160939858	160939858	-	7.44708	-
1001492	TSS	CUFF.2525	1	161180167	161180273	161180273	+	2.31935	ENSMUST00000076894
1001493	TTS	CUFF.2525	1	161196888	161197116	161196888	+	2.31935	ENSMUST00000076894
1001494	TSS	CUFF.2528	1	161736652	161736732	161736652	-	2.14461	ENSMUST00000111669
1001495	TTS	CUFF.2528	1	161733816	161734190	161734190	-	2.14461	ENSMUST00000111669
1001496	TSS	CUFF.253	1	22265170	22265313	22265170	-	6.3453	-
1001497	TTS	CUFF.253	1	22264735	22264947	22264947	-	6.3453	-
1001498	TSS	CUFF.2531	1	161064540	161064628	161064628	+	5.54601	-
1001499	TSS	CUFF.2531	1	161065275	161065635	161065635	+	0.958466	-
1001500	TTS	CUFF.2531	1	161096201	161096557	161096201	+	3.55312	-
1001501	AE	CUFF.2531	1	161095851	161096013	161095851-161096013	+	1.98653	-
1001502	AE	CUFF.2531	1	161095851	161096083	161095851-161096083	+	1.56659	-
1001503	TSS	CUFF.2540	1	162125379	162125442	162125442	+	99.5853	ENSMUST00000135680
1001504	TTS	CUFF.2540	1	162129559	162129937	162129559	+	99.5853	ENSMUST00000135680
1001505	TSS	CUFF.2541	1	161255149	161255165	161255165	+	89.9761	ENSMUST00000076894
1001506	TTS	CUFF.2541	1	161274952	161275576	161274952	+	89.9761	ENSMUST00000076894
1001507	TSS	CUFF.2543	1	161972476	161972613	161972476	-	63.9206	-
1001508	TSS	CUFF.2543	1	161974279	161974478	161974279	-	57.5342	-
1001509	TTS	CUFF.2543	1	161971821	161972141	161972141	-	121.455	-
1001510	TSS	CUFF.2546	1	162661801	162661863	162661801	-	3.01414	ENSMUST00000028049
1001511	TTS	CUFF.2546	1	162660073	162660531	162660531	-	3.01414	ENSMUST00000028049
1001512	TSS	CUFF.2547	1	162142588	162142723	162142588	-	39.9713	ENSMUST00000014370
1001513	TSS	CUFF.2547	1	162142778	162142938	162142778	-	24.9504	ENSMUST00000014370
1001514	TTS	CUFF.2547	1	162133047	162133854	162133854	-	64.9217	ENSMUST00000014370
1001515	TSS	CUFF.255	1	22265593	22265895	22265895	+	0.971239	ENSMUST00000081544
1001516	TSS	CUFF.255	1	22280825	22280962	22280962	+	2.30276	ENSMUST00000081544
1001517	TTS	CUFF.255	1	22291918	22292156	22291918	+	2.30276	ENSMUST00000081544
1001518	XIR_ON	CUFF.255	1	22280962	22281097	22279870-22281337	+	0.389122	ENSMUST00000081544
1001519	XIR_OFF	CUFF.255	1	22280962	22281097	22280825-22280962,22281097-22281337	+	2.30276	ENSMUST00000081544
1001520	TSS	CUFF.2552	1	162763323	162763634	162763634	+	1.71433	-
1001521	TTS	CUFF.2552	1	162769288	162769486	162769288	+	1.71433	-
1001522	TSS	CUFF.2553	1	162168662	162168755	162168662	-	3.1467	ENSMUST00000028052
1001523	TTS	CUFF.2553	1	162153679	162154499	162154499	-	3.1467	ENSMUST00000028052
1001524	TSS	CUFF.2558	1	162886078	162886110	162886110	+	14.4577	ENSMUST00000161609
1001525	TTS	CUFF.2558	1	162897778	162898165	162897778	+	14.4577	ENSMUST00000161609
1001526	TSS	CUFF.2561	1	162811342	162812284	162812284	+	1.42916	-
1001527	TTS	CUFF.2561	1	162815934	162816007	162815934	+	12.7969	-
1001528	TSS	CUFF.2564	1	162975090	162975153	162975090	-	1.80846	ENSMUST00000035430
1001529	TTS	CUFF.2564	1	162971453	162972061	162972061	-	1.80846	ENSMUST00000035430
1001530	TSS	CUFF.2565	1	163008540	163008611	163008611	+	15.8682	ENSMUST00000111618
1001531	TTS	CUFF.2565	1	163016119	163016470	163016119	+	15.8682	ENSMUST00000111618
1001532	TSS	CUFF.2569	1	162632489	162632561	162632489	-	1.84966	ENSMUST00000028049
1001533	TTS	CUFF.2569	1	162371767	162372097	162372097	-	0.580551	ENSMUST00000028049
1001534	TTS	CUFF.2569	1	162557104	162557496	162557496	-	1.26911	ENSMUST00000028049
1001535	TSS	CUFF.2574	1	162836540	162836830	162836830	+	3.06256	ENSMUST00000161609
1001536	TTS	CUFF.2574	1	162860095	162860308	162860095	+	3.06256	ENSMUST00000161609
1001537	TSS	CUFF.2576	1	163158005	163158156	163158156	+	23.5383	-
1001538	TTS	CUFF.2576	1	163167283	163167440	163167283	+	23.5383	-
1001539	TSS	CUFF.2579	1	162964777	162964850	162964850	+	132.17	ENSMUST00000162558
1001540	TSS	CUFF.2579	1	162965136	162965325	162965325	+	21.5748	ENSMUST00000159706
1001541	TTS	CUFF.2579	1	162968588	162968672	162968588	+	153.745	ENSMUST00000162558
1001542	SKIP_ON	CUFF.2579	1	162967255	162967295	162966983,162967255-162967295,162967419	+	47.0268	ENSMUST00000162558
1001543	SKIP_OFF	CUFF.2579	1	162967255	162967295	1.62967e+17	+	106.718	ENSMUST00000159706
1001544	TSS	CUFF.258	1	16645500	16645589	16645500	-	133.361	ENSMUST00000115352
1001545	TSS	CUFF.258	1	16646903	16646989	16646903	-	849.934	ENSMUST00000115352
1001546	TTS	CUFF.258	1	16633361	16633559	16633559	-	983.295	ENSMUST00000115352
1001547	TSS	CUFF.2580	1	163173706	163173852	163173706	-	153.26	ENSMUST00000051925
1001548	TTS	CUFF.2580	1	163171137	163171980	163171980	-	153.26	ENSMUST00000051925
1001549	TSS	CUFF.2581	1	163181153	163181311	163181153	-	8.42462	ENSMUST00000071718
1001550	TTS	CUFF.2581	1	163174330	163174473	163174473	-	8.42462	ENSMUST00000071718
1001551	TSS	CUFF.2589	1	163656557	163656727	163656557	-	5.06882	ENSMUST00000151268
1001552	TTS	CUFF.2589	1	163618847	163618930	163618930	-	5.06882	ENSMUST00000151268
1001553	TSS	CUFF.2591	1	163807894	163808171	163808171	+	1.19605	-
1001554	TSS	CUFF.2591	1	163809589	163809791	163809791	+	2.40971	-
1001555	TTS	CUFF.2591	1	163811333	163811714	163811333	+	3.60576	-
1001556	TSS	CUFF.2597	1	163823053	163823095	163823095	+	3.38798	-
1001557	TTS	CUFF.2597	1	163842230	163843152	163842230	+	3.38798	-
1001558	TSS	CUFF.2599	1	163940999	163941114	163940999	-	16.1989	ENSMUST00000160665
1001559	TTS	CUFF.2599	1	163936258	163936576	163936576	-	16.1989	ENSMUST00000160665
1001560	TSS	CUFF.26	1	4712513	4712715	4712715	+	38.1355	ENSMUST00000157375
1001561	TTS	CUFF.26	1	4713117	4714089	4713117	+	38.1355	ENSMUST00000157375
1001562	TSS	CUFF.260	1	16651661	16651720	16651720	+	2.92451	ENSMUST00000065373
1001563	TSS	CUFF.260	1	16655562	16655586	16655586	+	2.46919	ENSMUST00000065373
1001564	TSS	CUFF.260	1	16659183	16659211	16659211	+	4.69422	ENSMUST00000065373
1001565	TTS	CUFF.260	1	16667049	16668334	16667049	+	10.0879	ENSMUST00000065373
1001566	TSS	CUFF.2600	1	163081119	163081448	163081448	+	112.208	ENSMUST00000111608
1001567	TSS	CUFF.2600	1	163089837	163089962	163089962	+	114.372	ENSMUST00000111608
1001568	TTS	CUFF.2600	1	163097843	163098016	163097843	+	226.58	ENSMUST00000111608
1001569	SKIP_ON	CUFF.2600	1	163094303	163094345	163093536,163094303-163094345,163097843	+	168.007	ENSMUST00000111608
1001570	SKIP_OFF	CUFF.2600	1	163094303	163094345	1.63094e+17	+	58.5731	ENSMUST00000111608
1001571	TSS	CUFF.2601	1	163088994	163089949	163088994	-	15.6847	ENSMUST00000135643
1001572	TTS	CUFF.2601	1	163086981	163087475	163087475	-	15.6847	ENSMUST00000135643
1001573	TSS	CUFF.2605	1	163899096	163899099	163899096	-	33.2314	ENSMUST00000141397
1001574	TSS	CUFF.2605	1	163909617	163909776	163909617	-	8.20577	ENSMUST00000162676
1001575	TTS	CUFF.2605	1	163872217	163872666	163872666	-	41.4372	ENSMUST00000141397
1001576	TSS	CUFF.2612	1	164407794	164408095	164407794	-	8.41431	ENSMUST00000086074
1001577	TTS	CUFF.2612	1	164285623	164285640	164285640	-	8.41431	ENSMUST00000086074
1001578	TSS	CUFF.2614	1	164237999	164238113	164237999	-	2.18088	ENSMUST00000086074
1001579	TTS	CUFF.2614	1	164014075	164014275	164014275	-	2.18088	ENSMUST00000086074
1001580	TSS	CUFF.2616	1	164500889	164500911	164500911	+	26.4443	ENSMUST00000135241
1001581	TTS	CUFF.2616	1	164524677	164525493	164524677	+	26.4443	ENSMUST00000135241
1001582	TSS	CUFF.262	1	22775117	22775362	22775117	-	4.49007	ENSMUST00000097808
1001583	TTS	CUFF.262	1	22774744	22774862	22774862	-	4.49007	ENSMUST00000097808
1001584	TSS	CUFF.2620	1	164584589	164584807	164584589	-	2.75381	ENSMUST00000169439
1001585	TTS	CUFF.2620	1	164577384	164577667	164577667	-	2.75381	ENSMUST00000169439
1001586	TSS	CUFF.2624	1	164644374	164644416	164644374	-	2.65822	ENSMUST00000046646
1001587	TTS	CUFF.2624	1	164640427	164640960	164640960	-	2.65822	ENSMUST00000046646
1001588	TSS	CUFF.2625	1	164395781	164396170	164395781	-	2.16555	ENSMUST00000086074
1001589	TTS	CUFF.2625	1	164394348	164394554	164394554	-	2.16555	ENSMUST00000086074
1001590	TSS	CUFF.2629	1	163757788	163757877	163757788	-	43.4317	ENSMUST00000048377
1001591	TTS	CUFF.2629	1	163746093	163748940	163748940	-	43.4317	ENSMUST00000048377
1001592	SKIP_ON	CUFF.2629	1	163749223	163749294	163748940,163749223-163749294,163750526	-	8.97646	ENSMUST00000048377
1001593	SKIP_OFF	CUFF.2629	1	163749223	163749294	1.63749e+17	-	34.4552	ENSMUST00000048377
1001594	SKIP_ON	CUFF.2629	1	163757431	163757528	163750581,163757431-163757528,163757788	-	9.53801	ENSMUST00000048377
1001595	SKIP_OFF	CUFF.2629	1	163757431	163757528	1.63751e+17	-	33.8937	ENSMUST00000048377
1001596	TSS	CUFF.2632	1	164670456	164671256	164670456	-	2.80257	ENSMUST00000046646
1001597	TSS	CUFF.2632	1	164673228	164673265	164673228	-	12.472	ENSMUST00000046646
1001598	TTS	CUFF.2632	1	164650680	164650737	164650737	-	15.2746	ENSMUST00000046646
1001599	AE	CUFF.2632	1	164651576	164651670	164651576-164651670	-	2.80257	ENSMUST00000046646
1001600	AE	CUFF.2632	1	164651561	164651670	164651561-164651670	-	12.472	ENSMUST00000046646
1001601	TSS	CUFF.2638	1	164990748	164990762	164990748	-	1.94828	ENSMUST00000096608
1001602	TTS	CUFF.2638	1	164985689	164985830	164985830	-	1.94828	ENSMUST00000096608
1001603	TSS	CUFF.264	1	22781651	22781720	22781720	+	3.77025	ENSMUST00000097808
1001604	TTS	CUFF.264	1	22792640	22792843	22792640	+	3.77025	ENSMUST00000097808
1001605	TSS	CUFF.2640	1	164971542	164971572	164971542	-	40.2131	ENSMUST00000096608
1001606	TTS	CUFF.2640	1	164954454	164954884	164954884	-	40.2131	ENSMUST00000096608
1001607	TSS	CUFF.2644	1	165322541	165322662	165322541	-	1.88526	ENSMUST00000045138
1001608	TTS	CUFF.2644	1	165316323	165316828	165316828	-	1.88526	ENSMUST00000045138
1001609	TSS	CUFF.2645	1	165191971	165192050	165191971	-	2.37149	ENSMUST00000164247
1001610	TTS	CUFF.2645	1	165177945	165178527	165178527	-	2.37149	ENSMUST00000164247
1001611	TSS	CUFF.2646	1	165510110	165510246	165510246	+	3.3863	-
1001612	TTS	CUFF.2646	1	165522686	165522960	165522686	+	3.3863	-
1001613	TSS	CUFF.2648	1	163794045	163794155	163794045	-	18.4581	ENSMUST00000048377
1001614	TTS	CUFF.2648	1	163783030	163783066	163783066	-	18.4581	ENSMUST00000048377
1001615	TSS	CUFF.2649	1	165632567	165633253	165632567	-	1.74949	ENSMUST00000160495
1001616	TTS	CUFF.2649	1	165629695	165629772	165629772	-	1.74949	ENSMUST00000160495
1001617	TSS	CUFF.2651	1	165864835	165864948	165864948	+	3.79052	ENSMUST00000027876
1001618	TTS	CUFF.2651	1	165870012	165870442	165870012	+	3.79052	ENSMUST00000027876
1001619	TSS	CUFF.2654	1	165984794	165984858	165984858	+	6.39147	ENSMUST00000027874
1001620	TTS	CUFF.2654	1	165986887	165987292	165986887	+	6.39147	ENSMUST00000027874
1001621	TSS	CUFF.2655	1	166009538	166009651	166009651	+	3.2592	ENSMUST00000027871
1001622	TTS	CUFF.2655	1	166009809	166010800	166009809	+	3.2592	ENSMUST00000027871
1001623	TSS	CUFF.2656	1	165875034	165875066	165875066	+	1.57462	ENSMUST00000027876
1001624	TTS	CUFF.2656	1	165883513	165883871	165883513	+	1.57462	ENSMUST00000027876
1001625	TSS	CUFF.2657	1	166056813	166056882	166056813	-	2.75162	ENSMUST00000162746
1001626	TTS	CUFF.2657	1	166054283	166054548	166054548	-	2.75162	ENSMUST00000162746
1001627	TSS	CUFF.2658	1	165885468	165885494	165885468	-	10.5002	ENSMUST00000045876
1001628	TTS	CUFF.2658	1	165883520	165884470	165884470	-	10.5002	ENSMUST00000045876
1001629	TSS	CUFF.266	1	22966359	22966384	22966384	+	9.69291	-
1001630	TTS	CUFF.266	1	22975519	22975747	22975519	+	9.69291	-
1001631	TSS	CUFF.2661	1	166192836	166192892	166192892	+	2.04194	ENSMUST00000160773
1001632	TTS	CUFF.2661	1	166193521	166193930	166193521	+	2.04194	ENSMUST00000160773
1001633	TSS	CUFF.2662	1	165980336	165980974	165980336	-	1.46368	ENSMUST00000027874
1001634	TTS	CUFF.2662	1	165972830	165973162	165973162	-	1.46368	ENSMUST00000027874
1001635	TSS	CUFF.2666	1	166371588	166371605	166371588	-	1.67048	ENSMUST00000027863
1001636	TTS	CUFF.2666	1	166368164	166368670	166368670	-	1.67048	ENSMUST00000027863
1001637	TSS	CUFF.2669	1	166124255	166124764	166124764	+	1.48567	ENSMUST00000086040
1001638	TTS	CUFF.2669	1	166128843	166129117	166128843	+	1.48567	ENSMUST00000086040
1001639	TSS	CUFF.2670	1	166137992	166138054	166138054	+	26.2145	ENSMUST00000086040
1001640	TTS	CUFF.2670	1	166149509	166150404	166149509	+	26.2145	ENSMUST00000086040
1001641	TSS	CUFF.2671	1	166232415	166232809	166232415	-	5.4202	ENSMUST00000027866
1001642	TTS	CUFF.2671	1	166221304	166222542	166222542	-	15.1261	ENSMUST00000027866
1001643	TSS	CUFF.2673	1	166237690	166237885	166237885	+	2.38193	ENSMUST00000027862
1001644	TTS	CUFF.2673	1	166242984	166243192	166242984	+	2.38193	ENSMUST00000027862
1001645	TSS	CUFF.2674	1	166258467	166258531	166258531	+	31.0673	ENSMUST00000027862
1001646	TTS	CUFF.2674	1	166367147	166367420	166367147	+	31.0673	ENSMUST00000027862
1001647	TSS	CUFF.2675	1	166636323	166636409	166636323	-	10.0889	-
1001648	TTS	CUFF.2675	1	166635728	166636051	166636051	-	10.0889	-
1001649	TSS	CUFF.2677	1	166403664	166403688	166403688	+	20.0705	-
1001650	TTS	CUFF.2677	1	166404026	166404251	166404026	+	11.9323	-
1001651	TTS	CUFF.2677	1	166404033	166404251	166404033	+	10.463	-
1001652	TSS	CUFF.2681	1	166868199	166868269	166868199	-	2.55726	-
1001653	TTS	CUFF.2681	1	166865810	166866250	166866250	-	2.55726	-
1001654	TSS	CUFF.2684	1	166417979	166418050	166418050	+	2.54785	-
1001655	TTS	CUFF.2684	1	166419100	166419540	166419100	+	2.54785	-
1001656	TSS	CUFF.2686	1	166891036	166891169	166891169	+	30.7728	-
1001657	TTS	CUFF.2686	1	166892631	166892965	166892631	+	30.7728	-
1001658	TSS	CUFF.2688	1	166205722	166205892	166205892	+	117.444	ENSMUST00000027867
1001659	TSS	CUFF.2688	1	166210035	166210945	166210945	+	34.6282	ENSMUST00000027867
1001660	TTS	CUFF.2688	1	166217834	166217977	166217834	+	34.6282	ENSMUST00000027867
1001661	TSS	CUFF.2696	1	167039288	167039311	167039311	+	10.6861	-
1001662	TSS	CUFF.2696	1	167039849	167040267	167040267	+	2.29681	-
1001663	TTS	CUFF.2696	1	167041376	167041754	167041376	+	12.9829	-
1001664	TSS	CUFF.2697	1	167166509	167166544	167166509	-	68.2747	ENSMUST00000043235
1001665	TTS	CUFF.2697	1	167145730	167146011	167146011	-	98.5946	ENSMUST00000043235
1001666	TSS	CUFF.2701	1	165692270	165692463	165692463	+	1129.88	ENSMUST00000077642
1001667	TTS	CUFF.2701	1	165724080	165724234	165724080	+	1129.88	ENSMUST00000077642
1001668	TSS	CUFF.2702	1	167415337	167415466	167415466	+	10.347	ENSMUST00000027852
1001669	TTS	CUFF.2702	1	167418990	167419686	167418990	+	10.347	ENSMUST00000027852
1001670	TSS	CUFF.2703	1	167665605	167665881	167665605	-	0.787217	-
1001671	TTS	CUFF.2703	1	167661459	167662245	167662245	-	0.787217	-
1001672	TSS	CUFF.2707	1	167443219	167443297	167443297	+	3.69396	ENSMUST00000027852
1001673	TTS	CUFF.2707	1	167455136	167455432	167455136	+	2.96251	ENSMUST00000027852
1001674	TTS	CUFF.2707	1	167468509	167468509	167468509	+	0.731447	ENSMUST00000148550
1001675	TSS	CUFF.271	1	23131650	23131712	23131712	+	21.0018	-
1001676	TTS	CUFF.271	1	23134476	23134725	23134476	+	21.0018	-
1001677	SKIP_ON	CUFF.271	1	23133925	23134015	23131712,23133925-23134015,23134476	+	4.54673	-
1001678	SKIP_OFF	CUFF.271	1	23133925	23134015	2.31317e+15	+	16.4551	-
1001679	TSS	CUFF.2710	1	167531881	167532073	167531881	-	4.85404	ENSMUST00000111435
1001680	TSS	CUFF.2710	1	167538569	167538737	167538569	-	1.9233	ENSMUST00000068705
1001681	TTS	CUFF.2710	1	167523496	167523808	167523808	-	6.77734	ENSMUST00000111435
1001682	TSS	CUFF.2712	1	167699949	167700063	167700063	+	3.86139	ENSMUST00000140769
1001683	TTS	CUFF.2712	1	167703975	167705430	167703975	+	3.86139	ENSMUST00000140769
1001684	TSS	CUFF.2714	1	167433332	167433448	167433448	+	2.14105	ENSMUST00000027852
1001685	TTS	CUFF.2714	1	167434079	167434685	167434079	+	2.14105	ENSMUST00000027852
1001686	TSS	CUFF.2715	1	165726117	165726171	165726171	+	4.32681	ENSMUST00000077642
1001687	TSS	CUFF.2715	1	165756032	165756081	165756081	+	6.72677	ENSMUST00000077642
1001688	TTS	CUFF.2715	1	165749888	165749951	165749888	+	1.6197	ENSMUST00000077642
1001689	TSS	CUFF.2718	1	167774594	167774667	167774594	-	10.6452	ENSMUST00000161971
1001690	TTS	CUFF.2718	1	167762711	167763223	167763223	-	1.8129	ENSMUST00000161971
1001691	TTS	CUFF.2718	1	167765482	167765743	167765743	-	8.83234	ENSMUST00000161971
1001692	TSS	CUFF.2722	1	165792088	165792251	165792251	+	241.425	ENSMUST00000027877
1001693	TTS	CUFF.2722	1	165845856	165846034	165845856	+	241.425	ENSMUST00000027877
1001694	TSS	CUFF.2726	1	167825036	167825099	167825036	-	7.36103	ENSMUST00000160260
1001695	TTS	CUFF.2726	1	167804133	167804642	167804642	-	7.36103	ENSMUST00000160260
1001696	TTS	CUFF.2726	1	167805608	167806179	167806179	-	16.652	ENSMUST00000160260
1001697	XIR_ON	CUFF.2726	1	167805647	167806034	167805608-167806179	-	16.652	ENSMUST00000160260
1001698	XIR_OFF	CUFF.2726	1	167805647	167806034	167805513-167805647,167806034-167806179	-	7.36103	ENSMUST00000160260
1001699	TSS	CUFF.273	1	23262524	23263159	23263159	+	16.3698	ENSMUST00000097807
1001700	TTS	CUFF.273	1	23276418	23276719	23276418	+	16.3698	ENSMUST00000097807
1001701	TSS	CUFF.2730	1	167473451	167473458	167473458	+	1.80217	ENSMUST00000027852
1001702	TTS	CUFF.2730	1	167481212	167481480	167481212	+	1.80217	ENSMUST00000027852
1001703	TSS	CUFF.2733	1	168170688	168171327	168171327	+	1.19376	-
1001704	TTS	CUFF.2733	1	168181515	168181628	168181515	+	1.19376	-
1001705	TSS	CUFF.2734	1	167492409	167492477	167492477	+	186.355	ENSMUST00000027852
1001706	TTS	CUFF.2734	1	167505734	167505931	167505734	+	186.355	ENSMUST00000027852
1001707	TSS	CUFF.2735	1	168270712	168270934	168270712	-	12.0097	-
1001708	TTS	CUFF.2735	1	168269705	168269739	168269739	-	12.0097	-
1001709	TSS	CUFF.2737	1	168310562	168310562	168310562	-	5.35424	ENSMUST00000160268
1001710	TTS	CUFF.2737	1	168309898	168310462	168310462	-	5.35424	ENSMUST00000160268
1001711	TSS	CUFF.2739	1	168321978	168322116	168322116	+	1.46791	ENSMUST00000027846
1001712	TTS	CUFF.2739	1	168322699	168324398	168322699	+	1.46791	ENSMUST00000027846
1001713	TSS	CUFF.2741	1	168374739	168374831	168374831	+	10.7242	-
1001714	TTS	CUFF.2741	1	168374927	168375141	168374927	+	10.7242	-
1001715	TSS	CUFF.2745	1	168898513	168898623	168898623	+	4.83078	-
1001716	TTS	CUFF.2745	1	168899449	168899692	168899449	+	4.83078	-
1001717	TSS	CUFF.2748	1	168930940	168931104	168930940	-	2.08019	ENSMUST00000149894
1001718	TTS	CUFF.2748	1	168929596	168930019	168930019	-	2.08019	ENSMUST00000149894
1001719	TSS	CUFF.2751	1	169291790	169292022	169292022	+	12.1775	ENSMUST00000028004
1001720	TTS	CUFF.2751	1	169297536	169298658	169297536	+	12.1775	ENSMUST00000028004
1001721	TSS	CUFF.2753	1	169375745	169375914	169375914	+	2.05898	ENSMUST00000036643
1001722	TTS	CUFF.2753	1	169396330	169397141	169396330	+	2.05898	ENSMUST00000036643
1001723	TSS	CUFF.2754	1	169396224	169397141	169396224	-	11.8383	ENSMUST00000036643
1001724	TTS	CUFF.2754	1	169375817	169376254	169376254	-	11.8383	ENSMUST00000036643
1001725	TSS	CUFF.2755	1	169323882	169323917	169323882	-	1.56276	ENSMUST00000028005
1001726	TSS	CUFF.2755	1	169304520	169304630	169304520	-	10.0601	ENSMUST00000028005
1001727	TTS	CUFF.2755	1	169302493	169302773	169302773	-	11.6228	ENSMUST00000028005
1001728	TSS	CUFF.2757	1	169561129	169561253	169561253	+	3.16746	ENSMUST00000111384
1001729	TTS	CUFF.2757	1	169569257	169569550	169569257	+	3.16746	ENSMUST00000111384
1001730	TSS	CUFF.2758	1	169237674	169239064	169239064	+	42.8024	ENSMUST00000097473
1001731	TTS	CUFF.2758	1	169260298	169260912	169260298	+	42.8024	ENSMUST00000097473
1001732	TSS	CUFF.2759	1	169167620	169167779	169167620	-	79.254	ENSMUST00000027839
1001733	TTS	CUFF.2759	1	169156226	169156652	169156652	-	79.254	ENSMUST00000027839
1001734	TSS	CUFF.276	1	24053197	24053230	24053197	-	6.86786	ENSMUST00000027337
1001735	TTS	CUFF.276	1	24037116	24037367	24037367	-	6.86786	ENSMUST00000027337
1001736	TSS	CUFF.2761	1	169866505	169866559	169866505	-	1.81289	-
1001737	TTS	CUFF.2761	1	169865078	169865728	169865728	-	1.81289	-
1001738	TSS	CUFF.2763	1	170113661	170113687	170113661	-	2.8414	ENSMUST00000176540
1001739	TTS	CUFF.2763	1	170088471	170088955	170088955	-	2.8414	ENSMUST00000176540
1001740	TSS	CUFF.2764	1	169172593	169172819	169172819	+	26.6037	ENSMUST00000027839
1001741	TTS	CUFF.2764	1	169197548	169197953	169197548	+	10.3773	ENSMUST00000027839
1001742	TSS	CUFF.2768	1	168168394	168168480	168168394	-	714.277	ENSMUST00000038782
1001743	TTS	CUFF.2768	1	168131534	168131866	168131866	-	714.277	ENSMUST00000038782
1001744	TSS	CUFF.2771	1	169215032	169216391	169216391	+	2.16627	ENSMUST00000027839
1001745	TSS	CUFF.2771	1	169215032	169215348	169215348	+	13.5905	ENSMUST00000027839
1001746	TTS	CUFF.2771	1	169216823	169216877	169216823	+	15.7568	ENSMUST00000027839
1001747	TSS	CUFF.2777	1	171061619	171061631	171061619	-	8.42622	-
1001748	TTS	CUFF.2777	1	171060479	171061012	171061012	-	8.42622	-
1001749	TSS	CUFF.2779	1	171223578	171223718	171223578	-	9.06713	-
1001750	TTS	CUFF.2779	1	171222440	171222629	171222629	-	9.06713	-
1001751	TSS	CUFF.278	1	24012385	24012769	24012385	-	71.6586	ENSMUST00000027338
1001752	TTS	CUFF.278	1	24002770	24003199	24003199	-	71.6586	ENSMUST00000027338
1001753	TSS	CUFF.2780	1	171440531	171440606	171440531	-	43.9214	ENSMUST00000028000
1001754	TTS	CUFF.2780	1	171428436	171429051	171429051	-	43.9214	ENSMUST00000028000
1001755	TSS	CUFF.2781	1	171277693	171277736	171277693	-	16.5317	-
1001756	TTS	CUFF.2781	1	171245540	171245684	171245684	-	16.5317	-
1001757	SKIP_ON	CUFF.2781	1	171274085	171274166	171245684,171274085-171274166,171277037	-	12.6576	-
1001758	SKIP_OFF	CUFF.2781	1	171274085	171274166	1.71246e+17	-	3.8741	-
1001759	TSS	CUFF.2784	1	172079402	172079583	172079402	-	5.64117	ENSMUST00000111350
1001760	TTS	CUFF.2784	1	172072136	172072703	172072703	-	5.64117	ENSMUST00000111350
1001761	TSS	CUFF.2785	1	172096757	172096814	172096757	-	3.05425	ENSMUST00000111351
1001762	TTS	CUFF.2785	1	172080455	172080583	172080583	-	3.05425	ENSMUST00000111351
1001763	TSS	CUFF.2787	1	171864069	171864557	171864069	-	3.64206	ENSMUST00000159701
1001764	TTS	CUFF.2787	1	171862835	171863236	171863236	-	3.64206	ENSMUST00000159701
1001765	TSS	CUFF.2790	1	172142367	172142422	172142367	-	14.6296	ENSMUST00000027979
1001766	TTS	CUFF.2790	1	172128406	172128486	172128486	-	1.70022	ENSMUST00000027979
1001767	TTS	CUFF.2790	1	172129710	172130144	172130144	-	12.9293	ENSMUST00000027979
1001768	TSS	CUFF.2796	1	172810261	172810332	172810261	-	2.69378	ENSMUST00000027970
1001769	TTS	CUFF.2796	1	172804321	172804701	172804701	-	2.69378	ENSMUST00000027970
1001770	TSS	CUFF.2797	1	172850965	172851229	172850965	-	8.62771	ENSMUST00000046322
1001771	TTS	CUFF.2797	1	172847724	172848525	172848525	-	8.62771	ENSMUST00000046322
1001772	TSS	CUFF.2799	1	172907675	172907793	172907675	-	2.31985	-
1001773	TTS	CUFF.2799	1	172906977	172907446	172907446	-	2.31985	-
1001774	TSS	CUFF.280	1	24271804	24271869	24271804	-	2.27595	ENSMUST00000115244
1001775	TTS	CUFF.280	1	24269481	24271656	24271656	-	2.27595	ENSMUST00000115244
1001776	TSS	CUFF.2801	1	172858476	172858645	172858476	-	3.60193	-
1001777	TTS	CUFF.2801	1	172857896	172858108	172858108	-	3.60193	-
1001778	TSS	CUFF.2802	1	172987822	172988047	172987822	-	1.46126	ENSMUST00000168817
1001779	TTS	CUFF.2802	1	172981778	172981983	172981983	-	1.46126	ENSMUST00000168817
1001780	TSS	CUFF.2805	1	173089651	173089764	173089764	+	4.07941	ENSMUST00000070758
1001781	TTS	CUFF.2805	1	173090073	173090496	173090073	+	4.07941	ENSMUST00000070758
1001782	TSS	CUFF.2807	1	172994885	172995048	172994885	-	23.9092	ENSMUST00000164179
1001783	TTS	CUFF.2807	1	172989767	172989857	172989857	-	23.9092	ENSMUST00000164179
1001784	TSS	CUFF.2808	1	173155823	173155929	173155929	+	6.94582	ENSMUST00000111321
1001785	TTS	CUFF.2808	1	173156274	173156505	173156274	+	6.94582	ENSMUST00000111321
1001786	TSS	CUFF.2809	1	173168418	173168448	173168418	-	56.5897	ENSMUST00000013737
1001787	TTS	CUFF.2809	1	173164989	173165218	173165218	-	56.5897	ENSMUST00000013737
1001788	TSS	CUFF.281	1	24035039	24035349	24035039	-	20.4996	ENSMUST00000027337
1001789	TTS	CUFF.281	1	24017615	24019336	24019336	-	20.4996	ENSMUST00000027337
1001790	TSS	CUFF.2810	1	173213146	173213163	173213146	-	9.83915	ENSMUST00000111305
1001791	TTS	CUFF.2810	1	173212094	173212433	173212433	-	9.83915	ENSMUST00000111305
1001792	TSS	CUFF.2814	1	173224765	173225785	173224765	-	4.83267	ENSMUST00000111302
1001793	TTS	CUFF.2814	1	173218694	173219102	173219102	-	14.9745	ENSMUST00000080001
1001794	TSS	CUFF.2816	1	173314897	173314963	173314963	+	5.6247	ENSMUST00000111286
1001795	TTS	CUFF.2816	1	173316712	173317050	173316712	+	5.6247	ENSMUST00000111286
1001796	TSS	CUFF.2817	1	172238976	172239115	172239115	+	680.652	ENSMUST00000056991
1001797	TTS	CUFF.2817	1	172241668	172242271	172241668	+	680.652	ENSMUST00000056991
1001798	TSS	CUFF.2819	1	173291192	173291271	173291271	+	4.55628	-
1001799	TTS	CUFF.2819	1	173291835	173292366	173291835	+	4.55628	-
1001800	TSS	CUFF.282	1	24063447	24064020	24064020	+	1.3929	ENSMUST00000027337
1001801	TSS	CUFF.282	1	24063447	24064178	24064178	+	1.60834	ENSMUST00000027337
1001802	TSS	CUFF.282	1	24063447	24063772	24063772	+	2.51257	ENSMUST00000027337
1001803	TTS	CUFF.282	1	24064280	24064403	24064280	+	5.5138	ENSMUST00000027337
1001804	TSS	CUFF.2826	1	173261392	173261416	173261416	+	1.66136	ENSMUST00000111300
1001805	TTS	CUFF.2826	1	173270324	173270412	173270324	+	1.66136	ENSMUST00000111300
1001806	TSS	CUFF.283	1	24386343	24386410	24386410	+	3.08335	ENSMUST00000144297
1001807	TTS	CUFF.283	1	24422231	24423172	24422231	+	3.08335	ENSMUST00000144297
1001808	TSS	CUFF.2830	1	173568794	173568910	173568794	-	13.0529	ENSMUST00000062219
1001809	TTS	CUFF.2830	1	173564724	173565127	173565127	-	13.0529	ENSMUST00000062219
1001810	SKIP_ON	CUFF.2830	1	173567428	173567531	173566505,173567428-173567531,173568794	-	8.96421	ENSMUST00000062219
1001811	SKIP_OFF	CUFF.2830	1	173567428	173567531	1.73567e+17	-	4.08873	ENSMUST00000062219
1001812	TSS	CUFF.2832	1	173275322	173275581	173275322	-	36.7788	ENSMUST00000111289
1001813	TTS	CUFF.2832	1	173270718	173272928	173272928	-	36.7788	ENSMUST00000111289
1001814	TSS	CUFF.2835	1	173629597	173629781	173629781	+	1.38097	ENSMUST00000068584
1001815	TTS	CUFF.2835	1	173634933	173635387	173634933	+	3.69187	ENSMUST00000068584
1001816	TSS	CUFF.2837	1	173641201	173641468	173641468	+	42.0361	ENSMUST00000118448
1001817	TTS	CUFF.2837	1	173641562	173641651	173641562	+	10.0928	ENSMUST00000118448
1001818	TSS	CUFF.2838	1	173583301	173583355	173583301	-	1.78031	ENSMUST00000062219
1001819	TTS	CUFF.2838	1	173569127	173569399	173569399	-	1.78031	ENSMUST00000062219
1001820	AE	CUFF.2838	1	173579004	173579130	173579004-173579130	-	0.901592	ENSMUST00000062219
1001821	AE	CUFF.2838	1	173579004	173579173	173579004-173579173	-	0.878717	ENSMUST00000062219
1001822	TSS	CUFF.2840	1	174058866	174058871	174058871	+	1.4829	ENSMUST00000147799
1001823	TTS	CUFF.2840	1	174060743	174061139	174060743	+	1.4829	ENSMUST00000147799
1001824	TSS	CUFF.2846	1	173998693	173998747	173998693	-	5.13403	ENSMUST00000140643
1001825	TTS	CUFF.2846	1	173996079	173996331	173996331	-	1.34671	ENSMUST00000140643
1001826	TTS	CUFF.2846	1	173996079	173996927	173996927	-	3.78732	ENSMUST00000140643
1001827	IR_ON	CUFF.2846	1	173996331	173996670	173996079-173996927	-	3.78732	ENSMUST00000140643
1001828	IR_OFF	CUFF.2846	1	173996331	173996670	173996079-173996331,173996670-173996927	-	1.34671	ENSMUST00000140643
1001829	TSS	CUFF.2848	1	174049638	174049699	174049699	+	2.1354	ENSMUST00000135192
1001830	TTS	CUFF.2848	1	174051925	174052458	174051925	+	2.1354	ENSMUST00000135192
1001831	TSS	CUFF.2849	1	173999070	173999109	173999109	+	2.20816	ENSMUST00000003550
1001832	TTS	CUFF.2849	1	174005076	174005693	174005076	+	2.20816	ENSMUST00000003550
1001833	TSS	CUFF.2851	1	174078438	174078469	174078469	+	0.931881	ENSMUST00000074144
1001834	TTS	CUFF.2851	1	174112424	174112509	174112424	+	0.931881	ENSMUST00000074144
1001835	TSS	CUFF.2856	1	174253011	174253292	174253011	-	13.7583	ENSMUST00000062387
1001836	TTS	CUFF.2856	1	174251833	174252269	174252269	-	13.7583	ENSMUST00000062387
1001837	TSS	CUFF.2859	1	174256494	174256724	174256724	+	5.07866	ENSMUST00000062387
1001838	TTS	CUFF.2859	1	174256919	174257042	174256919	+	5.07866	ENSMUST00000062387
1001839	TSS	CUFF.2860	1	173050448	173050487	173050487	+	153.579	ENSMUST00000027959
1001840	TSS	CUFF.2860	1	173053054	173053093	173053093	+	282.677	ENSMUST00000027959
1001841	TTS	CUFF.2860	1	173056695	173057075	173056695	+	436.256	ENSMUST00000027959
1001842	TSS	CUFF.2861	1	174119094	174119200	174119200	+	6.39785	ENSMUST00000074144
1001843	TTS	CUFF.2861	1	174124687	174126517	174124687	+	6.39785	ENSMUST00000074144
1001844	TSS	CUFF.2862	1	173066124	173066281	173066124	-	11.6668	ENSMUST00000111336
1001845	TTS	CUFF.2862	1	173059293	173060036	173060036	-	11.6668	ENSMUST00000111336
1001846	TSS	CUFF.2864	1	174378982	174379057	174378982	-	1.39837	-
1001847	TTS	CUFF.2864	1	174377392	174378108	174378108	-	1.39837	-
1001848	TSS	CUFF.2866	1	174435287	174435458	174435458	+	2.51229	ENSMUST00000111230
1001849	TTS	CUFF.2866	1	174436698	174437503	174436698	+	2.51229	ENSMUST00000111230
1001850	TSS	CUFF.2868	1	174428624	174428865	174428624	-	12.0243	ENSMUST00000075014
1001851	TTS	CUFF.2868	1	174427034	174427086	174427086	-	12.0243	ENSMUST00000075014
1001852	TSS	CUFF.2869	1	174427648	174427877	174427877	+	4.5907	ENSMUST00000111235
1001853	TTS	CUFF.2869	1	174428488	174428801	174428488	+	4.5907	ENSMUST00000111235
1001854	TSS	CUFF.2870	1	174307150	174309179	174307150	-	1.21476	ENSMUST00000052455
1001855	TTS	CUFF.2870	1	174306059	174306549	174306549	-	1.21476	ENSMUST00000052455
1001856	TSS	CUFF.2871	1	174410127	174410311	174410127	-	91.1467	-
1001857	TTS	CUFF.2871	1	174409626	174409981	174409981	-	91.1467	-
1001858	TSS	CUFF.2874	1	174405577	174405670	174405670	+	3.78811	ENSMUST00000027830
1001859	TTS	CUFF.2874	1	174408191	174408534	174408191	+	3.78811	ENSMUST00000027830
1001860	TSS	CUFF.2878	1	174491637	174491746	174491746	+	2.57903	ENSMUST00000061835
1001861	TTS	CUFF.2878	1	174492090	174492710	174492090	+	2.57903	ENSMUST00000061835
1001862	TSS	CUFF.2879	1	174563302	174563391	174563391	+	5.7092	-
1001863	TTS	CUFF.2879	1	174567321	174567734	174567321	+	5.7092	-
1001864	TSS	CUFF.2880	1	174459985	174460083	174460083	+	88.251	ENSMUST00000085894
1001865	TTS	CUFF.2880	1	174475806	174475985	174475806	+	88.251	ENSMUST00000085894
1001866	TSS	CUFF.2881	1	174170136	174170323	174170136	-	52.672	ENSMUST00000111243
1001867	TTS	CUFF.2881	1	174153639	174153957	174153957	-	52.672	ENSMUST00000111243
1001868	TSS	CUFF.2887	1	174926184	174926239	174926239	+	10.4099	-
1001869	TTS	CUFF.2887	1	174927300	174927966	174927300	+	10.4099	-
1001870	TSS	CUFF.2888	1	174174962	174175162	174174962	-	3.84931	ENSMUST00000111243
1001871	TTS	CUFF.2888	1	174174174	174174292	174174292	-	3.84931	ENSMUST00000111243
1001872	TSS	CUFF.2889	1	175454940	175455166	175454940	-	13.0854	ENSMUST00000097463
1001873	TTS	CUFF.2889	1	175453030	175453150	175453150	-	13.0854	ENSMUST00000097463
1001874	TSS	CUFF.2890	1	174188486	174188593	174188486	-	12.4871	ENSMUST00000111243
1001875	TTS	CUFF.2890	1	174176763	174177031	174177031	-	7.41419	ENSMUST00000111243
1001876	TTS	CUFF.2890	1	174178579	174178877	174178877	-	4.01035	ENSMUST00000111243
1001877	TTS	CUFF.2890	1	174182726	174182774	174182774	-	8.47679	ENSMUST00000111243
1001878	TSS	CUFF.2891	1	175572815	175573031	175573031	+	29.6759	ENSMUST00000056071
1001879	TTS	CUFF.2891	1	175591296	175591362	175591296	+	29.6759	ENSMUST00000056071
1001880	TSS	CUFF.2899	1	175901484	175901499	175901484	-	5.49171	ENSMUST00000000266
1001881	TTS	CUFF.2899	1	175892760	175892954	175892954	-	5.49171	ENSMUST00000000266
1001882	TSS	CUFF.2900	1	176171239	176171284	176171284	+	11.753	ENSMUST00000027817
1001883	TTS	CUFF.2900	1	176177463	176177677	176177463	+	11.753	ENSMUST00000027817
1001884	TSS	CUFF.2902	1	176669196	176669313	176669196	-	1.68703	ENSMUST00000030039
1001885	TTS	CUFF.2902	1	176628189	176628562	176628562	-	1.68703	ENSMUST00000030039
1001886	TSS	CUFF.2903	1	176644489	176644626	176644626	+	12.2051	ENSMUST00000085858
1001887	TTS	CUFF.2903	1	176751350	176751673	176751350	+	12.2051	ENSMUST00000085858
1001888	TSS	CUFF.2904	1	177595441	177595525	177595441	-	19.5862	ENSMUST00000165325
1001889	TTS	CUFF.2904	1	177592557	177593285	177593285	-	19.5862	ENSMUST00000165325
1001890	TSS	CUFF.2906	1	177544868	177545013	177544868	-	21.0278	ENSMUST00000027810
1001891	TTS	CUFF.2906	1	177531500	177531697	177531697	-	21.0278	ENSMUST00000027810
1001892	TSS	CUFF.2910	1	177831257	177831584	177831584	+	3.3689	ENSMUST00000039725
1001893	TTS	CUFF.2910	1	177838561	177838868	177838561	+	3.3689	ENSMUST00000039725
1001894	TSS	CUFF.2912	1	177246565	177246751	177246565	-	4.84964	ENSMUST00000027812
1001895	TSS	CUFF.2912	1	177444074	177444188	177444074	-	1.75488	ENSMUST00000027812
1001896	TTS	CUFF.2912	1	177243395	177243675	177243675	-	6.60452	ENSMUST00000027812
1001897	TSS	CUFF.2914	1	177622301	177622594	177622301	-	5.90689	ENSMUST00000165325
1001898	TTS	CUFF.2914	1	177617518	177617571	177617571	-	5.90689	ENSMUST00000165325
1001899	TSS	CUFF.292	1	24788678	24788744	24788744	+	48.2687	ENSMUST00000095062
1001900	TTS	CUFF.292	1	24819468	24819709	24819468	+	48.2687	ENSMUST00000095062
1001901	TSS	CUFF.2921	1	178544824	178544849	178544824	-	12.113	-
1001902	TTS	CUFF.2921	1	178527629	178527908	178527908	-	12.113	-
1001903	TSS	CUFF.2923	1	177407242	177407302	177407302	+	4.383	ENSMUST00000027812
1001904	TTS	CUFF.2923	1	177408727	177408994	177408727	+	4.383	ENSMUST00000027812
1001905	TSS	CUFF.2925	1	179372699	179372726	179372726	+	3.36134	ENSMUST00000094276
1001906	TTS	CUFF.2925	1	179377220	179377614	179377220	+	3.36134	ENSMUST00000094276
1001907	TSS	CUFF.2929	1	177628830	177629062	177629062	+	30.0067	ENSMUST00000171939
1001908	TTS	CUFF.2929	1	177636076	177636091	177636076	+	30.0067	ENSMUST00000171939
1001909	TSS	CUFF.293	1	24742260	24742418	24742418	+	6.1405	ENSMUST00000095062
1001910	TTS	CUFF.293	1	24763716	24763897	24763716	+	2.45254	ENSMUST00000095062
1001911	TTS	CUFF.293	1	24763770	24763897	24763770	+	3.68795	ENSMUST00000095062
1001912	TSS	CUFF.2930	1	177654799	177654827	177654827	+	5.0659	ENSMUST00000097457
1001913	TTS	CUFF.2930	1	177673874	177673983	177673874	+	5.0659	ENSMUST00000097457
1001914	TSS	CUFF.2931	1	179659794	179659875	179659794	-	32.1122	-
1001915	TTS	CUFF.2931	1	179646530	179646588	179646588	-	32.1122	-
1001916	TSS	CUFF.2932	1	178761263	178761313	178761313	+	8.87187	ENSMUST00000123409
1001917	TTS	CUFF.2932	1	178800683	178800869	178800683	+	8.87187	ENSMUST00000123409
1001918	TSS	CUFF.2935	1	179659967	179660092	179660092	+	361.559	ENSMUST00000016106
1001919	TTS	CUFF.2935	1	179683303	179683423	179683303	+	361.559	ENSMUST00000016106
1001920	TSS	CUFF.2937	1	179715027	179715028	179715027	-	25.0749	ENSMUST00000016105
1001921	TTS	CUFF.2937	1	179693306	179694428	179694428	-	25.0749	ENSMUST00000016105
1001922	TSS	CUFF.2939	1	178804707	178804829	178804829	+	15.5366	ENSMUST00000123409
1001923	TTS	CUFF.2939	1	178950246	178950672	178950246	+	56.6981	ENSMUST00000123409
1001924	SKIP_ON	CUFF.2939	1	178942717	178942844	178942146,178942717-178942844,178950246	+	15.5366	ENSMUST00000123409
1001925	SKIP_OFF	CUFF.2939	1	178942717	178942844	1.78942e+17	+	41.1615	ENSMUST00000123409
1001926	TSS	CUFF.2940	1	177697139	177697285	177697285	+	24.9297	ENSMUST00000094288
1001927	TTS	CUFF.2940	1	177745417	177745868	177745417	+	24.9297	ENSMUST00000094288
1001928	TSS	CUFF.2942	1	178684459	178684519	178684459	-	202.007	ENSMUST00000164840
1001929	TTS	CUFF.2942	1	178665699	178666112	178666112	-	202.007	ENSMUST00000164840
1001930	TSS	CUFF.295	1	25083829	25084095	25083829	-	17.2616	-
1001931	TTS	CUFF.295	1	25083426	25083624	25083624	-	17.2616	-
1001932	TSS	CUFF.2951	1	178684665	178684912	178684912	+	2.12524	ENSMUST00000057037
1001933	TSS	CUFF.2951	1	178684679	178684700	178684700	+	9.25838	ENSMUST00000057037
1001934	TTS	CUFF.2951	1	178688633	178689287	178688633	+	11.3836	ENSMUST00000057037
1001935	TSS	CUFF.2965	1	180172754	180172836	180172836	+	57.6035	ENSMUST00000159284
1001936	TTS	CUFF.2965	1	180179366	180179643	180179366	+	57.6035	ENSMUST00000159284
1001937	TSS	CUFF.297	1	23873056	23873253	23873056	-	93.6091	ENSMUST00000149737
1001938	TTS	CUFF.297	1	23852458	23853070	23853070	-	72.8515	ENSMUST00000149737
1001939	TTS	CUFF.297	1	23853073	23853402	23853402	-	93.6091	ENSMUST00000149737
1001940	TSS	CUFF.2977	1	180268185	180269066	180268185	-	1.21176	ENSMUST00000161769
1001941	TTS	CUFF.2977	1	180267450	180267651	180267651	-	1.21176	ENSMUST00000161769
1001942	TSS	CUFF.2981	1	180248242	180248402	180248242	-	2.31812	ENSMUST00000141846
1001943	TTS	CUFF.2981	1	180244956	180245437	180245437	-	2.31812	ENSMUST00000141846
1001944	TSS	CUFF.2983	1	180229697	180229878	180229697	-	2.7185	-
1001945	TSS	CUFF.2983	1	180229832	180229863	180229832	-	10.6286	-
1001946	TTS	CUFF.2983	1	180214431	180214762	180214762	-	2.7185	-
1001947	TSS	CUFF.2985	1	179837872	179837908	179837908	+	4.13599	ENSMUST00000111149
1001948	TSS	CUFF.2985	1	180071619	180071721	180071721	+	6.13327	ENSMUST00000111149
1001949	TTS	CUFF.2985	1	180102283	180102838	180102283	+	10.2693	ENSMUST00000111149
1001950	TSS	CUFF.299	1	23916502	23916627	23916502	-	523.584	ENSMUST00000141330
1001951	TSS	CUFF.299	1	23928877	23929047	23928877	-	258.761	ENSMUST00000149737
1001952	TTS	CUFF.299	1	23878277	23878357	23878357	-	782.345	ENSMUST00000141330
1001953	TSS	CUFF.2990	1	180455983	180456105	180456105	+	1.71513	-
1001954	TTS	CUFF.2990	1	180457363	180458147	180457363	+	1.71513	-
1001955	TSS	CUFF.2992	1	180458164	180458186	180458164	-	13.666	-
1001956	TTS	CUFF.2992	1	180457293	180457647	180457647	-	13.666	-
1001957	TSS	CUFF.2994	1	179892226	179892394	179892394	+	11.54	-
1001958	TTS	CUFF.2994	1	179892454	179892797	179892454	+	11.54	-
1001959	TSS	CUFF.2996	1	178711162	178711284	178711284	+	7.78808	ENSMUST00000122800
1001960	TSS	CUFF.2996	1	178711162	178711288	178711288	+	15.442	ENSMUST00000122800
1001961	TSS	CUFF.2996	1	178717330	178717374	178717374	+	25.7265	ENSMUST00000122800
1001962	TTS	CUFF.2996	1	178712400	178712875	178712400	+	6.24372	ENSMUST00000057037
1001963	TSS	CUFF.2997	1	179921623	179921715	179921715	+	10.5537	ENSMUST00000111149
1001964	TTS	CUFF.2997	1	179970440	179970464	179970440	+	6.31891	ENSMUST00000111149
1001965	TSS	CUFF.2998	1	178744027	178744446	178744027	-	2.50874	ENSMUST00000057037
1001966	TTS	CUFF.2998	1	178718512	178718676	178718676	-	2.50874	ENSMUST00000057037
1001967	TSS	CUFF.2999	1	179977051	179977128	179977128	+	7.35753	ENSMUST00000094273
1001968	TTS	CUFF.2999	1	179977271	179978056	179977271	+	7.35753	ENSMUST00000094273
1001969	TSS	CUFF.3	1	4342283	4342496	4342283	-	1.05273	ENSMUST00000115540
1001970	TTS	CUFF.3	1	4339953	4340172	4340172	-	1.05273	ENSMUST00000115540
1001971	TSS	CUFF.300	1	25945743	25945812	25945743	-	2.89841	-
1001972	TTS	CUFF.300	1	25944837	25945178	25945178	-	2.89841	-
1001973	TSS	CUFF.3003	1	180973868	180974039	180973868	-	1.35311	ENSMUST00000128302
1001974	TTS	CUFF.3003	1	180887393	180887693	180887693	-	1.35311	ENSMUST00000128302
1001975	TSS	CUFF.3012	1	178739024	178739352	178739352	+	1.23813	ENSMUST00000070119
1001976	TTS	CUFF.3012	1	178739441	178739755	178739441	+	1.23813	ENSMUST00000070119
1001977	TSS	CUFF.3013	1	180336044	180336264	180336264	+	113.433	ENSMUST00000027775
1001978	TTS	CUFF.3013	1	180411444	180411541	180411444	+	113.433	ENSMUST00000027775
1001979	TSS	CUFF.3014	1	180248954	180249339	180249339	+	24.3728	ENSMUST00000027781
1001980	TTS	CUFF.3014	1	180252612	180252805	180252612	+	24.3728	ENSMUST00000027781
1001981	TSS	CUFF.3015	1	180255374	180255427	180255374	-	4.00629	ENSMUST00000161769
1001982	TTS	CUFF.3015	1	180251237	180252634	180252634	-	4.00629	ENSMUST00000161769
1001983	TSS	CUFF.3020	1	180266178	180266540	180266178	-	53.4669	ENSMUST00000161769
1001984	TTS	CUFF.3020	1	180259469	180259538	180259538	-	53.4669	ENSMUST00000161769
1001985	TSS	CUFF.3023	1	181476037	181476371	181476037	-	1.05176	ENSMUST00000027769
1001986	TTS	CUFF.3023	1	181458190	181459372	181459372	-	1.05176	ENSMUST00000027769
1001987	TSS	CUFF.3029	1	181677311	181677391	181677311	-	444.517	ENSMUST00000027768
1001988	TTS	CUFF.3029	1	181676219	181676659	181676659	-	444.517	ENSMUST00000027768
1001989	TSS	CUFF.303	1	25886307	25886515	25886307	-	1.89896	ENSMUST00000151309
1001990	TTS	CUFF.303	1	25883285	25883620	25883620	-	1.89896	ENSMUST00000151309
1001991	TSS	CUFF.3030	1	181682442	181683247	181682442	-	17.78	ENSMUST00000027768
1001992	TTS	CUFF.3030	1	181678698	181678821	181678821	-	17.78	ENSMUST00000027768
1001993	TSS	CUFF.3031	1	182158974	182159044	182158974	-	1.25862	ENSMUST00000111105
1001994	TTS	CUFF.3031	1	182157143	182157859	182157859	-	1.25862	ENSMUST00000111105
1001995	TSS	CUFF.3032	1	181692676	181692873	181692676	-	1.19609	ENSMUST00000027768
1001996	TTS	CUFF.3032	1	181684145	181684203	181684203	-	1.19609	ENSMUST00000027768
[truncated: 44,071 more rows]

## Sheet: MR-L2.fpkm
event_id	event_type	gene_id	chrom	event_start	event_end	event_pattern	strand	fpkm	ref_id
1000001	TSS	CUFF.1009	1	46300103	46300280	46300280	+	0.904547	ENSMUST00000069293
1000002	TTS	CUFF.1009	1	46333806	46334073	46333806	+	0.904547	ENSMUST00000069293
1000003	TSS	CUFF.101	1	7963534	7963788	7963788	+	5.94467	-
1000004	TTS	CUFF.101	1	7968412	7968634	7968412	+	3.19946	-
1000005	TSS	CUFF.1018	1	46722406	46723179	46723179	+	0.790963	-
1000006	TSS	CUFF.1018	1	46724133	46724355	46724355	+	4.90909	-
1000007	TTS	CUFF.1018	1	46725005	46725278	46725005	+	5.70006	-
1000008	TSS	CUFF.1020	1	46898274	46898341	46898274	-	0.926377	ENSMUST00000027131
1000009	TTS	CUFF.1020	1	46892277	46892996	46892996	-	0.926377	ENSMUST00000027131
1000010	TSS	CUFF.1021	1	46884188	46884497	46884188	-	1.33022	ENSMUST00000027131
1000011	TTS	CUFF.1021	1	46877040	46877488	46877488	-	1.33022	ENSMUST00000027131
1000012	TSS	CUFF.1024	1	46875910	46876179	46875910	-	9.85401	ENSMUST00000027131
1000013	TTS	CUFF.1024	1	46866128	46866956	46866956	-	9.85401	ENSMUST00000027131
1000014	TSS	CUFF.1029	1	46346189	46346511	46346511	+	1.26593	ENSMUST00000069293
1000015	TTS	CUFF.1029	1	46362057	46362333	46362057	+	0.288828	ENSMUST00000069293
1000016	TTS	CUFF.1029	1	46381552	46381709	46381552	+	0.505847	ENSMUST00000069293
1000017	TSS	CUFF.1031	1	46823557	46823590	46823590	+	1.10833	-
1000018	TTS	CUFF.1031	1	46826884	46827768	46826884	+	1.10833	-
1000019	TSS	CUFF.1035	1	46910521	46910932	46910932	+	5.64599	ENSMUST00000027131
1000020	TTS	CUFF.1035	1	46925811	46926102	46925811	+	5.64599	ENSMUST00000027131
1000021	SKIP_ON	CUFF.1035	1	46922615	46922696	46918373,46922615-46922696,46925811	+	2.40877	ENSMUST00000027131
1000022	SKIP_OFF	CUFF.1035	1	46922615	46922696	4.69184e+15	+	3.23723	ENSMUST00000027131
1000023	TSS	CUFF.1042	1	46834667	46834763	46834763	+	1.5144	-
1000024	TSS	CUFF.1042	1	46841251	46841480	46841480	+	6.153	-
1000025	TTS	CUFF.1042	1	46855038	46855248	46855038	+	7.66741	-
1000026	TSS	CUFF.1045	1	46419697	46419851	46419851	+	117.72	ENSMUST00000069293
1000027	TSS	CUFF.1045	1	46428295	46428358	46428358	+	329.578	ENSMUST00000069293
1000028	TTS	CUFF.1045	1	46430078	46430388	46430078	+	447.298	ENSMUST00000069293
1000029	TSS	CUFF.1046	1	47372137	47372244	47372244	+	1.24756	-
1000030	TTS	CUFF.1046	1	47373560	47374028	47373560	+	1.24756	-
1000031	TSS	CUFF.1049	1	47458014	47458315	47458315	+	2.82295	-
1000032	TTS	CUFF.1049	1	47458452	47458496	47458452	+	2.82295	-
1000033	TSS	CUFF.1061	1	48755753	48755791	48755791	+	0.663797	-
1000034	TTS	CUFF.1061	1	48783066	48784708	48783066	+	0.663797	-
1000035	TSS	CUFF.1065	1	48755292	48755522	48755292	-	8.29556	-
1000036	TTS	CUFF.1065	1	48707888	48708265	48708265	-	4.38585	-
1000037	TTS	CUFF.1065	1	48736650	48736754	48736754	-	3.90971	-
1000038	TSS	CUFF.1071	1	49613998	49614037	49613998	-	4.38019	-
1000039	TTS	CUFF.1071	1	49582964	49583292	49583292	-	4.38019	-
1000040	TSS	CUFF.1072	1	49785664	49785725	49785725	+	3.247	-
1000041	TTS	CUFF.1072	1	49786627	49787170	49786627	+	3.247	-
1000042	TSS	CUFF.109	1	8438061	8438196	8438061	-	8.02887	ENSMUST00000140295
1000043	TTS	CUFF.109	1	8353262	8353714	8353714	-	8.02887	ENSMUST00000140295
1000044	TSS	CUFF.110	1	8353265	8353481	8353481	+	22.9052	ENSMUST00000132064
1000045	TTS	CUFF.110	1	8353593	8353622	8353593	+	22.9052	ENSMUST00000132064
1000046	TSS	CUFF.1100	1	50966829	50967732	50967732	+	6.49809	ENSMUST00000114565
1000047	TTS	CUFF.1100	1	50971075	50971307	50971075	+	6.49809	ENSMUST00000114565
1000048	TSS	CUFF.1104	1	51304952	51304993	51304952	-	5.41585	-
1000049	TSS	CUFF.1104	1	51306235	51306680	51306235	-	1.40798	-
1000050	TTS	CUFF.1104	1	51276948	51277284	51277284	-	6.82383	-
1000051	TSS	CUFF.1107	1	51514900	51514934	51514900	-	6.11528	-
1000052	TTS	CUFF.1107	1	51513539	51513763	51513763	-	6.11528	-
1000053	TSS	CUFF.111	1	8467630	8467645	8467645	+	165.015	ENSMUST00000140295
1000054	TTS	CUFF.111	1	8573145	8573240	8573145	+	165.015	ENSMUST00000140295
1000055	TSS	CUFF.1116	1	51774358	51774575	51774575	+	5.35292	-
1000056	TTS	CUFF.1116	1	51774757	51775068	51774757	+	5.35292	-
1000057	TSS	CUFF.1119	1	51683348	51683493	51683493	+	16.9683	-
1000058	TTS	CUFF.1119	1	51702757	51702836	51702757	+	16.9683	-
1000059	TSS	CUFF.1121	1	52214282	52214352	52214352	+	5.60449	ENSMUST00000070968
1000060	TTS	CUFF.1121	1	52216127	52216887	52216127	+	5.60449	ENSMUST00000070968
1000061	TSS	CUFF.1125	1	52210707	52210873	52210873	+	3.3797	ENSMUST00000070968
1000062	TTS	CUFF.1125	1	52211830	52212098	52211830	+	3.3797	ENSMUST00000070968
1000063	TSS	CUFF.1130	1	52518932	52519048	52518932	-	2.18201	ENSMUST00000069792
1000064	TTS	CUFF.1130	1	52515333	52516150	52516150	-	2.18201	ENSMUST00000069792
1000065	TSS	CUFF.1131	1	51535132	51535142	51535132	-	135.268	ENSMUST00000027279
1000066	TSS	CUFF.1131	1	51535216	51535227	51535216	-	94.5173	ENSMUST00000027279
1000067	TTS	CUFF.1131	1	51525741	51525930	51525930	-	229.785	ENSMUST00000027279
1000068	SKIP_ON	CUFF.1131	1	51526664	51526770	51525930,51526664-51526770,51527815	-	94.5173	ENSMUST00000027279
1000069	SKIP_OFF	CUFF.1131	1	51526664	51526770	5.15259e+15	-	135.268	ENSMUST00000027279
1000070	TSS	CUFF.1136	1	52765008	52765750	52765008	-	1.93551	ENSMUST00000147421
1000071	TTS	CUFF.1136	1	52733024	52733419	52733419	-	1.93551	ENSMUST00000147421
1000072	TSS	CUFF.1137	1	52625385	52625472	52625472	+	284.94	-
1000073	TTS	CUFF.1137	1	52639285	52639483	52639285	+	284.94	-
1000074	TSS	CUFF.1139	1	52642775	52642810	52642810	+	6.49339	-
1000075	TTS	CUFF.1139	1	52644096	52644337	52644096	+	6.49339	-
1000076	TSS	CUFF.1141	1	52694210	52694324	52694324	+	42.383	ENSMUST00000087708
1000077	TSS	CUFF.1141	1	52699169	52699256	52699256	+	8.27833	ENSMUST00000168679
1000078	TTS	CUFF.1141	1	52706550	52706736	52706550	+	50.6613	ENSMUST00000165859
1000079	SKIP_ON	CUFF.1141	1	52702105	52702330	52694324,52702105-52702330,52705594	+	6.75892	ENSMUST00000087708
1000080	SKIP_OFF	CUFF.1141	1	52702105	52702330	5.26943e+15	+	35.6241	ENSMUST00000165859
1000081	TSS	CUFF.1152	1	52970628	52970694	52970694	+	4.61133	ENSMUST00000044478
1000082	TTS	CUFF.1152	1	52977107	52977712	52977107	+	4.61133	ENSMUST00000044478
1000083	TSS	CUFF.1154	1	52136611	52136677	52136677	+	269.945	ENSMUST00000168302
1000084	TTS	CUFF.1154	1	52163754	52164046	52163754	+	269.945	ENSMUST00000168302
1000085	TSS	CUFF.1159	1	52856129	52856343	52856129	-	36.0442	ENSMUST00000027271
1000086	TTS	CUFF.1159	1	52846279	52847061	52847061	-	36.0442	ENSMUST00000027271
1000087	TSS	CUFF.1164	1	53120690	53121100	53121100	+	0.666615	ENSMUST00000027269
1000088	TTS	CUFF.1164	1	53123095	53123273	53123095	+	0.666615	ENSMUST00000027269
1000089	TSS	CUFF.1169	1	53366488	53367079	53366488	-	1.47209	ENSMUST00000027266
1000090	TTS	CUFF.1169	1	53362068	53362448	53362448	-	1.47209	ENSMUST00000027266
1000091	TSS	CUFF.1171	1	53244643	53244766	53244766	+	2.18232	ENSMUST00000027267
1000092	TSS	CUFF.1171	1	53246038	53246299	53246299	+	1.16761	ENSMUST00000027267
1000093	TTS	CUFF.1171	1	53254264	53254535	53254264	+	3.34993	ENSMUST00000027267
1000094	TSS	CUFF.1173	1	53248048	53248312	53248048	-	1.43925	ENSMUST00000027267
1000095	TTS	CUFF.1173	1	53246038	53246342	53246342	-	1.43925	ENSMUST00000027267
1000096	TSS	CUFF.1177	1	53490795	53490952	53490795	-	1.22736	-
1000097	TTS	CUFF.1177	1	53488977	53489935	53489935	-	1.22736	-
1000098	TSS	CUFF.1178	1	53476389	53476455	53476389	-	7.06065	-
1000099	TTS	CUFF.1178	1	53462522	53462623	53462623	-	7.06065	-
1000100	TSS	CUFF.1180	1	53513380	53513472	53513380	-	3.47016	-
1000101	TTS	CUFF.1180	1	53504053	53504356	53504356	-	3.47016	-
1000102	TSS	CUFF.1182	1	53529645	53529712	53529645	-	1.62891	-
1000103	TTS	CUFF.1182	1	53514508	53514648	53514648	-	1.62891	-
1000104	TSS	CUFF.1186	1	53220070	53220109	53220070	-	2151.26	ENSMUST00000072235
1000105	TTS	CUFF.1186	1	53215440	53215632	53215632	-	2151.26	ENSMUST00000072235
1000106	TSS	CUFF.1187	1	53560348	53560859	53560348	-	2.60527	-
1000107	TTS	CUFF.1187	1	53558340	53558551	53558551	-	2.60527	-
1000108	TSS	CUFF.119	1	9556966	9557019	9557019	+	0.687972	ENSMUST00000144177
1000109	TTS	CUFF.119	1	9566272	9566961	9566272	+	0.687972	ENSMUST00000144177
1000110	TSS	CUFF.1201	1	53888354	53888413	53888354	-	2.18082	ENSMUST00000087659
1000111	TTS	CUFF.1201	1	53869627	53870177	53870177	-	2.18082	ENSMUST00000087659
1000112	TSS	CUFF.1202	1	53993902	53993954	53993902	-	2.14419	ENSMUST00000097741
1000113	TTS	CUFF.1202	1	53987663	53987953	53987953	-	2.14419	ENSMUST00000097741
1000114	TSS	CUFF.1203	1	54097045	54097301	54097045	-	1.24296	ENSMUST00000087659
1000115	TTS	CUFF.1203	1	54092846	54093056	54093056	-	1.24296	ENSMUST00000087659
1000116	TSS	CUFF.1208	1	53763522	53763600	53763522	-	2.06719	-
1000117	TTS	CUFF.1208	1	53741801	53741898	53741898	-	2.06719	-
1000118	TSS	CUFF.1212	1	54461824	54461913	54461824	-	12.3679	ENSMUST00000041638
1000119	TTS	CUFF.1212	1	54454421	54454846	54454846	-	12.3679	ENSMUST00000041638
1000120	TSS	CUFF.1214	1	54299726	54299755	54299726	-	11.2382	-
1000121	TTS	CUFF.1214	1	54299180	54299486	54299486	-	5.15934	-
1000122	TTS	CUFF.1214	1	54299180	54299504	54299504	-	6.07885	-
1000123	TSS	CUFF.1217	1	54485606	54485773	54485606	-	1.28685	ENSMUST00000041638
1000124	TTS	CUFF.1217	1	54480333	54480417	54480417	-	1.28685	ENSMUST00000041638
1000125	TSS	CUFF.1218	1	53814025	53814640	53814640	+	3.0984	ENSMUST00000027263
1000126	TTS	CUFF.1218	1	53816915	53817990	53816915	+	3.0984	ENSMUST00000027263
1000127	TSS	CUFF.1219	1	54513479	54513590	54513479	-	5.25666	-
1000128	TTS	CUFF.1219	1	54500116	54500406	54500406	-	5.25666	-
1000129	TSS	CUFF.1220	1	53828454	53828462	53828454	-	4.27787	ENSMUST00000027263
1000130	TTS	CUFF.1220	1	53814025	53814614	53814614	-	4.27787	ENSMUST00000027263
1000131	TSS	CUFF.1225	1	53371884	53371943	53371943	+	22.0474	ENSMUST00000027265
1000132	TTS	CUFF.1225	1	53382848	53383301	53382848	+	22.0474	ENSMUST00000027265
1000133	TSS	CUFF.1229	1	53403859	53405358	53403859	-	160.376	ENSMUST00000027264
1000134	TTS	CUFF.1229	1	53401463	53401823	53401823	-	160.376	ENSMUST00000027264
1000135	TSS	CUFF.1230	1	53401464	53401685	53401685	+	1636.81	ENSMUST00000144660
1000136	TTS	CUFF.1230	1	53401753	53401759	53401753	+	1636.81	ENSMUST00000144660
1000137	TSS	CUFF.1231	1	53409374	53409527	53409374	-	122.877	ENSMUST00000144660
1000138	TTS	CUFF.1231	1	53406831	53406906	53406906	-	122.877	ENSMUST00000144660
1000139	TSS	CUFF.1232	1	54307604	54307729	54307729	+	63.7829	ENSMUST00000160472
1000140	TTS	CUFF.1232	1	54308406	54308879	54308406	+	56.0342	ENSMUST00000160472
1000141	TTS	CUFF.1232	1	54357150	54357327	54357150	+	7.74869	ENSMUST00000160472
1000142	TSS	CUFF.1235	1	54591421	54591494	54591494	+	5.83274	ENSMUST00000094950
1000143	TTS	CUFF.1235	1	54596185	54597434	54596185	+	5.83274	ENSMUST00000094950
1000144	TSS	CUFF.1238	1	54663314	54663978	54663978	+	3.58537	-
1000145	TTS	CUFF.1238	1	54664485	54664625	54664485	+	3.58537	-
1000146	TSS	CUFF.1243	1	54357841	54357912	54357912	+	41.7688	ENSMUST00000160472
1000147	TTS	CUFF.1243	1	54425145	54425436	54425145	+	41.7688	ENSMUST00000160472
1000148	AE	CUFF.1243	1	54424802	54424877	54424802-54424877	+	9.52321	ENSMUST00000160472
1000149	AE	CUFF.1243	1	54424758	54424877	54424758-54424877	+	32.2456	ENSMUST00000027128
1000150	TSS	CUFF.1244	1	54554378	54554385	54554378	-	0.689937	ENSMUST00000094950
1000151	TTS	CUFF.1244	1	54535916	54536162	54536162	-	1.87471	ENSMUST00000094950
1000152	TTS	CUFF.1244	1	54537378	54537688	54537688	-	0.689937	ENSMUST00000094950
1000153	TSS	CUFF.125	1	9492218	9492294	9492218	-	4.02572	-
1000154	TSS	CUFF.125	1	9535995	9536133	9535995	-	23.2524	ENSMUST00000072079
1000155	TTS	CUFF.125	1	9488734	9488975	9488975	-	27.2781	-
1000156	TSS	CUFF.1250	1	54708513	54708603	54708513	-	4.205	ENSMUST00000044359
1000157	TTS	CUFF.1250	1	54696699	54697261	54697261	-	4.205	ENSMUST00000044359
1000158	TSS	CUFF.1256	1	55057856	55057916	55057856	-	0.988303	ENSMUST00000027127
1000159	TTS	CUFF.1256	1	55056890	55057005	55057005	-	0.988303	ENSMUST00000027127
1000160	TSS	CUFF.1257	1	54717845	54717961	54717845	-	1.71595	ENSMUST00000044359
1000161	TTS	CUFF.1257	1	54711743	54712006	54712006	-	1.71595	ENSMUST00000044359
1000162	TSS	CUFF.1261	1	54738598	54738766	54738766	+	93.2134	ENSMUST00000044359
1000163	TTS	CUFF.1261	1	54793542	54793658	54793542	+	93.2134	ENSMUST00000044359
1000164	SKIP_ON	CUFF.1261	1	54774355	54774494	54738766,54774355-54774494,54786330	+	33.8563	ENSMUST00000044359
1000165	SKIP_OFF	CUFF.1261	1	54774355	54774494	5.47388e+15	+	50.8262	ENSMUST00000044359
1000166	SKIP_ON	CUFF.1261	1	54773808	54773903	54738766,54773808-54773903,54774355	+	8.53088	ENSMUST00000044359
1000167	SKIP_OFF	CUFF.1261	1	54773808	54773903	5.47388e+15	+	33.8563	ENSMUST00000044359
1000168	SKIP_ON	CUFF.1261	1	54786148	54786233	54774494,54786148-54786233,54786330	+	8.53088	ENSMUST00000044359
1000169	SKIP_OFF	CUFF.1261	1	54786148	54786233	5.47745e+15	+	33.8563	ENSMUST00000044359
1000170	MSKIP_ON	CUFF.1261	1	54773808	54786233	54738766,54773808-54773903,54774355-54774494,54786148-54786233,54786330	+	8.53088	ENSMUST00000044359
1000171	MSKIP_OFF	CUFF.1261	1	54773808	54786233	5.47388e+15	+	50.8262	ENSMUST00000044359
1000172	TSS	CUFF.1263	1	55051174	55051301	55051174	-	58.5271	ENSMUST00000027127
1000173	TTS	CUFF.1263	1	55043869	55044336	55044336	-	58.5271	ENSMUST00000027127
1000174	TSS	CUFF.1264	1	55068946	55069077	55068946	-	46.9231	ENSMUST00000027127
1000175	TTS	CUFF.1264	1	55060022	55060049	55060049	-	46.9231	ENSMUST00000027127
1000176	TSS	CUFF.1265	1	55145084	55145256	55145256	+	30.7716	ENSMUST00000075242
1000177	TTS	CUFF.1265	1	55147914	55148157	55147914	+	30.7716	ENSMUST00000075242
1000178	TSS	CUFF.1266	1	55135900	55135960	55135900	-	6.3491	ENSMUST00000027123
1000179	TTS	CUFF.1266	1	55134681	55135284	55135284	-	6.3491	ENSMUST00000027123
1000180	TSS	CUFF.127	1	9680162	9680517	9680162	-	4.11718	ENSMUST00000088658
1000181	TTS	CUFF.127	1	9659853	9660093	9660093	-	4.11718	ENSMUST00000088658
1000182	SKIP_ON	CUFF.127	1	9661660	9661839	9660093,9661660-9661839,9662293	-	3.3378	ENSMUST00000088658
1000183	SKIP_OFF	CUFF.127	1	9661660	9661839	96600939662293	-	0.779382	ENSMUST00000088658
1000184	TSS	CUFF.1274	1	55188200	55188203	55188203	+	3.7568	ENSMUST00000162364
1000185	TTS	CUFF.1274	1	55209519	55209905	55209519	+	3.7568	ENSMUST00000162364
1000186	TSS	CUFF.128	1	9876164	9876223	9876223	+	2.63523	ENSMUST00000168907
1000187	TTS	CUFF.128	1	9888801	9889380	9888801	+	2.63523	ENSMUST00000168907
1000188	TSS	CUFF.1282	1	55263180	55263238	55263180	-	9.40179	ENSMUST00000027121
1000189	TTS	CUFF.1282	1	55228603	55228926	55228926	-	9.40179	ENSMUST00000027121
1000190	TSS	CUFF.1284	1	55462373	55462577	55462373	-	2.14306	-
1000191	TSS	CUFF.1284	1	55462088	55462189	55462088	-	9.10518	-
1000192	TTS	CUFF.1284	1	55461004	55461242	55461242	-	4.23629	-
1000193	TSS	CUFF.1288	1	55109290	55109834	55109834	+	82.5069	ENSMUST00000027125
1000194	TTS	CUFF.1288	1	55128480	55128918	55128480	+	82.5069	ENSMUST00000027125
1000195	TSS	CUFF.1289	1	55293482	55293538	55293482	-	1.75382	ENSMUST00000027121
1000196	TTS	CUFF.1289	1	55282648	55283176	55283176	-	1.75382	ENSMUST00000027121
1000197	TSS	CUFF.1291	1	55770283	55770340	55770340	+	2.45691	ENSMUST00000097735
1000198	TTS	CUFF.1291	1	55808125	55808436	55808125	+	2.45691	ENSMUST00000097735
1000199	TSS	CUFF.1299	1	55975004	55975278	55975004	-	0.856481	-
1000200	TSS	CUFF.1299	1	55972812	55972996	55972812	-	1.02033	-
1000201	TTS	CUFF.1299	1	55970442	55970817	55970817	-	1.87681	-
1000202	TSS	CUFF.1302	1	56075280	56075897	56075897	+	5.42295	-
1000203	TTS	CUFF.1302	1	56076700	56077049	56076700	+	5.42295	-
1000204	TSS	CUFF.1304	1	55419326	55419498	55419326	-	32.7694	ENSMUST00000173983
1000205	TTS	CUFF.1304	1	55301444	55305808	55305808	-	32.7694	ENSMUST00000173983
1000206	SKIP_ON	CUFF.1304	1	55327374	55327509	55305808,55327374-55327509,55356931	-	7.93495	ENSMUST00000173983
1000207	SKIP_OFF	CUFF.1304	1	55327374	55327509	5.53058e+15	-	24.8344	ENSMUST00000173983
1000208	TSS	CUFF.1306	1	55392314	55392351	55392351	+	119.11	ENSMUST00000135190
1000209	TTS	CUFF.1306	1	55392353	55392723	55392353	+	119.11	ENSMUST00000135190
1000210	TSS	CUFF.131	1	9932691	9932785	9932691	-	56.5726	ENSMUST00000175437
1000211	TTS	CUFF.131	1	9932118	9932236	9932236	-	41.5743	ENSMUST00000175437
1000212	TTS	CUFF.131	1	9932118	9932230	9932230	-	14.9982	ENSMUST00000175437
1000213	TSS	CUFF.1318	1	57445742	57445777	57445742	-	4.31246	ENSMUST00000160837
1000214	TTS	CUFF.1318	1	57445096	57445596	57445596	-	4.31246	ENSMUST00000160837
1000215	TSS	CUFF.1319	1	57364509	57364600	57364600	+	2.82794	-
1000216	TSS	CUFF.1319	1	57380479	57380545	57380545	+	0.709096	-
1000217	TTS	CUFF.1319	1	57381378	57382353	57381378	+	3.53704	-
1000218	TSS	CUFF.132	1	9735531	9735612	9735531	-	3.28384	ENSMUST00000057438
1000219	TTS	CUFF.132	1	9712782	9714877	9714877	-	1.63726	ENSMUST00000057438
1000220	TSS	CUFF.1323	1	57463649	57464066	57464066	+	14.6467	ENSMUST00000027114
1000221	TTS	CUFF.1323	1	57472500	57472740	57472500	+	14.6467	ENSMUST00000027114
1000222	TSS	CUFF.1324	1	57434709	57434790	57434790	+	12.9558	ENSMUST00000042734
1000223	TSS	CUFF.1324	1	57436912	57437072	57437072	+	3.25341	ENSMUST00000042734
1000224	TTS	CUFF.1324	1	57439587	57440683	57439587	+	16.2092	ENSMUST00000042734
1000225	TSS	CUFF.1327	1	57434249	57434395	57434249	-	3.62723	ENSMUST00000143904
1000226	TTS	CUFF.1327	1	57415068	57417507	57417507	-	3.62723	ENSMUST00000143904
1000227	TSS	CUFF.133	1	9712782	9714893	9714893	+	4.13501	ENSMUST00000057438
1000228	TTS	CUFF.133	1	9737018	9737051	9737018	+	4.13501	ENSMUST00000057438
1000229	TSS	CUFF.1332	1	57775529	57775635	57775635	+	2.30908	-
1000230	TTS	CUFF.1332	1	57776377	57776714	57776377	+	2.30908	-
1000231	TSS	CUFF.1337	1	57877316	57877561	57877316	-	1.57084	ENSMUST00000170139
1000232	TTS	CUFF.1337	1	57874364	57874513	57874513	-	1.57084	ENSMUST00000170139
1000233	TSS	CUFF.1342	1	58129835	58130178	58129835	-	4.23859	ENSMUST00000001027
1000234	TTS	CUFF.1342	1	58127760	58128050	58128050	-	4.23859	ENSMUST00000001027
1000235	TSS	CUFF.1343	1	58053091	58053156	58053156	+	4.36764	ENSMUST00000027202
1000236	TTS	CUFF.1343	1	58081628	58082738	58081628	+	4.36764	ENSMUST00000027202
1000237	TSS	CUFF.1344	1	58161174	58161351	58161351	+	0.844263	ENSMUST00000001027
1000238	TTS	CUFF.1344	1	58162872	58163124	58162872	+	0.844263	ENSMUST00000001027
1000239	TSS	CUFF.1348	1	58220679	58221008	58220679	-	1.56878	ENSMUST00000040999
1000240	TTS	CUFF.1348	1	58216341	58216417	58216417	-	1.56878	ENSMUST00000040999
1000241	TSS	CUFF.135	1	9738692	9738726	9738726	+	10.0476	ENSMUST00000148783
1000242	TSS	CUFF.135	1	9759295	9759347	9759347	+	2.15698	ENSMUST00000148783
1000243	TTS	CUFF.135	1	9761041	9761597	9761041	+	2.15698	ENSMUST00000148783
1000244	TSS	CUFF.1351	1	58179130	58179189	58179189	+	3.67483	ENSMUST00000040999
1000245	TTS	CUFF.1351	1	58195060	58195283	58195060	+	3.67483	ENSMUST00000040999
1000246	TSS	CUFF.1356	1	58320748	58320792	58320792	+	3.81725	ENSMUST00000040442
1000247	TTS	CUFF.1356	1	58324604	58324768	58324604	+	3.81725	ENSMUST00000040442
1000248	TSS	CUFF.1358	1	58198202	58198339	58198339	+	2.71031	ENSMUST00000040999
1000249	TTS	CUFF.1358	1	58207501	58207701	58207501	+	0.444013	ENSMUST00000040999
1000250	TTS	CUFF.1358	1	58207504	58207701	58207504	+	0.606585	ENSMUST00000040999
1000251	TTS	CUFF.1358	1	58207464	58207701	58207464	+	1.65971	ENSMUST00000040999
1000252	TSS	CUFF.1359	1	58400462	58400523	58400462	-	4.84574	ENSMUST00000114366
1000253	TTS	CUFF.1359	1	58399277	58399532	58399532	-	4.84574	ENSMUST00000114366
1000254	TSS	CUFF.1360	1	58240352	58240424	58240424	+	14.6172	ENSMUST00000040999
1000255	TTS	CUFF.1360	1	58257014	58257276	58257014	+	10.9323	ENSMUST00000040999
1000256	TSS	CUFF.1361	1	58262536	58262672	58262672	+	1.84582	-
1000257	TSS	CUFF.1361	1	58262779	58262856	58262856	+	0.763324	-
1000258	TSS	CUFF.1361	1	58262954	58263050	58263050	+	0.621535	-
1000259	TTS	CUFF.1361	1	58265684	58266299	58265684	+	3.23068	-
1000260	TSS	CUFF.1364	1	58480764	58481138	58480764	-	4.17314	ENSMUST00000147258
1000261	TTS	CUFF.1364	1	58478721	58478778	58478778	-	4.17314	ENSMUST00000147258
1000262	TSS	CUFF.1367	1	58512466	58512579	58512579	+	12.951	ENSMUST00000087521
1000263	TTS	CUFF.1367	1	58517985	58518365	58517985	+	12.951	ENSMUST00000087521
1000264	TSS	CUFF.1369	1	58476511	58476820	58476511	-	12.6228	ENSMUST00000156931
1000265	TTS	CUFF.1369	1	58468846	58469184	58469184	-	12.6228	ENSMUST00000156931
1000266	TSS	CUFF.137	1	10143467	10143546	10143467	-	18.1113	ENSMUST00000088615
1000267	TTS	CUFF.137	1	10127606	10129077	10129077	-	18.1113	ENSMUST00000088615
1000268	TSS	CUFF.1370	1	58501990	58502200	58501990	-	4.15955	ENSMUST00000114345
1000269	TTS	CUFF.1370	1	58491187	58491293	58491293	-	4.15955	ENSMUST00000114345
1000270	TSS	CUFF.1371	1	58527784	58527840	58527784	-	4.5531	ENSMUST00000027198
1000271	TTS	CUFF.1371	1	58519620	58521134	58521134	-	4.5531	ENSMUST00000027198
1000272	TSS	CUFF.1372	1	58558167	58558207	58558167	-	2.06172	ENSMUST00000027198
1000273	TTS	CUFF.1372	1	58537814	58537997	58537997	-	2.06172	ENSMUST00000027198
1000274	SKIP_ON	CUFF.1372	1	58538667	58538783	58537997,58538667-58538783,58540487	-	0.452722	ENSMUST00000027198
1000275	SKIP_OFF	CUFF.1372	1	58538667	58538783	5.8538e+15	-	1.609	ENSMUST00000027198
1000276	TSS	CUFF.1375	1	58580458	58580612	58580458	-	3.58423	ENSMUST00000161600
1000277	TTS	CUFF.1375	1	58579660	58580002	58580002	-	3.58423	ENSMUST00000161600
1000278	TSS	CUFF.1379	1	58592234	58592266	58592234	-	2.33706	ENSMUST00000161600
1000279	TTS	CUFF.1379	1	58585928	58587103	58587103	-	2.33706	ENSMUST00000161600
1000280	TSS	CUFF.138	1	10103751	10103788	10103788	+	3.84463	ENSMUST00000071087
1000281	TTS	CUFF.138	1	10106695	10106964	10106695	+	3.84463	ENSMUST00000071087
1000282	TSS	CUFF.1380	1	58614116	58614133	58614116	-	3.58829	ENSMUST00000161000
1000283	TTS	CUFF.1380	1	58608856	58609173	58609173	-	3.58829	ENSMUST00000161000
1000284	TSS	CUFF.1381	1	58643271	58643514	58643514	+	74.7961	ENSMUST00000027193
1000285	TTS	CUFF.1381	1	58652493	58652764	58652493	+	74.7961	ENSMUST00000027193
1000286	TSS	CUFF.1385	1	59042143	59042232	59042232	+	1.73013	ENSMUST00000114296
1000287	TTS	CUFF.1385	1	59047857	59048348	59047857	+	1.73013	ENSMUST00000114296
1000288	TSS	CUFF.1386	1	58952655	58952674	58952655	-	15.0294	-
1000289	TTS	CUFF.1386	1	58942536	58942800	58942800	-	15.0294	-
1000290	XSKIP_ON	CUFF.1386	1	58949499	58949668	58948411,58949499-58949668,58952655	-	1.89899	-
1000291	XSKIP_OFF	CUFF.1386	1	58949499	58949668	5.89484e+15	-	5.41478	-
1000292	SKIP_ON	CUFF.1386	1	58949499	58949668	58948411,58949499-58949668,58952655	-	1.89899	-
1000293	SKIP_OFF	CUFF.1386	1	58949499	58949668	5.89484e+15	-	7.71565	-
1000294	AE	CUFF.1386	1	58948337	58948432	58948337-58948432	-	5.41478	-
1000295	AE	CUFF.1386	1	58948337	58948411	58948337-58948411	-	9.61464	-
1000296	TSS	CUFF.1387	1	59051165	59052193	59051165	-	3.02686	ENSMUST00000027185
1000297	TTS	CUFF.1387	1	59049658	59049971	59049971	-	3.02686	ENSMUST00000027185
1000298	TSS	CUFF.1388	1	59050419	59050447	59050447	+	3.85533	ENSMUST00000153990
1000299	TTS	CUFF.1388	1	59051654	59051954	59051654	+	3.85533	ENSMUST00000153990
1000300	TSS	CUFF.1391	1	59177197	59177249	59177249	+	17.6366	ENSMUST00000066374
1000301	TTS	CUFF.1391	1	59177318	59177784	59177318	+	17.6366	ENSMUST00000066374
1000302	TSS	CUFF.1392	1	59180287	59180369	59180287	-	3.43013	ENSMUST00000114275
1000303	TTS	CUFF.1392	1	59177327	59178288	59178288	-	3.43013	ENSMUST00000114275
1000304	TSS	CUFF.1395	1	59170925	59170960	59170925	-	27.3142	ENSMUST00000094918
1000305	TTS	CUFF.1395	1	59157783	59158042	59158042	-	27.3142	ENSMUST00000094918
1000306	TSS	CUFF.1396	1	59224027	59224119	59224027	-	17.5991	ENSMUST00000027178
1000307	TTS	CUFF.1396	1	59220910	59221059	59221059	-	17.5991	ENSMUST00000027178
1000308	TSS	CUFF.1397	1	59250877	59250918	59250877	-	1.70312	ENSMUST00000159166
1000309	TTS	CUFF.1397	1	59248476	59248895	59248895	-	1.70312	ENSMUST00000159166
1000310	TSS	CUFF.1399	1	59294144	59294597	59294597	+	10.8925	-
1000311	TTS	CUFF.1399	1	59295529	59296140	59295529	+	10.8925	-
1000312	TSS	CUFF.140	1	9754316	9754352	9754352	+	5.17568	ENSMUST00000148783
1000313	TTS	CUFF.140	1	9754431	9754670	9754431	+	5.17568	ENSMUST00000148783
1000314	TSS	CUFF.1401	1	59367654	59367703	59367703	+	5.63859	ENSMUST00000160662
1000315	TTS	CUFF.1401	1	59409114	59409833	59409114	+	5.63859	ENSMUST00000160662
1000316	TSS	CUFF.1402	1	59513760	59513847	59513760	-	1.40169	-
1000317	TTS	CUFF.1402	1	59512558	59513446	59513446	-	1.40169	-
1000318	TSS	CUFF.1405	1	59476921	59476942	59476921	-	1.0158	-
1000319	TTS	CUFF.1405	1	59465652	59466012	59466012	-	0.842394	-
1000320	TSS	CUFF.1407	1	59516271	59516300	59516300	+	1.54139	-
1000321	TTS	CUFF.1407	1	59521638	59522254	59521638	+	1.54139	-
1000322	TSS	CUFF.1410	1	58749145	58749251	58749145	-	34.3143	ENSMUST00000055313
1000323	TTS	CUFF.1410	1	58714983	58715278	58715278	-	53.5014	ENSMUST00000055313
1000324	TSS	CUFF.1415	1	58411280	58411342	58411342	+	2.53663	ENSMUST00000114366
1000325	TTS	CUFF.1415	1	58433106	58433414	58433106	+	3.04928	ENSMUST00000114366
1000326	TSS	CUFF.1416	1	59593891	59593962	59593891	-	58.4941	ENSMUST00000166065
1000327	TSS	CUFF.1416	1	59593963	59594014	59593963	-	13.9062	ENSMUST00000166065
1000328	TTS	CUFF.1416	1	59589851	59590086	59590086	-	36.7716	ENSMUST00000166065
1000329	TSS	CUFF.1420	1	58425586	58425614	58425586	-	4.41861	ENSMUST00000114366
1000330	TTS	CUFF.1420	1	58423269	58423672	58423672	-	4.41861	ENSMUST00000114366
1000331	TSS	CUFF.1421	1	59727524	59727628	59727524	-	110.891	ENSMUST00000091374
1000332	TTS	CUFF.1421	1	59696296	59697112	59697112	-	110.891	ENSMUST00000091374
1000333	TSS	CUFF.1427	1	59606785	59607349	59606785	-	31.5113	ENSMUST00000166065
1000334	TSS	CUFF.1427	1	59605532	59605600	59605532	-	186.013	ENSMUST00000166065
1000335	TTS	CUFF.1427	1	59598992	59599147	59599147	-	217.525	ENSMUST00000166065
1000336	TSS	CUFF.1433	1	58917449	58917476	58917449	-	1.07298	-
1000337	TTS	CUFF.1433	1	58906077	58906942	58906942	-	1.07298	-
1000338	TSS	CUFF.1436	1	59613023	59613168	59613168	+	2.2821	ENSMUST00000166065
1000339	TTS	CUFF.1436	1	59639240	59639469	59639240	+	4.19461	ENSMUST00000166065
1000340	TSS	CUFF.1440	1	59741946	59742070	59742070	+	1.19605	ENSMUST00000027174
1000341	TTS	CUFF.1440	1	59760907	59761048	59760907	+	1.19605	ENSMUST00000027174
1000342	TSS	CUFF.1441	1	58450407	58450470	58450470	+	265.265	ENSMUST00000050552
1000343	TTS	CUFF.1441	1	58461879	58461924	58461879	+	265.265	ENSMUST00000050552
1000344	TSS	CUFF.1442	1	59648520	59649029	59648520	-	50.452	ENSMUST00000166065
1000345	TTS	CUFF.1442	1	59643364	59643538	59643538	-	50.452	ENSMUST00000166065
1000346	TSS	CUFF.1446	1	59761473	59761594	59761594	+	117.056	ENSMUST00000027174
1000347	TTS	CUFF.1446	1	59768115	59768356	59768115	+	117.056	ENSMUST00000027174
1000348	TSS	CUFF.1449	1	59653800	59653920	59653920	+	9.67722	ENSMUST00000166065
1000349	TSS	CUFF.1449	1	59663675	59663798	59663798	+	7.89593	ENSMUST00000166065
1000350	TSS	CUFF.1449	1	59676212	59676289	59676289	+	13.9346	ENSMUST00000166065
1000351	TTS	CUFF.1449	1	59689058	59689409	59689058	+	31.5077	ENSMUST00000166065
1000352	TSS	CUFF.1452	1	60009845	60009868	60009868	+	1.60402	ENSMUST00000036540
1000353	TTS	CUFF.1452	1	60025798	60026091	60025798	+	1.60402	ENSMUST00000036540
1000354	TSS	CUFF.1456	1	60100672	60101096	60101096	+	3.06554	-
1000355	TTS	CUFF.1456	1	60108807	60109045	60108807	+	3.06554	-
1000356	TSS	CUFF.146	1	10117606	10117644	10117644	+	12.5734	ENSMUST00000071087
1000357	TTS	CUFF.146	1	10126015	10126234	10126015	+	12.5734	ENSMUST00000071087
1000358	TSS	CUFF.1463	1	60112205	60112387	60112387	+	3.60545	-
1000359	TTS	CUFF.1463	1	60128862	60129211	60128862	+	3.60545	-
1000360	TSS	CUFF.1465	1	60004836	60005142	60004836	-	2.10977	ENSMUST00000036540
1000361	TTS	CUFF.1465	1	59998877	59999256	59999256	-	2.10977	ENSMUST00000036540
1000362	TSS	CUFF.1466	1	59690652	59691057	59691057	+	51.9137	ENSMUST00000166065
1000363	TTS	CUFF.1466	1	59692929	59693263	59692929	+	51.9137	ENSMUST00000166065
1000364	TSS	CUFF.1469	1	60198372	60198412	60198412	+	6.94555	ENSMUST00000130075
1000365	TTS	CUFF.1469	1	60207425	60207865	60207425	+	6.94555	ENSMUST00000130075
1000366	TSS	CUFF.147	1	10169907	10169907	10169907	-	3.46374	ENSMUST00000088615
1000367	TTS	CUFF.147	1	10156909	10157121	10157121	-	2.8643	ENSMUST00000088615
1000368	TTS	CUFF.147	1	10161862	10161938	10161938	-	0.599436	ENSMUST00000088615
1000369	TSS	CUFF.1470	1	60238433	60238598	60238598	+	1.08625	ENSMUST00000035569
1000370	TTS	CUFF.1470	1	60256949	60257028	60256949	+	1.08625	ENSMUST00000035569
1000371	TSS	CUFF.1471	1	60146096	60146201	60146096	-	135.598	ENSMUST00000117438
1000372	TTS	CUFF.1471	1	60135020	60135085	60135085	-	135.598	ENSMUST00000117438
1000373	TSS	CUFF.1472	1	60154351	60154553	60154351	-	6.85332	ENSMUST00000117438
1000374	TTS	CUFF.1472	1	60147865	60147958	60147958	-	6.85332	ENSMUST00000117438
1000375	TSS	CUFF.1484	1	60504214	60504250	60504250	+	8.62002	ENSMUST00000052332
1000376	TTS	CUFF.1484	1	60533584	60534231	60533584	+	8.62002	ENSMUST00000052332
1000377	TSS	CUFF.1492	1	60038167	60038304	60038304	+	30.2807	ENSMUST00000036540
1000378	TTS	CUFF.1492	1	60039060	60039864	60039060	+	30.2807	ENSMUST00000036540
1000379	TSS	CUFF.1493	1	60553069	60553144	60553069	-	0.993246	ENSMUST00000027168
1000380	TTS	CUFF.1493	1	60540034	60540184	60540184	-	0.993246	ENSMUST00000027168
1000381	TSS	CUFF.1496	1	60063078	60063163	60063078	-	25.7986	ENSMUST00000027172
1000382	TTS	CUFF.1496	1	60038158	60039713	60039713	-	34.5617	ENSMUST00000036540
1000383	TSS	CUFF.1499	1	60957955	60958003	60958003	+	325.693	ENSMUST00000121555
1000384	TTS	CUFF.1499	1	60958076	60958281	60958076	+	325.693	ENSMUST00000121555
1000385	TSS	CUFF.150	1	10179520	10179744	10179520	-	17.5052	ENSMUST00000088615
1000386	TTS	CUFF.150	1	10171001	10171122	10171122	-	17.5052	ENSMUST00000088615
1000387	TSS	CUFF.1505	1	59059985	59063096	59059985	-	71.381	ENSMUST00000054653
1000388	TTS	CUFF.1505	1	59053918	59054445	59054445	-	71.381	ENSMUST00000054653
1000389	TSS	CUFF.1508	1	59079723	59079737	59079723	-	1.28663	-
1000390	TTS	CUFF.1508	1	59063709	59064658	59064658	-	1.28663	-
1000391	TSS	CUFF.151	1	9770470	9770512	9770512	+	10.8665	ENSMUST00000148783
1000392	TSS	CUFF.151	1	9770812	9770894	9770894	+	2.90565	ENSMUST00000148783
1000393	TTS	CUFF.151	1	9781206	9781395	9781206	+	13.7722	ENSMUST00000148783
1000394	AE	CUFF.151	1	9779737	9779861	9779737-9779861	+	10.4047	ENSMUST00000148783
1000395	AE	CUFF.151	1	9779807	9779861	9779807-9779861	+	3.36751	ENSMUST00000148783
1000396	TSS	CUFF.1514	1	59071033	59071158	59071158	+	18.9269	-
1000397	TTS	CUFF.1514	1	59081304	59082164	59081304	+	18.9269	-
1000398	TSS	CUFF.1515	1	60980600	60980815	60980815	+	9.89728	-
1000399	TTS	CUFF.1515	1	60987275	60988581	60987275	+	2.91036	-
1000400	TSS	CUFF.1517	1	61217540	61217575	61217540	-	2.11626	-
1000401	TTS	CUFF.1517	1	61215799	61216170	61216170	-	2.11626	-
1000402	TSS	CUFF.1519	1	60072556	60072657	60072556	-	2.76793	ENSMUST00000027172
1000403	TTS	CUFF.1519	1	60064658	60064750	60064750	-	2.76793	ENSMUST00000027172
1000404	TSS	CUFF.152	1	10047795	10047995	10047795	-	5.3825	ENSMUST00000071087
1000405	TTS	CUFF.152	1	10042807	10043700	10043700	-	5.3825	ENSMUST00000071087
1000406	TSS	CUFF.1522	1	60990898	60991039	60991039	+	3.52173	-
1000407	TTS	CUFF.1522	1	61000097	61000335	61000097	+	3.52173	-
1000408	TSS	CUFF.1523	1	61301091	61301124	61301091	-	0.870752	ENSMUST00000120063
1000409	TTS	CUFF.1523	1	61250373	61250721	61250721	-	0.870752	ENSMUST00000120063
1000410	TSS	CUFF.1524	1	59092771	59092943	59092943	+	36.4909	ENSMUST00000114295
1000411	TTS	CUFF.1524	1	59115664	59115950	59115664	+	12.6756	ENSMUST00000114295
1000412	TTS	CUFF.1524	1	59094545	59094743	59094545	+	23.8154	-
1000413	TSS	CUFF.1525	1	60099914	60099921	60099914	-	9.40293	ENSMUST00000027172
1000414	TTS	CUFF.1525	1	60077634	60078228	60078228	-	9.40293	ENSMUST00000027172
1000415	TSS	CUFF.1530	1	59124621	59124677	59124621	-	16.4726	ENSMUST00000114295
1000416	TTS	CUFF.1530	1	59107341	59108129	59108129	-	167.58	ENSMUST00000114295
1000417	TSS	CUFF.1534	1	61667589	61667696	61667589	-	24.0018	ENSMUST00000128588
1000418	TTS	CUFF.1534	1	61663272	61663454	61663454	-	24.0018	ENSMUST00000128588
1000419	SKIP_ON	CUFF.1534	1	61667186	61667274	61663454,61667186-61667274,61667589	-	3.15324	ENSMUST00000128588
1000420	SKIP_OFF	CUFF.1534	1	61667186	61667274	6.16635e+15	-	20.8485	ENSMUST00000128588
1000421	TSS	CUFF.1536	1	59151342	59151375	59151342	-	1.27282	ENSMUST00000114295
1000422	TTS	CUFF.1536	1	59132998	59133566	59133566	-	1.27282	ENSMUST00000114295
1000423	TSS	CUFF.1538	1	61897708	61898037	61897708	-	8.92165	ENSMUST00000138535
1000424	TTS	CUFF.1538	1	61833207	61833528	61833528	-	2.94034	ENSMUST00000130699
1000425	TTS	CUFF.1538	1	61870040	61870230	61870230	-	5.98131	ENSMUST00000138535
1000426	TSS	CUFF.154	1	10046803	10047028	10047028	+	7.4637	ENSMUST00000071087
1000427	TSS	CUFF.154	1	10076000	10076033	10076033	+	21.513	ENSMUST00000163177
1000428	TTS	CUFF.154	1	10102957	10103021	10102957	+	3.8399	ENSMUST00000071087
1000429	SKIP_ON	CUFF.154	1	10094293	10094445	10086094,10094293-10094445,10098450	+	3.6238	ENSMUST00000071087
1000430	SKIP_OFF	CUFF.154	1	10094293	10094445	1.00861e+15	+	25.3529	ENSMUST00000163177
1000431	TSS	CUFF.1544	1	62276780	62276852	62276852	+	2.30321	ENSMUST00000075374
1000432	TTS	CUFF.1544	1	62391444	62391557	62391444	+	2.30321	ENSMUST00000075374
1000433	TSS	CUFF.1550	1	62830083	62830130	62830130	+	1.86223	ENSMUST00000114155
1000434	TSS	CUFF.1550	1	62838729	62838802	62838802	+	8.26735	ENSMUST00000027112
1000435	TTS	CUFF.1550	1	62842283	62842619	62842283	+	10.1296	ENSMUST00000114155
1000436	TSS	CUFF.1557	1	63104539	63104892	63104539	-	2.11066	ENSMUST00000133236
1000437	TTS	CUFF.1557	1	63081582	63082082	63082082	-	0.99827	ENSMUST00000133236
1000438	TTS	CUFF.1557	1	63103840	63104251	63104251	-	1.1124	ENSMUST00000133236
1000439	TSS	CUFF.1558	1	63198125	63198344	63198125	-	39.4541	ENSMUST00000168099
1000440	TTS	CUFF.1558	1	63190167	63190496	63190496	-	39.4541	ENSMUST00000168099
1000441	TSS	CUFF.1560	1	63223456	63223865	63223865	+	4.5156	ENSMUST00000129339
1000442	TTS	CUFF.1560	1	63225013	63225123	63225013	+	4.5156	ENSMUST00000129339
1000443	TSS	CUFF.1561	1	63225404	63225472	63225472	+	453.473	ENSMUST00000129339
1000444	TTS	CUFF.1561	1	63226032	63226218	63226032	+	453.473	ENSMUST00000129339
1000445	TSS	CUFF.1583	1	63482790	63482824	63482790	-	6.30172	-
1000446	TSS	CUFF.1583	1	63482738	63482824	63482738	-	7.40098	-
1000447	TTS	CUFF.1583	1	63477822	63478300	63478300	-	13.7027	-
1000448	SKIP_ON	CUFF.1583	1	63480999	63481063	63478300,63480999-63481063,63481279	-	4.13054	-
1000449	SKIP_OFF	CUFF.1583	1	63480999	63481063	6.34783e+15	-	9.57216	-
1000450	TSS	CUFF.1585	1	63319964	63320046	63320046	+	76.5585	ENSMUST00000114132
1000451	TTS	CUFF.1585	1	63349214	63349434	63349214	+	76.5585	ENSMUST00000114132
1000452	SKIP_ON	CUFF.1585	1	63321670	63321752	63320046,63321670-63321752,63324505	+	19.8508	ENSMUST00000114132
1000453	SKIP_OFF	CUFF.1585	1	63321670	63321752	6.332e+15	+	56.7077	ENSMUST00000114132
1000454	AE	CUFF.1585	1	63337254	63337356	63337254-63337356	+	47.3265	ENSMUST00000114132
1000455	AE	CUFF.1585	1	63337221	63337356	63337221-63337356	+	12.68	ENSMUST00000114132
1000456	AE	CUFF.1585	1	63337251	63337356	63337251-63337356	+	16.552	ENSMUST00000114132
1000457	TSS	CUFF.1588	1	63319457	63319665	63319457	-	15.9492	ENSMUST00000153049
1000458	TSS	CUFF.1588	1	63319395	63319665	63319395	-	10.1412	ENSMUST00000153049
1000459	TTS	CUFF.1588	1	63313276	63313688	63313688	-	28.7546	ENSMUST00000153049
1000460	SKIP_ON	CUFF.1588	1	63317822	63317890	63317602,63317822-63317890,63319457	-	5.05074	ENSMUST00000153049
1000461	SKIP_OFF	CUFF.1588	1	63317822	63317890	6.33176e+15	-	10.8985	ENSMUST00000151616
1000462	XSKIP_ON	CUFF.1588	1	63317822	63317890	63317602,63317822-63317890,63319457	-	5.05074	ENSMUST00000153049
1000463	XSKIP_OFF	CUFF.1588	1	63317822	63317890	6.33176e+15	-	10.1412	ENSMUST00000153049
1000464	TSS	CUFF.1591	1	63669553	63669855	63669553	-	3.40392	ENSMUST00000090313
1000465	TTS	CUFF.1591	1	63661542	63661907	63661907	-	1.55748	ENSMUST00000090313
1000466	TTS	CUFF.1591	1	63666566	63666813	63666813	-	1.84644	ENSMUST00000090313
1000467	SKIP_ON	CUFF.1591	1	63666677	63666813	63661907,63666677-63666813,63669553	-	0.389496	ENSMUST00000090313
1000468	SKIP_OFF	CUFF.1591	1	63666677	63666813	6.36619e+15	-	1.16798	ENSMUST00000090313
1000469	TSS	CUFF.1598	1	63784383	63784492	63784492	+	21.9376	ENSMUST00000027103
1000470	TTS	CUFF.1598	1	63798871	63799063	63798871	+	21.9376	ENSMUST00000027103
1000471	TSS	CUFF.1599	1	63766096	63766461	63766096	-	63.1062	ENSMUST00000114094
1000472	TTS	CUFF.1599	1	63745389	63745611	63745611	-	63.1062	ENSMUST00000114094
1000473	TSS	CUFF.1600	1	63815755	63815779	63815755	-	51.1209	ENSMUST00000027102
1000474	TTS	CUFF.1600	1	63802577	63802993	63802993	-	36.9843	ENSMUST00000027102
1000475	TTS	CUFF.1600	1	63814759	63815116	63815116	-	14.1366	ENSMUST00000027102
1000476	TSS	CUFF.1604	1	64125281	64125489	64125281	-	6.96373	ENSMUST00000055001
1000477	TTS	CUFF.1604	1	64082255	64082338	64082338	-	6.96373	ENSMUST00000055001
1000478	TSS	CUFF.1618	1	64622760	64622903	64622903	+	3.12015	ENSMUST00000049932
1000479	TTS	CUFF.1618	1	64643808	64644849	64643808	+	3.12015	ENSMUST00000049932
1000480	TSS	CUFF.162	1	9993316	9993536	9993316	-	89.8209	ENSMUST00000124874
1000481	TTS	CUFF.162	1	9958725	9959012	9959012	-	89.8209	ENSMUST00000124874
1000482	TSS	CUFF.1620	1	65103664	65103751	65103664	-	7.71733	ENSMUST00000087359
1000483	TTS	CUFF.1620	1	65095135	65095470	65095470	-	7.71733	ENSMUST00000087359
1000484	TSS	CUFF.1621	1	65067957	65068039	65067957	-	2.17561	ENSMUST00000069142
1000485	TTS	CUFF.1621	1	65059262	65059883	65059883	-	2.17561	ENSMUST00000069142
1000486	TSS	CUFF.1629	1	65319213	65319282	65319282	+	0.707997	ENSMUST00000097707
1000487	TTS	CUFF.1629	1	65320217	65320833	65320217	+	0.707997	ENSMUST00000097707
1000488	TSS	CUFF.1631	1	65402737	65402796	65402796	+	6.90517	ENSMUST00000027083
1000489	TTS	CUFF.1631	1	65434992	65435533	65434992	+	6.90517	ENSMUST00000027083
1000490	TSS	CUFF.1639	1	64737038	64737534	64737038	-	101.387	ENSMUST00000150749
1000491	TTS	CUFF.1639	1	64726455	64726959	64726959	-	101.387	ENSMUST00000150749
1000492	TSS	CUFF.164	1	10205918	10206041	10205918	-	1.30741	ENSMUST00000088615
1000493	TTS	CUFF.164	1	10199777	10199782	10199782	-	1.30741	ENSMUST00000088615
1000494	TSS	CUFF.1653	1	66484828	66484940	66484940	+	37.5605	ENSMUST00000114013
1000495	TTS	CUFF.1653	1	66485366	66486532	66485366	+	37.5605	ENSMUST00000114013
1000496	TSS	CUFF.1654	1	64764647	64764871	64764871	+	156.536	ENSMUST00000114077
1000497	TTS	CUFF.1654	1	64770097	64770773	64770097	+	63.4371	ENSMUST00000114077
1000498	TTS	CUFF.1654	1	64769009	64769118	64769009	+	93.0991	ENSMUST00000114077
1000499	TSS	CUFF.1662	1	66348708	66348745	66348745	+	1.00983	ENSMUST00000114013
1000500	TTS	CUFF.1662	1	66369144	66369872	66369144	+	1.00983	ENSMUST00000114013
1000501	TSS	CUFF.1666	1	66870909	66870973	66870973	+	70.6573	-
1000502	TTS	CUFF.1666	1	66871904	66872035	66871904	+	70.6573	-
1000503	TSS	CUFF.1668	1	66761246	66761290	66761290	+	3.05181	ENSMUST00000113995
1000504	TTS	CUFF.1668	1	66764328	66765304	66764328	+	3.05181	ENSMUST00000113995
1000505	TSS	CUFF.1669	1	66729641	66729808	66729808	+	0.693642	ENSMUST00000061620
1000506	TTS	CUFF.1669	1	66742108	66743237	66742108	+	0.693642	ENSMUST00000061620
1000507	TSS	CUFF.1670	1	66889655	66889711	66889655	-	5.80527	ENSMUST00000027153
1000508	TTS	CUFF.1670	1	66877871	66878101	66878101	-	5.80527	ENSMUST00000027153
1000509	TSS	CUFF.1671	1	66408783	66408854	66408854	+	57.2524	ENSMUST00000114013
1000510	TTS	CUFF.1671	1	66452823	66453329	66452823	+	57.2524	ENSMUST00000114013
1000511	TSS	CUFF.1672	1	66976760	66976886	66976760	-	1.17035	ENSMUST00000027151
1000512	TTS	CUFF.1672	1	66970878	66971131	66971131	-	1.17035	ENSMUST00000027151
1000513	TSS	CUFF.1674	1	66772448	66772491	66772448	-	5.20742	ENSMUST00000042389
1000514	TTS	CUFF.1674	1	66765853	66766633	66766633	-	7.59576	ENSMUST00000042389
1000515	TSS	CUFF.1680	1	67276000	67276092	67276092	+	1.96555	ENSMUST00000027144
1000516	TTS	CUFF.1680	1	67276822	67277347	67276822	+	1.96555	ENSMUST00000027144
1000517	TSS	CUFF.1682	1	66835767	66835823	66835767	-	28.5301	ENSMUST00000042389
1000518	TTS	CUFF.1682	1	66782103	66782318	66782318	-	28.5301	ENSMUST00000042389
1000519	TSS	CUFF.169	1	10244067	10244214	10244214	+	4.39536	-
1000520	TTS	CUFF.169	1	10245918	10246078	10245918	+	4.39536	-
1000521	TSS	CUFF.1691	1	66828217	66828277	66828277	+	0.628224	ENSMUST00000118992
1000522	TTS	CUFF.1691	1	66844199	66844631	66844199	+	0.628224	ENSMUST00000118992
1000523	TSS	CUFF.1692	1	67085346	67085723	67085346	-	247.027	ENSMUST00000119559
1000524	TTS	CUFF.1692	1	67049948	67050131	67050131	-	247.027	ENSMUST00000119559
1000525	TSS	CUFF.1700	1	68726055	68726262	68726055	-	5.2978	ENSMUST00000119142
1000526	TTS	CUFF.1700	1	68715800	68716004	68716004	-	8.43986	ENSMUST00000119142
1000527	TSS	CUFF.1704	1	69755665	69755766	69755766	+	2.86888	-
1000528	TTS	CUFF.1704	1	69759874	69760026	69759874	+	2.86888	-
1000529	TSS	CUFF.1706	1	69873611	69873695	69873695	+	3.39593	ENSMUST00000065425
1000530	TTS	CUFF.1706	1	69891634	69891915	69891634	+	3.39593	ENSMUST00000065425
1000531	TSS	CUFF.1712	1	71094214	71094300	71094214	-	2.70854	ENSMUST00000027393
1000532	TTS	CUFF.1712	1	71076903	71077426	71077426	-	2.70854	ENSMUST00000027393
1000533	TSS	CUFF.1715	1	71293706	71293800	71293706	-	1.55076	ENSMUST00000087268
1000534	TTS	CUFF.1715	1	71289582	71289978	71289978	-	1.55076	ENSMUST00000087268
1000535	TSS	CUFF.1716	1	71373978	71374328	71374328	+	10.7557	ENSMUST00000087268
1000536	TTS	CUFF.1716	1	71375750	71376122	71375750	+	10.7557	ENSMUST00000087268
1000537	TSS	CUFF.1719	1	71794097	71794119	71794119	+	3.36147	-
1000538	TTS	CUFF.1719	1	71795300	71795671	71795300	+	3.36147	-
1000539	TSS	CUFF.1725	1	72018725	72018783	72018725	-	5.58332	-
1000540	TTS	CUFF.1725	1	72017439	72017684	72017684	-	5.58332	-
1000541	TSS	CUFF.1726	1	72084958	72084985	72084958	-	8.62963	ENSMUST00000072765
1000542	TTS	CUFF.1726	1	72030252	72030647	72030647	-	8.62963	ENSMUST00000072765
1000543	TSS	CUFF.1728	1	72244658	72244758	72244658	-	3.20131	ENSMUST00000048860
1000544	TTS	CUFF.1728	1	72243013	72243515	72243515	-	3.20131	ENSMUST00000048860
1000545	TSS	CUFF.1730	1	72238617	72238621	72238617	-	3.05344	ENSMUST00000048860
1000546	TTS	CUFF.1730	1	72207314	72207593	72207593	-	3.05344	ENSMUST00000048860
1000547	TSS	CUFF.1733	1	72268383	72268457	72268457	+	10.4967	-
1000548	TTS	CUFF.1733	1	72269710	72271042	72269710	+	10.4967	-
1000549	TSS	CUFF.1734	1	72272663	72272800	72272800	+	8.40131	ENSMUST00000101806
1000550	TTS	CUFF.1734	1	72273067	72273236	72273067	+	8.40131	ENSMUST00000101806
1000551	TSS	CUFF.1737	1	72290664	72290737	72290737	+	0.933913	ENSMUST00000123654
1000552	TTS	CUFF.1737	1	72318722	72319127	72318722	+	0.933913	ENSMUST00000123654
1000553	TSS	CUFF.1738	1	72403391	72403460	72403460	+	10.8873	ENSMUST00000027379
1000554	TTS	CUFF.1738	1	72441282	72441522	72441282	+	10.8873	ENSMUST00000027379
1000555	TSS	CUFF.1739	1	69998189	69998347	69998347	+	123.57	ENSMUST00000161310
1000556	TTS	CUFF.1739	1	70771341	70771708	70771341	+	123.57	ENSMUST00000161310
1000557	TSS	CUFF.174	1	10327348	10327541	10327348	-	0.91784	ENSMUST00000035577
1000558	TTS	CUFF.174	1	10314810	10315392	10315392	-	8.90818	-
1000559	TSS	CUFF.1744	1	72493730	72493758	72493730	-	14.3376	ENSMUST00000047786
1000560	TSS	CUFF.1744	1	72487940	72488029	72487940	-	4.50241	ENSMUST00000047786
1000561	TTS	CUFF.1744	1	72482191	72482296	72482296	-	18.84	ENSMUST00000047786
1000562	TSS	CUFF.1766	1	72625492	72625547	72625492	-	30.8063	-
1000563	TSS	CUFF.1766	1	72624926	72625028	72624926	-	10.3711	-
1000564	TTS	CUFF.1766	1	72619463	72619873	72619873	-	41.1773	-
1000565	TSS	CUFF.1773	1	72735124	72735268	72735124	-	18.9837	ENSMUST00000053499
1000566	TTS	CUFF.1773	1	72726104	72726118	72726118	-	8.43369	ENSMUST00000053499
1000567	TTS	CUFF.1773	1	72726104	72726121	72726121	-	2.35034	ENSMUST00000053499
1000568	TTS	CUFF.1773	1	72726414	72726774	72726774	-	2.9198	ENSMUST00000053499
1000569	TTS	CUFF.1773	1	72727643	72727829	72727829	-	5.27992	ENSMUST00000053499
1000570	TSS	CUFF.1775	1	72747026	72747087	72747026	-	12.5768	ENSMUST00000053499
1000571	TTS	CUFF.1775	1	72736657	72736957	72736957	-	12.5768	ENSMUST00000053499
1000572	TSS	CUFF.1776	1	72688087	72688846	72688846	+	33.179	ENSMUST00000053499
1000573	TTS	CUFF.1776	1	72689385	72689888	72689385	+	33.179	ENSMUST00000053499
1000574	TSS	CUFF.1777	1	72704985	72705141	72704985	-	23.5234	ENSMUST00000053499
1000575	TTS	CUFF.1777	1	72689586	72689885	72689885	-	23.5234	ENSMUST00000053499
1000576	TSS	CUFF.1778	1	73041305	73041486	73041305	-	14.523	-
1000577	TTS	CUFF.1778	1	73028368	73028421	73028421	-	14.523	-
1000578	TSS	CUFF.1779	1	72757925	72758374	72758374	+	322.269	ENSMUST00000059980
1000579	TTS	CUFF.1779	1	72760076	72760180	72760076	+	322.269	ENSMUST00000059980
1000580	TSS	CUFF.178	1	10999755	10999865	10999865	+	9.65478	ENSMUST00000027056
1000581	TTS	CUFF.178	1	11016779	11016991	11016779	+	9.65478	ENSMUST00000027056
1000582	TSS	CUFF.1780	1	53004806	53004834	53004806	-	3119.8	ENSMUST00000050567
1000583	TTS	CUFF.1780	1	52982035	52982578	52982578	-	3119.8	ENSMUST00000050567
1000584	TSS	CUFF.1787	1	73425228	73425248	73425248	+	1.01304	-
1000585	TTS	CUFF.1787	1	73425707	73426158	73425707	+	1.01304	-
1000586	TSS	CUFF.1789	1	73178892	73179067	73178892	-	1.71185	-
1000587	TTS	CUFF.1789	1	73173528	73174007	73174007	-	1.09596	-
1000588	TTS	CUFF.1789	1	73177914	73178442	73178442	-	0.615898	-
1000589	TSS	CUFF.179	1	11013446	11013569	11013446	-	12.2299	ENSMUST00000027056
1000590	TTS	CUFF.179	1	11011295	11011510	11011510	-	12.2299	ENSMUST00000027056
1000591	TSS	CUFF.1790	1	73402476	73402539	73402539	+	1.70234	-
1000592	TTS	CUFF.1790	1	73408022	73408350	73408022	+	1.70234	-
1000593	TSS	CUFF.1791	1	73186987	73187128	73186987	-	22.2277	-
1000594	TTS	CUFF.1791	1	73185165	73185692	73185692	-	22.2277	-
1000595	SKIP_ON	CUFF.1791	1	73185818	73185933	73185692,73185818-73185933,73186987	-	3.00344	-
1000596	SKIP_OFF	CUFF.1791	1	73185818	73185933	7.31857e+15	-	19.2242	-
1000597	TSS	CUFF.1792	1	73193705	73193831	73193831	+	1.86105	-
1000598	TTS	CUFF.1792	1	73194623	73195086	73194623	+	1.86105	-
1000599	TSS	CUFF.1799	1	73248162	73248290	73248290	+	4.87662	-
1000600	TSS	CUFF.1799	1	73255256	73255455	73255455	+	5.05515	-
1000601	TSS	CUFF.1799	1	73270751	73270774	73270774	+	19.543	-
1000602	TSS	CUFF.1799	1	73287216	73287305	73287305	+	5.42311	-
1000603	TTS	CUFF.1799	1	73355599	73355783	73355599	+	24.4196	-
1000604	TSS	CUFF.1802	1	73974486	73974671	73974486	-	10.8405	ENSMUST00000169786
1000605	TTS	CUFF.1802	1	73960494	73961248	73961248	-	10.8405	ENSMUST00000169786
1000606	TSS	CUFF.1803	1	73998171	73998247	73998171	-	2.77234	ENSMUST00000169786
1000607	TTS	CUFF.1803	1	73983831	73983891	73983891	-	2.77234	ENSMUST00000169786
1000608	TSS	CUFF.1806	1	73347906	73347931	73347906	-	18.2905	-
1000609	TTS	CUFF.1806	1	73345159	73345411	73345411	-	18.2905	-
1000610	TSS	CUFF.1809	1	74392418	74392481	74392418	-	0.893076	ENSMUST00000087226
1000611	TTS	CUFF.1809	1	74389995	74390459	74390459	-	0.893076	ENSMUST00000087226
1000612	TSS	CUFF.181	1	10467808	10468051	10467808	-	6.80551	ENSMUST00000035577
1000613	TTS	CUFF.181	1	10389511	10389564	10389564	-	4.81422	ENSMUST00000035577
1000614	TTS	CUFF.181	1	10389511	10389840	10389840	-	1.99129	ENSMUST00000035577
1000615	IR_ON	CUFF.181	1	10389564	10389643	10389511-10389840	-	1.99129	ENSMUST00000035577
1000616	IR_OFF	CUFF.181	1	10389564	10389643	10389511-10389564,10389643-10389840	-	4.81422	ENSMUST00000035577
1000617	TSS	CUFF.1814	1	74297823	74297873	74297873	+	210.083	ENSMUST00000113820
1000618	TTS	CUFF.1814	1	74314345	74314785	74314345	+	210.083	ENSMUST00000113820
1000619	TSS	CUFF.1818	1	74517111	74517293	74517111	-	4.43578	ENSMUST00000044260
1000620	TTS	CUFF.1818	1	74485764	74486052	74486052	-	14.7587	ENSMUST00000044260
1000621	SKIP_ON	CUFF.1818	1	74490987	74491102	74488175,74490987-74491102,74497069	-	4.43578	ENSMUST00000044260
1000622	SKIP_OFF	CUFF.1818	1	74490987	74491102	7.44882e+15	-	10.3229	ENSMUST00000044260
1000623	TSS	CUFF.1821	1	74708322	74708463	74708463	+	2.72092	ENSMUST00000153636
1000624	TSS	CUFF.1821	1	74708506	74708581	74708581	+	7.63729	ENSMUST00000042125
1000625	TTS	CUFF.1821	1	74719418	74719816	74719418	+	10.3582	ENSMUST00000153636
1000626	TSS	CUFF.1824	1	74743029	74743189	74743189	+	27.5554	ENSMUST00000042125
1000627	TTS	CUFF.1824	1	74744015	74744543	74744015	+	27.5554	ENSMUST00000042125
1000628	TSS	CUFF.1825	1	74542204	74542355	74542204	-	0.471816	ENSMUST00000044260
1000629	TTS	CUFF.1825	1	74532312	74532629	74532629	-	0.471816	ENSMUST00000044260
1000630	TSS	CUFF.1827	1	74783916	74783965	74783965	+	2.82183	ENSMUST00000027356
1000631	TTS	CUFF.1827	1	74784117	74784457	74784117	+	2.82183	ENSMUST00000027356
1000632	TSS	CUFF.1829	1	74328310	74328508	74328310	-	162.872	ENSMUST00000006462
1000633	TTS	CUFF.1829	1	74326412	74326883	74326883	-	162.872	ENSMUST00000006462
1000634	TSS	CUFF.183	1	10027751	10028405	10027751	-	124.584	ENSMUST00000027050
1000635	TTS	CUFF.183	1	10014922	10015144	10015144	-	124.584	ENSMUST00000027050
1000636	TSS	CUFF.1830	1	74331618	74331711	74331711	+	99.2667	ENSMUST00000113805
1000637	TTS	CUFF.1830	1	74333666	74334427	74333666	+	99.2667	ENSMUST00000113805
1000638	TSS	CUFF.1833	1	74929249	74929275	74929275	+	3.29037	ENSMUST00000068631
1000639	TTS	CUFF.1833	1	74929598	74930687	74929598	+	3.29037	ENSMUST00000068631
1000640	TSS	CUFF.1837	1	74938520	74938683	74938520	-	1.32634	ENSMUST00000006721
1000641	TTS	CUFF.1837	1	74936512	74936710	74936710	-	1.32634	ENSMUST00000006721
1000642	TSS	CUFF.1838	1	74647315	74647344	74647344	+	65.8844	ENSMUST00000087183
1000643	TTS	CUFF.1838	1	74655586	74655674	74655586	+	65.8844	ENSMUST00000087183
1000644	TSS	CUFF.184	1	11221838	11221877	11221877	+	3.79831	ENSMUST00000027056
1000645	TSS	CUFF.184	1	11233432	11233483	11233483	+	1.23229	ENSMUST00000027056
1000646	TTS	CUFF.184	1	11287789	11288039	11287789	+	5.03061	ENSMUST00000027056
1000647	TSS	CUFF.1840	1	74950595	74950650	74950595	-	45.2244	ENSMUST00000094844
1000648	TTS	CUFF.1840	1	74948664	74948817	74948817	-	45.2244	ENSMUST00000094844
1000649	TSS	CUFF.1842	1	74648591	74648775	74648591	-	19.3953	ENSMUST00000027357
1000650	TTS	CUFF.1842	1	74640329	74640976	74640976	-	12.1785	ENSMUST00000027357
1000651	TTS	CUFF.1842	1	74640329	74640838	74640838	-	7.21683	ENSMUST00000027357
1000652	TSS	CUFF.1848	1	74590749	74590816	74590749	-	3.22334	ENSMUST00000044260
1000653	TTS	CUFF.1848	1	74575401	74577686	74577686	-	3.22334	ENSMUST00000044260
1000654	TSS	CUFF.1852	1	75093075	75093173	75093075	-	7.53739	ENSMUST00000152855
1000655	TTS	CUFF.1852	1	75013926	75014342	75014342	-	7.53739	ENSMUST00000152855
1000656	TSS	CUFF.1855	1	75136403	75136444	75136403	-	62.1258	ENSMUST00000097695
1000657	TTS	CUFF.1855	1	75132347	75132742	75132742	-	62.1258	ENSMUST00000097695
1000658	TSS	CUFF.1856	1	74590957	74591224	74591224	+	2.14923	ENSMUST00000152707
1000659	TTS	CUFF.1856	1	74594679	74594714	74594679	+	2.14923	ENSMUST00000152707
1000660	TSS	CUFF.1857	1	74674027	74674067	74674067	+	55.4597	ENSMUST00000087183
1000661	TSS	CUFF.1857	1	74680594	74681330	74681330	+	9.891	ENSMUST00000087183
1000662	TTS	CUFF.1857	1	74682289	74682604	74682289	+	65.3507	ENSMUST00000087183
1000663	TSS	CUFF.1859	1	75139217	75139373	75139217	-	5.91469	ENSMUST00000097695
1000664	TTS	CUFF.1859	1	75138448	75139134	75139134	-	5.91469	ENSMUST00000097695
1000665	TSS	CUFF.1860	1	75142289	75142389	75142389	+	18.2807	ENSMUST00000097694
1000666	TTS	CUFF.1860	1	75143004	75144869	75143004	+	18.2807	ENSMUST00000097694
1000667	TSS	CUFF.1862	1	75167552	75167622	75167622	+	9.0247	ENSMUST00000160439
1000668	TTS	CUFF.1862	1	75167810	75168586	75167810	+	9.0247	ENSMUST00000160439
1000669	TSS	CUFF.1864	1	75169129	75169269	75169129	-	20.1653	ENSMUST00000160081
1000670	TTS	CUFF.1864	1	75168307	75168562	75168562	-	20.1653	ENSMUST00000160081
1000671	TSS	CUFF.1865	1	75171547	75171589	75171547	-	3.84144	ENSMUST00000027396
1000672	TTS	CUFF.1865	1	75170918	75170963	75170963	-	3.84144	ENSMUST00000027396
1000673	TSS	CUFF.1867	1	74595937	74595977	74595977	+	52.2458	ENSMUST00000141412
1000674	TTS	CUFF.1867	1	74612321	74612552	74612321	+	52.2458	ENSMUST00000141412
1000675	TSS	CUFF.1869	1	75248923	75248968	75248968	+	14.2227	ENSMUST00000027404
1000676	TTS	CUFF.1869	1	75253689	75254413	75253689	+	11.9557	ENSMUST00000027404
1000677	TTS	CUFF.1869	1	75285486	75286088	75285486	+	2.26701	ENSMUST00000027404
1000678	TSS	CUFF.187	1	11317383	11317461	11317383	-	15.5517	-
1000679	TSS	CUFF.187	1	11319388	11319429	11319388	-	39.1424	-
1000680	TTS	CUFF.187	1	11305188	11305489	11305489	-	117.13	-
1000681	TSS	CUFF.1870	1	75192509	75192523	75192523	+	6.27296	ENSMUST00000145459
1000682	TTS	CUFF.1870	1	75192728	75195496	75192728	+	6.27296	ENSMUST00000145459
1000683	TSS	CUFF.1872	1	75205262	75205361	75205262	-	10.8589	ENSMUST00000155716
1000684	TTS	CUFF.1872	1	75193100	75194929	75194929	-	3.71188	ENSMUST00000155716
1000685	TTS	CUFF.1872	1	75193100	75195091	75195091	-	7.14705	ENSMUST00000155716
1000686	TSS	CUFF.1873	1	75272188	75272283	75272188	-	1.47088	ENSMUST00000039534
1000687	TTS	CUFF.1873	1	75268710	75268936	75268936	-	1.47088	ENSMUST00000039534
1000688	TSS	CUFF.1877	1	75311705	75311803	75311705	-	47.9627	ENSMUST00000066668
1000689	TTS	CUFF.1877	1	75305138	75305284	75305284	-	47.9627	ENSMUST00000066668
1000690	TSS	CUFF.1879	1	75233539	75233919	75233919	+	19.3412	ENSMUST00000082158
1000691	TSS	CUFF.1879	1	75241068	75241165	75241165	+	71.7279	ENSMUST00000082158
1000692	TTS	CUFF.1879	1	75242111	75242270	75242111	+	19.3412	ENSMUST00000082158
1000693	TSS	CUFF.1880	1	75313910	75314040	75313910	-	0.987357	ENSMUST00000066668
1000694	TTS	CUFF.1880	1	75311972	75311995	75311995	-	0.987357	ENSMUST00000066668
1000695	TSS	CUFF.1881	1	75241998	75242263	75241998	-	119.11	-
1000696	TTS	CUFF.1881	1	75241705	75241920	75241920	-	119.11	-
1000697	TSS	CUFF.1882	1	75207468	75207599	75207599	+	22.0373	ENSMUST00000027401
1000698	TTS	CUFF.1882	1	75210389	75210833	75210389	+	9.37506	ENSMUST00000027401
1000699	SKIP_ON	CUFF.1882	1	75209708	75209803	75209581,75209708-75209803,75210151	+	3.84932	ENSMUST00000027401
1000700	SKIP_OFF	CUFF.1882	1	75209708	75209803	7.52096e+15	+	5.52574	ENSMUST00000027401
1000701	TSS	CUFF.1888	1	75213070	75213166	75213070	-	293.115	ENSMUST00000079464
1000702	TTS	CUFF.1888	1	75212140	75212361	75212361	-	293.115	ENSMUST00000079464
1000703	TSS	CUFF.1891	1	75232516	75232849	75232516	-	3.76368	ENSMUST00000079464
1000704	TSS	CUFF.1891	1	75228550	75228668	75228550	-	1.71648	ENSMUST00000079464
1000705	TTS	CUFF.1891	1	75213431	75213550	75213550	-	5.48016	ENSMUST00000079464
1000706	SKIP_ON	CUFF.1891	1	75227842	75228051	75220005,75227842-75228051,75228550	-	0.617672	ENSMUST00000079464
1000707	SKIP_OFF	CUFF.1891	1	75227842	75228051	7.522e+15	-	1.09881	ENSMUST00000079464
1000708	TSS	CUFF.1898	1	75435568	75435603	75435603	+	11.2502	ENSMUST00000113584
1000709	TTS	CUFF.1898	1	75439476	75439751	75439476	+	11.2502	ENSMUST00000113584
1000710	TSS	CUFF.19	1	4137893	4138020	4137893	-	4.38618	-
1000711	TSS	CUFF.19	1	4133359	4133423	4133359	-	7.46358	-
1000712	TTS	CUFF.19	1	4105745	4106029	4106029	-	8.55647	-
1000713	TSS	CUFF.1904	1	75531798	75532000	75532000	+	1.87036	ENSMUST00000027414
1000714	TTS	CUFF.1904	1	75532661	75533506	75532661	+	1.87036	ENSMUST00000027414
1000715	TSS	CUFF.1906	1	75177432	75177888	75177888	+	614.504	ENSMUST00000040689
1000716	TTS	CUFF.1906	1	75178151	75178151	75178151	+	614.504	ENSMUST00000040689
1000717	TSS	CUFF.1908	1	75483215	75483802	75483215	-	1.16979	ENSMUST00000113567
1000718	TTS	CUFF.1908	1	75482403	75482534	75482534	-	5.78179	ENSMUST00000113567
1000719	TSS	CUFF.1909	1	75184519	75184671	75184519	-	2.96241	ENSMUST00000165703
1000720	TTS	CUFF.1909	1	75184130	75184400	75184400	-	2.96241	ENSMUST00000165703
1000721	TSS	CUFF.191	1	10491524	10491819	10491819	+	7.13474	ENSMUST00000118350
1000722	TTS	CUFF.191	1	10558056	10558182	10558056	+	7.13474	ENSMUST00000118350
1000723	TSS	CUFF.1912	1	75602583	75603144	75603144	+	47.4083	-
1000724	TTS	CUFF.1912	1	75604879	75604904	75604879	+	47.4083	-
1000725	TSS	CUFF.1917	1	77488628	77488774	77488774	+	4.11973	ENSMUST00000027451
1000726	TTS	CUFF.1917	1	77493889	77494288	77493889	+	4.11973	ENSMUST00000027451
1000727	TSS	CUFF.1919	1	77809885	77809961	77809885	-	0.772715	-
1000728	TTS	CUFF.1919	1	77767294	77768067	77768067	-	0.772715	-
1000729	TSS	CUFF.1920	1	77810231	77810414	77810414	+	5.2406	ENSMUST00000083281
1000730	TTS	CUFF.1920	1	77911766	77912416	77911766	+	5.2406	ENSMUST00000083281
1000731	TSS	CUFF.1921	1	78118153	78118345	78118153	-	1.89456	ENSMUST00000004994
1000732	TTS	CUFF.1921	1	78099290	78099410	78099410	-	1.89456	ENSMUST00000004994
1000733	TSS	CUFF.1925	1	78534260	78534367	78534367	+	5.36049	ENSMUST00000125458
1000734	TTS	CUFF.1925	1	78534519	78534744	78534519	+	5.36049	ENSMUST00000125458
1000735	TSS	CUFF.1927	1	78615693	78615908	78615693	-	3.3851	-
1000736	TTS	CUFF.1927	1	78614896	78615006	78615006	-	3.3851	-
1000737	TSS	CUFF.1928	1	78467658	78467673	78467658	-	30.6694	ENSMUST00000068333
1000738	TTS	CUFF.1928	1	78421654	78421920	78421920	-	30.6694	ENSMUST00000068333
1000739	TSS	CUFF.1930	1	78684821	78684989	78684989	+	1.48343	ENSMUST00000035779
1000740	TTS	CUFF.1930	1	78693465	78693514	78693465	+	1.48343	ENSMUST00000035779
1000741	TSS	CUFF.1934	1	78737508	78737548	78737548	+	14.5129	-
1000742	TTS	CUFF.1934	1	78741830	78742762	78741830	+	14.5129	-
1000743	TSS	CUFF.1937	1	78695709	78695743	78695743	+	4.18561	ENSMUST00000035779
1000744	TTS	CUFF.1937	1	78702833	78703540	78702833	+	4.18561	ENSMUST00000035779
1000745	TSS	CUFF.1939	1	78653970	78654678	78654678	+	6.93615	ENSMUST00000035779
1000746	TTS	CUFF.1939	1	78667990	78668013	78667990	+	6.93615	ENSMUST00000035779
1000747	TSS	CUFF.1943	1	78670603	78670646	78670646	+	4.01939	ENSMUST00000035779
1000748	TTS	CUFF.1943	1	78678168	78678498	78678168	+	4.01939	ENSMUST00000035779
1000749	TSS	CUFF.1944	1	78720684	78721036	78721036	+	4.83811	-
1000750	TTS	CUFF.1944	1	78721200	78721596	78721200	+	4.83811	-
1000751	TSS	CUFF.1946	1	78673260	78673293	78673260	-	60.2184	ENSMUST00000035779
1000752	TSS	CUFF.1946	1	78676543	78676892	78676543	-	10.0206	ENSMUST00000035779
1000753	TTS	CUFF.1946	1	78671673	78671848	78671848	-	70.239	ENSMUST00000035779
1000754	TSS	CUFF.1947	1	78736940	78737213	78736940	-	36.2311	-
1000755	TTS	CUFF.1947	1	78723199	78723543	78723543	-	3.06904	-
1000756	TTS	CUFF.1947	1	78723199	78723378	78723378	-	3.89351	-
1000757	IR_ON	CUFF.1947	1	78723378	78723496	78723199-78723543	-	3.06904	-
1000758	IR_OFF	CUFF.1947	1	78723378	78723496	78723199-78723378,78723496-78723543	-	3.89351	-
1000759	TSS	CUFF.1948	1	79414276	79414311	79414276	-	5.85785	-
1000760	TSS	CUFF.1948	1	79422495	79422518	79422495	-	3.07466	-
1000761	TTS	CUFF.1948	1	79411992	79412422	79412422	-	8.93252	-
1000762	TSS	CUFF.1952	1	79776087	79776241	79776241	+	10.0406	ENSMUST00000027464
1000763	TTS	CUFF.1952	1	79777539	79778019	79777539	+	10.0406	ENSMUST00000027464
1000764	TSS	CUFF.1957	1	79784896	79785500	79785500	+	20.9332	-
1000765	TTS	CUFF.1957	1	79787308	79787532	79787308	+	20.9332	-
1000766	TSS	CUFF.1958	1	79736637	79736688	79736637	-	73.2763	ENSMUST00000113513
1000767	TTS	CUFF.1958	1	79701960	79702145	79702145	-	73.2763	ENSMUST00000113513
1000768	TSS	CUFF.1959	1	80034628	80034849	80034628	-	3.81792	-
1000769	TTS	CUFF.1959	1	80033890	80034291	80034291	-	3.81792	-
1000770	TSS	CUFF.1963	1	80214391	80214621	80214391	-	6.04161	ENSMUST00000161427
1000771	TTS	CUFF.1963	1	80196229	80197123	80197123	-	6.04161	ENSMUST00000161427
1000772	TSS	CUFF.1964	1	80189372	80189421	80189372	-	1.27692	-
1000773	TTS	CUFF.1964	1	80183071	80183625	80183625	-	1.27692	-
1000774	TSS	CUFF.1967	1	80204564	80204629	80204629	+	1.033	ENSMUST00000058748
1000775	TTS	CUFF.1967	1	80224035	80224373	80224035	+	1.033	ENSMUST00000058748
1000776	TSS	CUFF.1973	1	80274539	80275117	80274539	-	224.657	ENSMUST00000163119
1000777	TTS	CUFF.1973	1	80262181	80263862	80263862	-	224.657	ENSMUST00000163119
1000778	TSS	CUFF.1974	1	80286657	80286770	80286657	-	2.06856	ENSMUST00000163119
1000779	TTS	CUFF.1974	1	80277408	80277515	80277515	-	2.06856	ENSMUST00000163119
1000780	TSS	CUFF.1975	1	80442477	80442569	80442569	+	132.047	-
1000781	TTS	CUFF.1975	1	80475944	80476480	80475944	+	24.5695	-
1000782	TTS	CUFF.1975	1	80469138	80469476	80469138	+	63.0242	-
1000783	TTS	CUFF.1975	1	80465422	80465569	80465422	+	44.4536	-
1000784	TSS	CUFF.1978	1	81294587	81294640	81294640	+	10.2599	ENSMUST00000068297
1000785	TTS	CUFF.1978	1	81361646	81361833	81361646	+	10.2599	ENSMUST00000068297
1000786	TSS	CUFF.1984	1	81897172	81897312	81897312	+	1.20035	-
1000787	TTS	CUFF.1984	1	81903481	81903856	81903481	+	1.20035	-
1000788	TSS	CUFF.1986	1	82305316	82305365	82305316	-	2.03161	ENSMUST00000069799
1000789	TTS	CUFF.1986	1	82233735	82234179	82234179	-	2.03161	ENSMUST00000069799
1000790	TSS	CUFF.1987	1	82313969	82314242	82313969	-	8.30638	ENSMUST00000027322
1000791	TTS	CUFF.1987	1	82306336	82306564	82306564	-	8.30638	ENSMUST00000027322
1000792	TSS	CUFF.1990	1	82312473	82313223	82313223	+	1.04379	ENSMUST00000027322
1000793	TTS	CUFF.1990	1	82315745	82316284	82315745	+	1.04379	ENSMUST00000027322
1000794	TSS	CUFF.1993	1	82335438	82335481	82335438	-	3.98235	ENSMUST00000027322
1000795	TTS	CUFF.1993	1	82332300	82332377	82332377	-	2.78603	ENSMUST00000027322
1000796	TTS	CUFF.1993	1	82332300	82333213	82333213	-	1.19632	ENSMUST00000027322
1000797	TSS	CUFF.20	1	4487575	4487735	4487735	+	2.5539	-
1000798	TTS	CUFF.20	1	4489551	4489637	4489551	+	2.5539	-
1000799	TSS	CUFF.200	1	11681290	11681313	11681313	+	4.92511	ENSMUST00000137824
1000800	TTS	CUFF.200	1	11687988	11688152	11687988	+	2.64237	ENSMUST00000137824
1000801	TTS	CUFF.200	1	11941044	11941105	11941044	+	2.28274	ENSMUST00000137824
1000802	TSS	CUFF.2000	1	82335746	82335871	82335871	+	47.8062	ENSMUST00000165975
1000803	TTS	CUFF.2000	1	82440742	82441937	82440742	+	47.8062	ENSMUST00000165975
1000804	TSS	CUFF.2001	1	82530985	82531171	82531171	+	95.5502	ENSMUST00000087027
1000805	TTS	CUFF.2001	1	82535976	82536245	82535976	+	95.5502	ENSMUST00000087027
1000806	TSS	CUFF.2006	1	82898122	82898269	82898122	-	2.2944	-
1000807	TSS	CUFF.2006	1	82899571	82899698	82899571	-	1.00197	-
1000808	TTS	CUFF.2006	1	82897042	82897899	82897899	-	1.59969	-
1000809	TSS	CUFF.2007	1	82806528	82806721	82806721	+	607.035	-
1000810	TTS	CUFF.2007	1	82812485	82812604	82812485	+	607.035	-
1000811	AE	CUFF.2007	1	82811448	82811508	82811448-82811508	+	254.446	-
1000812	AE	CUFF.2007	1	82811448	82811589	82811448-82811589	+	352.59	-
1000813	TSS	CUFF.2009	1	82835828	82836151	82835828	-	47.4616	ENSMUST00000063380
1000814	TTS	CUFF.2009	1	82834259	82834468	82834468	-	47.4616	ENSMUST00000063380
1000815	TSS	CUFF.201	1	12300519	12300562	12300562	+	49.6478	-
1000816	TTS	CUFF.201	1	12305491	12305592	12305491	+	49.6478	-
1000817	TSS	CUFF.2011	1	82876589	82876702	82876702	+	32.729	ENSMUST00000113444
1000818	TTS	CUFF.2011	1	82891574	82893675	82891574	+	32.729	ENSMUST00000113444
1000819	TSS	CUFF.2015	1	83179930	83179953	83179953	+	17.2226	ENSMUST00000065436
1000820	TSS	CUFF.2015	1	83184580	83184580	83184580	+	9.33172	ENSMUST00000113433
1000821	TTS	CUFF.2015	1	83207026	83207143	83207026	+	9.33172	ENSMUST00000113433
1000822	TSS	CUFF.2019	1	82723840	82723911	82723911	+	144.174	ENSMUST00000162003
1000823	TTS	CUFF.2019	1	82748160	82748949	82748160	+	144.174	ENSMUST00000162003
1000824	SKIP_ON	CUFF.2019	1	82742099	82742131	82732082,82742099-82742131,82743658	+	91.5841	ENSMUST00000162003
1000825	SKIP_OFF	CUFF.2019	1	82742099	82742131	8.27321e+15	+	52.5901	ENSMUST00000160786
1000826	TSS	CUFF.2024	1	83275967	83276022	83276022	+	18.9677	ENSMUST00000160953
1000827	TTS	CUFF.2024	1	83276784	83277524	83276784	+	18.9677	ENSMUST00000160953
1000828	TSS	CUFF.2028	1	83272193	83272871	83272193	-	22.8397	ENSMUST00000159078
1000829	TTS	CUFF.2028	1	83251931	83253845	83253845	-	22.8397	ENSMUST00000159078
1000830	TSS	CUFF.203	1	12483467	12483584	12483467	-	1.46427	-
1000831	TTS	CUFF.203	1	12455083	12455406	12455406	-	1.46427	-
1000832	TSS	CUFF.2035	1	83907290	83908150	83907290	-	2.08826	-
1000833	TSS	CUFF.2035	1	83863138	83863233	83863138	-	4.32397	-
1000834	TTS	CUFF.2035	1	83738762	83738883	83738883	-	1.24661	ENSMUST00000116922
1000835	SKIP_ON	CUFF.2035	1	83739206	83739404	83738883,83739206-83739404,83742548	-	0.71655	ENSMUST00000116922
1000836	SKIP_OFF	CUFF.2035	1	83739206	83739404	8.37389e+15	-	0.530061	ENSMUST00000116922
1000837	SKIP_ON	CUFF.2035	1	83775331	83775495	83742633,83775331-83775495,83776166	-	0.530061	ENSMUST00000116922
1000838	SKIP_OFF	CUFF.2035	1	83775331	83775495	8.37426e+15	-	0.71655	ENSMUST00000116922
1000839	TSS	CUFF.2039	1	84392190	84392210	84392190	-	5.5755	ENSMUST00000049126
1000840	TTS	CUFF.2039	1	84367348	84367450	84367450	-	5.5755	ENSMUST00000049126
1000841	TSS	CUFF.2052	1	84835970	84836543	84836543	+	56.7767	ENSMUST00000097672
1000842	TTS	CUFF.2052	1	84896572	84897061	84896572	+	56.7767	ENSMUST00000097672
1000843	TSS	CUFF.2056	1	85087652	85087754	85087652	-	73.0415	ENSMUST00000161724
1000844	TTS	CUFF.2056	1	85076776	85076811	85076811	-	10.0595	ENSMUST00000161724
1000845	TSS	CUFF.2061	1	85160824	85160959	85160959	+	97.4175	ENSMUST00000162896
1000846	TTS	CUFF.2061	1	85165729	85165804	85165729	+	97.4175	ENSMUST00000162896
1000847	TSS	CUFF.2065	1	87593624	87593685	87593685	+	2.41402	ENSMUST00000155094
1000848	TTS	CUFF.2065	1	87597980	87598138	87597980	+	2.41402	ENSMUST00000155094
1000849	TSS	CUFF.2067	1	85269452	85269504	85269504	+	1.58544	ENSMUST00000162923
1000850	TTS	CUFF.2067	1	85279304	85279567	85279304	+	1.84254	ENSMUST00000113394
1000851	TSS	CUFF.2070	1	87667364	87667809	87667809	+	1.0485	ENSMUST00000159122
1000852	TTS	CUFF.2070	1	87670635	87670707	87670635	+	1.0485	ENSMUST00000159122
1000853	TSS	CUFF.2072	1	87804668	87804720	87804720	+	39.8061	ENSMUST00000027425
1000854	TTS	CUFF.2072	1	87804891	87805264	87804891	+	39.8061	ENSMUST00000027425
1000855	TSS	CUFF.2073	1	87676607	87676806	87676806	+	26.5711	-
1000856	TTS	CUFF.2073	1	87678018	87678473	87678018	+	26.5711	-
1000857	TSS	CUFF.2076	1	87827103	87827111	87827111	+	3.28523	ENSMUST00000027426
1000858	TTS	CUFF.2076	1	87827860	87828327	87827860	+	3.28523	ENSMUST00000027426
1000859	TSS	CUFF.2079	1	84722778	84722973	84722778	-	249.341	ENSMUST00000027421
1000860	TTS	CUFF.2079	1	84720890	84721389	84721389	-	249.341	ENSMUST00000027421
1000861	TSS	CUFF.2087	1	84759903	84760013	84759903	-	1.62635	ENSMUST00000027421
1000862	TTS	CUFF.2087	1	84748117	84748288	84748288	-	1.55948	ENSMUST00000027421
1000863	TSS	CUFF.2090	1	87732018	87732062	87732062	+	51.9882	ENSMUST00000097666
1000864	TTS	CUFF.2090	1	87745608	87746698	87745608	+	51.9882	ENSMUST00000097666
1000865	TSS	CUFF.2092	1	84782666	84782740	84782666	-	0.626855	ENSMUST00000027421
1000866	TTS	CUFF.2092	1	84760424	84760506	84760506	-	0.626855	ENSMUST00000027421
1000867	TSS	CUFF.2097	1	84835804	84835867	84835804	-	1.64904	ENSMUST00000027421
1000868	TTS	CUFF.2097	1	84792930	84793159	84793159	-	1.64904	ENSMUST00000027421
1000869	TSS	CUFF.2100	1	88051388	88051418	88051418	+	0.948286	ENSMUST00000153653
1000870	TTS	CUFF.2100	1	88073389	88073408	88073389	+	0.948286	ENSMUST00000153653
1000871	TSS	CUFF.2101	1	87983205	87983323	87983323	+	31.4406	ENSMUST00000027432
1000872	TTS	CUFF.2101	1	88035655	88035873	88035655	+	31.4406	ENSMUST00000027432
1000873	TSS	CUFF.2103	1	88090910	88090942	88090942	+	13.529	ENSMUST00000131412
1000874	TTS	CUFF.2103	1	88172235	88173270	88172235	+	3.31488	ENSMUST00000027434
1000875	TSS	CUFF.2104	1	88123527	88123851	88123527	-	5.77314	ENSMUST00000027434
1000876	TTS	CUFF.2104	1	88103038	88103197	88103197	-	5.77314	ENSMUST00000027434
1000877	TSS	CUFF.2106	1	88250307	88250384	88250307	-	12.0432	ENSMUST00000027438
1000878	TTS	CUFF.2106	1	88247083	88247271	88247271	-	12.0432	ENSMUST00000027438
1000879	TSS	CUFF.2108	1	88253532	88253912	88253532	-	1.12714	ENSMUST00000027438
1000880	TTS	CUFF.2108	1	88251623	88251719	88251719	-	1.12714	ENSMUST00000027438
1000881	TSS	CUFF.2109	1	88283888	88284220	88283888	-	4.94663	ENSMUST00000027440
1000882	TTS	CUFF.2109	1	88282731	88283288	88283288	-	4.94663	ENSMUST00000027440
1000883	TSS	CUFF.211	1	12842146	12842261	12842261	+	7.31418	ENSMUST00000088585
1000884	TTS	CUFF.211	1	12850230	12850418	12850230	+	4.67892	ENSMUST00000088585
1000885	TSS	CUFF.2116	1	88363546	88364028	88363546	-	0.847211	-
1000886	TSS	CUFF.2116	1	88369159	88369393	88369159	-	3.04262	-
1000887	TTS	CUFF.2116	1	88362241	88362561	88362561	-	0.894355	-
1000888	TSS	CUFF.2118	1	88412935	88413204	88413204	+	6.21003	-
1000889	TTS	CUFF.2118	1	88413662	88413701	88413662	+	6.21003	-
1000890	TSS	CUFF.2121	1	88423360	88423525	88423525	+	31.759	ENSMUST00000045897
1000891	TTS	CUFF.2121	1	88426540	88427280	88426540	+	31.759	ENSMUST00000045897
1000892	TSS	CUFF.2124	1	88324147	88325283	88324147	-	63.4283	ENSMUST00000046004
1000893	TTS	CUFF.2124	1	88317357	88317647	88317647	-	63.4283	ENSMUST00000046004
1000894	TSS	CUFF.2127	1	88597542	88597767	88597542	-	1.53939	-
1000895	TSS	CUFF.2127	1	88599443	88599594	88599443	-	4.59836	-
1000896	TTS	CUFF.2127	1	88596384	88596649	88596649	-	6.13775	-
1000897	TSS	CUFF.213	1	12661452	12661715	12661452	-	10.7922	ENSMUST00000163310
1000898	TTS	CUFF.213	1	12660625	12660999	12660999	-	10.7922	ENSMUST00000163310
1000899	TSS	CUFF.2130	1	88478875	88479089	88478875	-	88.0138	ENSMUST00000027444
1000900	TTS	CUFF.2130	1	88439570	88440158	88440158	-	88.0138	ENSMUST00000027444
1000901	TSS	CUFF.2132	1	88439576	88439793	88439793	+	155.314	ENSMUST00000027444
1000902	TTS	CUFF.2132	1	88439962	88440126	88439962	+	155.314	ENSMUST00000027444
1000903	TSS	CUFF.2137	1	88967086	88967164	88967164	+	3.07548	-
1000904	TTS	CUFF.2137	1	88967288	88968665	88967288	+	3.07548	-
1000905	TSS	CUFF.214	1	12661602	12661639	12661639	+	8.06337	ENSMUST00000163310
1000906	TTS	CUFF.214	1	12676490	12676665	12676490	+	4.71886	ENSMUST00000163310
1000907	TTS	CUFF.214	1	12679935	12680133	12679935	+	3.34451	ENSMUST00000163310
1000908	TSS	CUFF.2144	1	88984004	88984726	88984004	-	0.821854	ENSMUST00000027455
1000909	TTS	CUFF.2144	1	88982909	88983915	88983915	-	0.821854	ENSMUST00000027455
1000910	TSS	CUFF.2145	1	88992063	88992109	88992109	+	6.01465	-
1000911	TTS	CUFF.2145	1	88992415	88992790	88992415	+	6.06162	-
1000912	TSS	CUFF.2147	1	89046411	89046643	89046643	+	4.32801	ENSMUST00000161002
1000913	TTS	CUFF.2147	1	89062447	89062763	89062447	+	4.32801	ENSMUST00000161002
1000914	TSS	CUFF.2148	1	88984034	88984080	88984080	+	2.15822	ENSMUST00000027455
1000915	TTS	CUFF.2148	1	88985186	88985802	88985186	+	2.15822	ENSMUST00000027455
1000916	AE	CUFF.2148	1	88984976	88985077	88984976-88985077	+	0.639004	ENSMUST00000027455
1000917	AE	CUFF.2148	1	88984946	88985077	88984946-88985077	+	1.51921	ENSMUST00000027455
1000918	TSS	CUFF.2149	1	88999083	88999365	88999083	-	4.33841	ENSMUST00000113270
1000919	TTS	CUFF.2149	1	88996827	88996896	88996896	-	4.33841	ENSMUST00000113270
1000920	TSS	CUFF.2150	1	89083270	89083329	89083329	+	16.2111	ENSMUST00000044533
1000921	TTS	CUFF.2150	1	89084520	89084987	89084520	+	16.2111	ENSMUST00000044533
1000922	TSS	CUFF.2151	1	89084681	89084987	89084681	-	86.0001	ENSMUST00000044533
1000923	TTS	CUFF.2151	1	89084622	89084628	89084628	-	86.0001	ENSMUST00000044533
1000924	TSS	CUFF.2152	1	89110858	89111070	89111070	+	2.85069	ENSMUST00000113231
1000925	TTS	CUFF.2152	1	89120928	89121032	89120928	+	2.85069	ENSMUST00000113231
1000926	TSS	CUFF.2153	1	89122285	89122577	89122577	+	106.073	ENSMUST00000113235
1000927	TTS	CUFF.2153	1	89124376	89124640	89124376	+	106.073	ENSMUST00000113235
1000928	TSS	CUFF.2156	1	89133336	89133423	89133423	+	8.81684	ENSMUST00000113235
1000929	TTS	CUFF.2156	1	89134421	89135491	89134421	+	8.81684	ENSMUST00000113235
1000930	TSS	CUFF.2159	1	89161266	89161329	89161329	+	5.58739	ENSMUST00000118687
1000931	TTS	CUFF.2159	1	89196735	89196972	89196735	+	0.947	ENSMUST00000118687
1000932	TSS	CUFF.2161	1	89206340	89206421	89206421	+	218.856	ENSMUST00000118687
1000933	TTS	CUFF.2161	1	89206547	89207420	89206547	+	218.856	ENSMUST00000118687
1000934	TSS	CUFF.2166	1	88824337	88824401	88824337	-	8.57651	ENSMUST00000065694
1000935	TSS	CUFF.2166	1	88824643	88824681	88824643	-	9.08984	ENSMUST00000065694
1000936	TTS	CUFF.2166	1	88810203	88810396	88810396	-	8.57651	ENSMUST00000065694
1000937	TSS	CUFF.2170	1	89300338	89300421	89300421	+	3.89071	ENSMUST00000027475
1000938	TTS	CUFF.2170	1	89303559	89303765	89303559	+	3.89071	ENSMUST00000027475
1000939	TSS	CUFF.2176	1	88944270	88944367	88944367	+	13.5211	ENSMUST00000168237
1000940	TTS	CUFF.2176	1	88946198	88946922	88946198	+	13.5211	ENSMUST00000168237
1000941	TSS	CUFF.2182	1	89447823	89447891	89447891	+	3.22798	ENSMUST00000068681
1000942	TTS	CUFF.2182	1	89464195	89464422	89464195	+	3.22798	ENSMUST00000068681
1000943	TSS	CUFF.2185	1	89318108	89318166	89318166	+	3.91432	ENSMUST00000027475
1000944	TTS	CUFF.2185	1	89325145	89325303	89325145	+	3.91432	ENSMUST00000027475
1000945	TSS	CUFF.2187	1	89534916	89535480	89534916	-	2.65359	ENSMUST00000169754
1000946	TTS	CUFF.2187	1	89531839	89531958	89531958	-	1.35007	ENSMUST00000163222
1000947	TTS	CUFF.2187	1	89532181	89532361	89532361	-	1.30351	ENSMUST00000169754
1000948	TSS	CUFF.2191	1	89330254	89330491	89330491	+	15.2011	ENSMUST00000172964
1000949	TTS	CUFF.2191	1	89345653	89347362	89345653	+	15.2011	ENSMUST00000172964
1000950	SKIP_ON	CUFF.2191	1	89338586	89338740	89337497,89338586-89338740,89340220	+	11.7211	ENSMUST00000027475
1000951	SKIP_OFF	CUFF.2191	1	89338586	89338740	8.93375e+15	+	3.48001	ENSMUST00000172964
1000952	TSS	CUFF.2193	1	89596306	89596410	89596306	-	3.25237	ENSMUST00000169754
1000953	TTS	CUFF.2193	1	89594470	89594571	89594571	-	3.25237	ENSMUST00000169754
1000954	TSS	CUFF.2196	1	89686190	89686194	89686194	+	2.65065	ENSMUST00000113190
1000955	TTS	CUFF.2196	1	89687791	89688028	89687791	+	2.65065	ENSMUST00000113190
1000956	TSS	CUFF.2199	1	89856364	89856407	89856364	-	2.98579	ENSMUST00000113153
1000957	TTS	CUFF.2199	1	89846149	89846212	89846212	-	2.98579	ENSMUST00000113153
1000958	TSS	CUFF.2200	1	89733907	89733908	89733908	+	77.802	ENSMUST00000077772
1000959	TTS	CUFF.2200	1	89741490	89741732	89741490	+	77.802	ENSMUST00000077772
1000960	TSS	CUFF.2202	1	89815154	89815296	89815296	+	10.5167	ENSMUST00000027517
1000961	TTS	CUFF.2202	1	89818148	89818547	89818148	+	10.5167	ENSMUST00000027517
1000962	TSS	CUFF.2203	1	89778443	89778514	89778514	+	5.45772	ENSMUST00000027517
1000963	TTS	CUFF.2203	1	89811675	89812033	89811675	+	5.45772	ENSMUST00000027517
1000964	TSS	CUFF.2206	1	89833369	89833475	89833475	+	6.70075	ENSMUST00000027517
1000965	TTS	CUFF.2206	1	89841606	89842179	89841606	+	6.70075	ENSMUST00000027517
1000966	TSS	CUFF.2208	1	89840537	89842179	89840537	-	14.0572	ENSMUST00000040783
1000967	TTS	CUFF.2208	1	89839337	89839373	89839373	-	14.0572	ENSMUST00000040783
1000968	TSS	CUFF.2213	1	90112358	90112457	90112457	+	4.45112	ENSMUST00000169501
1000969	TTS	CUFF.2213	1	90115337	90115574	90115337	+	24.8277	ENSMUST00000169501
1000970	TSS	CUFF.2218	1	90229283	90229317	90229317	+	5.37496	ENSMUST00000113114
1000971	TTS	CUFF.2218	1	90239808	90240033	90239808	+	5.37496	ENSMUST00000113114
1000972	TSS	CUFF.2219	1	90136171	90136474	90136171	-	4.03526	ENSMUST00000061013
1000973	TTS	CUFF.2219	1	90135894	90135907	90135907	-	4.03526	ENSMUST00000061013
1000974	TSS	CUFF.2223	1	90244248	90245122	90244248	-	2.57372	ENSMUST00000147594
1000975	TTS	CUFF.2223	1	90242095	90242121	90242121	-	2.57372	ENSMUST00000147594
1000976	TSS	CUFF.2225	1	90258493	90258657	90258657	+	16.8001	ENSMUST00000113114
1000977	TTS	CUFF.2225	1	90285116	90285416	90285116	+	16.8001	ENSMUST00000113114
1000978	TSS	CUFF.2226	1	90245230	90245303	90245303	+	9.81984	ENSMUST00000113114
1000979	TTS	CUFF.2226	1	90257160	90257196	90257160	+	9.81984	ENSMUST00000113114
1000980	TSS	CUFF.2229	1	90153344	90153408	90153408	+	7.98801	ENSMUST00000061013
1000981	TTS	CUFF.2229	1	90156480	90156706	90156480	+	7.98801	ENSMUST00000061013
1000982	TSS	CUFF.223	1	13350933	13351240	13351240	+	2.60178	ENSMUST00000081713
1000983	TTS	CUFF.223	1	13351324	13351657	13351324	+	2.60178	ENSMUST00000081713
1000984	TSS	CUFF.2233	1	90401370	90401411	90401411	+	3.16824	ENSMUST00000067625
1000985	TTS	CUFF.2233	1	90412637	90412910	90412637	+	3.16824	ENSMUST00000067625
1000986	TSS	CUFF.2234	1	90173949	90174109	90173949	-	1.76357	ENSMUST00000168927
1000987	TTS	CUFF.2234	1	90171304	90171672	90171672	-	1.76357	ENSMUST00000168927
1000988	TSS	CUFF.2236	1	90401110	90401181	90401110	-	9.07782	ENSMUST00000067625
1000989	TTS	CUFF.2236	1	90397218	90397717	90397717	-	2.36309	ENSMUST00000067625
1000990	TTS	CUFF.2236	1	90399503	90400325	90400325	-	6.71473	ENSMUST00000067625
1000991	TSS	CUFF.2238	1	90389911	90390357	90390357	+	3.28263	-
1000992	TTS	CUFF.2238	1	90391886	90391964	90391886	+	3.28263	-
1000993	TSS	CUFF.224	1	13138398	13138437	13138398	-	6.80624	ENSMUST00000006037
1000994	TTS	CUFF.224	1	13131354	13132853	13132853	-	6.80624	ENSMUST00000006037
1000995	TSS	CUFF.2246	1	90614570	90614660	90614660	+	4.96374	-
1000996	TTS	CUFF.2246	1	90625171	90625346	90625171	+	4.96374	-
1000997	TSS	CUFF.2248	1	90676386	90676491	90676386	-	52.3271	-
1000998	TTS	CUFF.2248	1	90672915	90673206	90673206	-	52.3271	-
1000999	TSS	CUFF.2257	1	90912729	90912947	90912947	+	31.0868	-
1001000	TTS	CUFF.2257	1	90918547	90918769	90918547	+	24.3602	-
1001001	TTS	CUFF.2257	1	90918552	90918769	90918552	+	6.72655	-
1001002	AE	CUFF.2257	1	90913094	90913224	90913094-90913224	+	16.9379	-
1001003	AE	CUFF.2257	1	90913119	90913224	90913119-90913224	+	14.1489	-
1001004	TSS	CUFF.2259	1	90911483	90911587	90911483	-	4.4328	-
1001005	TSS	CUFF.2259	1	90912548	90912599	90912548	-	7.41998	-
1001006	TTS	CUFF.2259	1	90897738	90897986	90897986	-	1.79657	-
1001007	TSS	CUFF.226	1	13352802	13352876	13352876	+	4.14843	ENSMUST00000081713
1001008	TTS	CUFF.226	1	13353938	13354424	13353938	+	4.14843	ENSMUST00000081713
1001009	TSS	CUFF.2262	1	91284327	91284733	91284733	+	7.80234	-
1001010	TTS	CUFF.2262	1	91290207	91290498	91290207	+	7.80234	-
1001011	TSS	CUFF.2263	1	91296025	91296382	91296382	+	1.02619	-
1001012	TTS	CUFF.2263	1	91297293	91297471	91297293	+	1.02619	-
1001013	TSS	CUFF.2269	1	91551591	91551695	91551591	-	6.19695	ENSMUST00000074945
1001014	TTS	CUFF.2269	1	91547105	91547501	91547501	-	6.19695	ENSMUST00000074945
1001015	TSS	CUFF.2276	1	91622614	91622640	91622640	+	3.94872	ENSMUST00000027521
1001016	TTS	CUFF.2276	1	91624547	91624884	91624547	+	3.94872	ENSMUST00000027521
1001017	TSS	CUFF.2279	1	91784270	91784336	91784336	+	24.4077	ENSMUST00000027521
1001018	TTS	CUFF.2279	1	91785613	91786539	91785613	+	21.3423	ENSMUST00000027521
1001019	TSS	CUFF.2280	1	91556093	91556153	91556153	+	6.43123	ENSMUST00000027521
1001020	TSS	CUFF.2280	1	91561213	91561764	91561764	+	4.37739	ENSMUST00000027521
1001021	TTS	CUFF.2280	1	91600352	91600511	91600352	+	14.8942	ENSMUST00000027521
1001022	TSS	CUFF.2285	1	91864788	91864907	91864788	-	1.7222	ENSMUST00000086882
1001023	TTS	CUFF.2285	1	91864162	91864620	91864620	-	1.7222	ENSMUST00000086882
1001024	TSS	CUFF.2286	1	91836568	91836601	91836601	+	3.22635	-
1001025	TTS	CUFF.2286	1	91837755	91837971	91837755	+	3.22635	-
1001026	TSS	CUFF.2290	1	91580262	91580470	91580262	-	34.1017	ENSMUST00000074945
1001027	TTS	CUFF.2290	1	91574033	91574546	91574546	-	24.2743	ENSMUST00000074945
1001028	TTS	CUFF.2290	1	91575793	91576243	91576243	-	9.82737	ENSMUST00000074945
1001029	TSS	CUFF.2291	1	92050657	92050832	92050832	+	8.93018	-
1001030	TTS	CUFF.2291	1	92055648	92056035	92055648	+	8.93018	-
1001031	TSS	CUFF.2293	1	91948963	91949042	91948963	-	11.0161	ENSMUST00000113094
1001032	TTS	CUFF.2293	1	91938710	91939317	91939317	-	11.0161	ENSMUST00000113094
1001033	TSS	CUFF.2295	1	92049740	92049746	92049740	-	13.7903	ENSMUST00000113094
1001034	TTS	CUFF.2295	1	91956038	91956205	91956205	-	13.7903	ENSMUST00000113094
1001035	TSS	CUFF.2296	1	92479289	92479346	92479289	-	1.50562	-
1001036	TTS	CUFF.2296	1	92466490	92466982	92466982	-	1.50562	-
1001037	TSS	CUFF.2297	1	92479448	92479546	92479546	+	3.44518	-
1001038	TTS	CUFF.2297	1	92479624	92479872	92479624	+	3.44518	-
1001039	TSS	CUFF.2304	1	92841951	92842291	92842291	+	10.2666	ENSMUST00000027528
1001040	TTS	CUFF.2304	1	92845160	92845483	92845160	+	10.2666	ENSMUST00000027528
1001041	TSS	CUFF.2307	1	92899994	92900615	92900615	+	1.85622	ENSMUST00000068116
1001042	TTS	CUFF.2307	1	92901420	92901569	92901420	+	0.812501	ENSMUST00000068116
1001043	TTS	CUFF.2307	1	92901415	92901569	92901415	+	1.04372	ENSMUST00000068116
1001044	TSS	CUFF.2309	1	93093470	93093486	93093486	+	4.08369	ENSMUST00000097648
1001045	TTS	CUFF.2309	1	93119683	93120248	93119683	+	4.08369	ENSMUST00000097648
1001046	TSS	CUFF.2311	1	93053268	93053415	93053415	+	3.04741	ENSMUST00000094698
1001047	TTS	CUFF.2311	1	93059148	93059271	93059148	+	3.04741	ENSMUST00000094698
1001048	TSS	CUFF.2312	1	93063392	93063661	93063661	+	17.2771	ENSMUST00000094698
1001049	TTS	CUFF.2312	1	93066665	93067778	93066665	+	17.2771	ENSMUST00000094698
1001050	TSS	CUFF.2317	1	93200869	93200869	93200869	-	3.14836	ENSMUST00000172063
1001051	TTS	CUFF.2317	1	93193412	93194135	93194135	-	3.14836	ENSMUST00000172063
1001052	TSS	CUFF.232	1	13315087	13315217	13315217	+	2.35631	ENSMUST00000157157
1001053	TSS	CUFF.232	1	13315132	13315160	13315160	+	3.34646	ENSMUST00000157157
1001054	TTS	CUFF.232	1	13324221	13324585	13324221	+	5.70276	ENSMUST00000157157
1001055	SKIP_ON	CUFF.232	1	13317383	13317498	13315217,13317383-13317498,13324221	+	1.48387	ENSMUST00000157157
1001056	SKIP_OFF	CUFF.232	1	13317383	13317498	1.33152e+15	+	0.872434	ENSMUST00000157157
1001057	XSKIP_ON	CUFF.232	1	13317383	13317498	13315160,13317383-13317498,13324221	+	3.34646	ENSMUST00000157157
1001058	XSKIP_OFF	CUFF.232	1	13317383	13317498	1.33152e+15	+	0.872434	ENSMUST00000157157
1001059	TSS	CUFF.2320	1	93272895	93272972	93272895	-	15.2509	ENSMUST00000027534
1001060	TTS	CUFF.2320	1	93272412	93272659	93272659	-	15.2509	ENSMUST00000027534
1001061	TSS	CUFF.2323	1	93315952	93315997	93315952	-	1.68074	ENSMUST00000164778
1001062	TTS	CUFF.2323	1	93314249	93314597	93314597	-	1.68074	ENSMUST00000164778
1001063	TSS	CUFF.2324	1	93147260	93147430	93147430	+	39.6273	ENSMUST00000171112
1001064	TTS	CUFF.2324	1	93181882	93183094	93181882	+	39.6273	ENSMUST00000171112
1001065	TSS	CUFF.233	1	13456470	13456691	13456470	-	5.49307	-
1001066	TTS	CUFF.233	1	13382495	13382670	13382670	-	4.58946	-
1001067	TTS	CUFF.233	1	13400076	13400354	13400354	-	0.903617	-
1001068	SKIP_ON	CUFF.233	1	13412420	13412492	13401358,13412420-13412492,13456470	-	4.58946	-
1001069	SKIP_OFF	CUFF.233	1	13412420	13412492	1.34014e+15	-	0.903617	-
1001070	TSS	CUFF.2331	1	93302483	93302654	93302483	-	75.7444	-
1001071	TTS	CUFF.2331	1	93301471	93301759	93301759	-	75.7444	-
1001072	TSS	CUFF.2339	1	93396087	93396240	93396240	+	0.711323	ENSMUST00000047242
1001073	TTS	CUFF.2339	1	93412691	93412748	93412691	+	0.711323	ENSMUST00000047242
1001074	TSS	CUFF.2340	1	93417482	93417584	93417584	+	31.6402	ENSMUST00000047242
1001075	TTS	CUFF.2340	1	93424195	93424545	93424195	+	31.6402	ENSMUST00000047242
1001076	TSS	CUFF.2341	1	93471773	93471944	93471944	+	3.02074	-
1001077	TTS	CUFF.2341	1	93472150	93472459	93472150	+	3.02074	-
1001078	TSS	CUFF.2342	1	93440828	93440874	93440874	+	73.5906	ENSMUST00000113020
1001079	TTS	CUFF.2342	1	93451328	93451686	93451328	+	73.5906	ENSMUST00000113020
1001080	TSS	CUFF.2345	1	93597512	93597810	93597512	-	0.679903	-
1001081	TTS	CUFF.2345	1	93594405	93594815	93594815	-	0.679903	-
1001082	TSS	CUFF.2350	1	93546791	93547095	93546791	-	3.58657	-
1001083	TTS	CUFF.2350	1	93541334	93542765	93542765	-	3.58657	-
1001084	TSS	CUFF.2353	1	93712581	93712592	93712581	-	3.49219	ENSMUST00000007949
1001085	TTS	CUFF.2353	1	93708081	93708230	93708230	-	3.49219	ENSMUST00000007949
1001086	TSS	CUFF.2354	1	93723482	93723572	93723482	-	1.82611	ENSMUST00000007949
1001087	TSS	CUFF.2354	1	93723477	93723555	93723477	-	4.91113	ENSMUST00000007949
1001088	TTS	CUFF.2354	1	93721778	93722075	93722075	-	6.73723	ENSMUST00000007949
1001089	TSS	CUFF.2357	1	93812567	93813448	93812567	-	8.52781	-
1001090	TTS	CUFF.2357	1	93808205	93808533	93808533	-	8.52781	-
1001091	TSS	CUFF.236	1	13554792	13555091	13555091	+	314.572	ENSMUST00000027068
1001092	TTS	CUFF.236	1	13555158	13555192	13555158	+	314.572	ENSMUST00000027068
1001093	TSS	CUFF.2364	1	93843995	93844008	93843995	-	5.34923	ENSMUST00000008995
1001094	TTS	CUFF.2364	1	93828401	93829963	93829963	-	5.34923	ENSMUST00000008995
1001095	TSS	CUFF.237	1	13579681	13579924	13579681	-	65.3293	ENSMUST00000027068
1001096	TTS	CUFF.237	1	13556321	13556477	13556477	-	65.3293	ENSMUST00000027068
1001097	TSS	CUFF.2370	1	94370240	94370435	94370240	-	12.3299	ENSMUST00000027478
1001098	TTS	CUFF.2370	1	94336059	94336484	94336484	-	12.3299	ENSMUST00000027478
1001099	TSS	CUFF.2373	1	94468103	94468180	94468103	-	1.90191	-
1001100	TSS	CUFF.2373	1	94468255	94468586	94468255	-	3.31206	-
1001101	TTS	CUFF.2373	1	94467075	94467423	94467423	-	5.21396	-
1001102	TSS	CUFF.2374	1	94658309	94658403	94658403	+	4.7849	-
1001103	TTS	CUFF.2374	1	94661469	94661983	94661469	+	4.7849	-
1001104	TSS	CUFF.2376	1	94538457	94538550	94538457	-	604.463	ENSMUST00000097642
1001105	TTS	CUFF.2376	1	94533747	94533980	94533980	-	604.463	ENSMUST00000097642
1001106	TSS	CUFF.2378	1	94741812	94741859	94741812	-	40.5727	ENSMUST00000045970
1001107	TTS	CUFF.2378	1	94741268	94741414	94741414	-	40.5727	ENSMUST00000045970
1001108	TSS	CUFF.2379	1	94610819	94611276	94611276	+	1.34219	-
1001109	TTS	CUFF.2379	1	94618299	94618364	94618299	+	1.34219	-
1001110	XIR_ON	CUFF.2379	1	94614071	94614610	94613960-94614765	+	0.755327	-
1001111	XIR_OFF	CUFF.2379	1	94614071	94614610	94613960-94614071,94614610-94614762	+	0.586864	-
1001112	TSS	CUFF.2382	1	94754159	94754182	94754182	+	0.617409	ENSMUST00000045970
1001113	TTS	CUFF.2382	1	94754909	94755545	94754909	+	0.617409	ENSMUST00000045970
1001114	TSS	CUFF.2383	1	94656958	94658103	94656958	-	7.51113	-
1001115	TTS	CUFF.2383	1	94655787	94655921	94655921	-	2.47326	-
1001116	TSS	CUFF.2384	1	94657145	94657331	94657331	+	28.1937	-
1001117	TTS	CUFF.2384	1	94657419	94657684	94657419	+	28.1937	-
1001118	TSS	CUFF.2394	1	94806999	94807342	94806999	-	3.09579	ENSMUST00000164793
1001119	TTS	CUFF.2394	1	94806274	94806555	94806555	-	3.09579	ENSMUST00000164793
1001120	TSS	CUFF.2396	1	94835957	94836096	94836096	+	2.92404	ENSMUST00000117814
1001121	TTS	CUFF.2396	1	94836860	94837550	94836860	+	2.92404	ENSMUST00000117814
1001122	TSS	CUFF.2401	1	94761809	94761892	94761892	+	1.7117	-
1001123	TSS	CUFF.2401	1	94761909	94761915	94761915	+	2.41866	-
1001124	TSS	CUFF.2401	1	94762020	94762376	94762376	+	6.62085	-
1001125	TTS	CUFF.2401	1	94762592	94764010	94762592	+	3.06505	-
1001126	TSS	CUFF.2403	1	94893756	94893928	94893928	+	3.16029	-
1001127	TTS	CUFF.2403	1	94894260	94894506	94894260	+	3.16029	-
1001128	TSS	CUFF.2404	1	94888924	94889588	94889588	+	2.58404	-
1001129	TTS	CUFF.2404	1	94890128	94890168	94890128	+	2.58404	-
1001130	TSS	CUFF.2407	1	94815678	94815680	94815680	+	27.2322	ENSMUST00000027487
1001131	TTS	CUFF.2407	1	94816139	94817409	94816139	+	27.2322	ENSMUST00000027487
1001132	TSS	CUFF.2408	1	94773112	94773230	94773112	-	17.3176	ENSMUST00000112998
1001133	TTS	CUFF.2408	1	94766700	94766895	94766895	-	17.3176	ENSMUST00000045770
1001134	TSS	CUFF.2411	1	94905172	94905254	94905254	+	3.35924	ENSMUST00000059676
1001135	TTS	CUFF.2411	1	94908552	94908834	94908552	+	3.35924	ENSMUST00000059676
1001136	TSS	CUFF.2413	1	95011905	95011970	95011970	+	2.92163	-
1001137	TTS	CUFF.2413	1	95012312	95012639	95012312	+	2.92163	-
1001138	TSS	CUFF.2417	1	94917035	94917052	94917035	-	3.96298	ENSMUST00000171796
1001139	TTS	CUFF.2417	1	94914869	94915076	94915076	-	3.96298	ENSMUST00000171796
1001140	TSS	CUFF.2418	1	94951393	94951441	94951393	-	1.62441	ENSMUST00000171796
1001141	TTS	CUFF.2418	1	94943270	94943347	94943347	-	1.62441	ENSMUST00000171796
1001142	TSS	CUFF.242	1	13764703	13764948	13764948	+	3.21347	-
1001143	TTS	CUFF.242	1	13820775	13821003	13820775	+	3.21347	-
1001144	TSS	CUFF.2422	1	95199295	95199460	95199295	-	13.5759	ENSMUST00000027492
1001145	TTS	CUFF.2422	1	95197785	95198372	95198372	-	13.5759	ENSMUST00000027492
1001146	TSS	CUFF.2425	1	95210858	95211050	95210858	-	62.4279	ENSMUST00000027493
1001147	TTS	CUFF.2425	1	95206419	95206826	95206826	-	62.4279	ENSMUST00000027493
1001148	TSS	CUFF.2428	1	95400014	95400095	95400095	+	44.7228	ENSMUST00000027495
1001149	TTS	CUFF.2428	1	95404290	95406313	95404290	+	44.7228	ENSMUST00000027495
1001150	TSS	CUFF.2429	1	95487883	95487952	95487883	-	5.24305	ENSMUST00000120301
1001151	TTS	CUFF.2429	1	95482234	95482656	95482656	-	3.75776	ENSMUST00000120301
1001152	TTS	CUFF.2429	1	95483959	95484349	95484349	-	1.48529	ENSMUST00000120301
1001153	TSS	CUFF.243	1	13654906	13654929	13654929	+	4.85665	ENSMUST00000088542
1001154	TSS	CUFF.243	1	13662287	13662845	13662845	+	0.921669	ENSMUST00000088542
1001155	TTS	CUFF.243	1	13690836	13690919	13690836	+	5.77832	ENSMUST00000088542
1001156	TSS	CUFF.2430	1	95249027	95249256	95249256	+	94.0383	ENSMUST00000027494
1001157	TTS	CUFF.2430	1	95261467	95261834	95261467	+	94.0383	ENSMUST00000027494
1001158	TSS	CUFF.2432	1	95551438	95551483	95551483	+	0.798504	-
1001159	TTS	CUFF.2432	1	95553068	95553640	95553068	+	0.798504	-
1001160	TSS	CUFF.2434	1	95516807	95516838	95516838	+	3.9988	ENSMUST00000120301
1001161	TTS	CUFF.2434	1	95517801	95519069	95517801	+	3.9988	ENSMUST00000120301
1001162	TSS	CUFF.2436	1	95590688	95590800	95590800	+	5.07165	ENSMUST00000027499
1001163	TTS	CUFF.2436	1	95591614	95592344	95591614	+	5.07165	ENSMUST00000027499
1001164	TSS	CUFF.2439	1	95700966	95701094	95701094	+	13.1463	ENSMUST00000027505
1001165	TTS	CUFF.2439	1	95714858	95714969	95714858	+	13.1463	ENSMUST00000027505
1001166	TSS	CUFF.2440	1	95646424	95647608	95646424	-	38.3403	ENSMUST00000112905
1001167	TTS	CUFF.2440	1	95601953	95602232	95602232	-	38.3403	ENSMUST00000112905
1001168	TSS	CUFF.2445	1	95302513	95302733	95302733	+	100.053	ENSMUST00000170883
1001169	TTS	CUFF.2445	1	95304316	95304834	95304316	+	20.8634	ENSMUST00000170883
1001170	TTS	CUFF.2445	1	95304331	95304834	95304331	+	79.19	ENSMUST00000170883
1001171	TSS	CUFF.2446	1	95697379	95697485	95697379	-	77.5889	ENSMUST00000027503
1001172	TTS	CUFF.2446	1	95689156	95689520	95689520	-	77.5889	ENSMUST00000027503
1001173	TSS	CUFF.2447	1	95700598	95700664	95700598	-	1.85895	ENSMUST00000027503
1001174	TTS	CUFF.2447	1	95698221	95698671	95698671	-	1.85895	ENSMUST00000027503
1001175	TSS	CUFF.2449	1	95721576	95721628	95721628	+	1.00187	ENSMUST00000112881
1001176	TTS	CUFF.2449	1	95722862	95723352	95722862	+	1.00187	ENSMUST00000112881
1001177	TSS	CUFF.2450	1	95744803	95744845	95744845	+	0.509191	ENSMUST00000112881
1001178	TTS	CUFF.2450	1	95747144	95748106	95747144	+	0.509191	ENSMUST00000112881
1001179	TSS	CUFF.2451	1	95682464	95682543	95682543	+	4.90328	ENSMUST00000027502
1001180	TTS	CUFF.2451	1	95684263	95684756	95684263	+	4.90328	ENSMUST00000027502
1001181	TSS	CUFF.2453	1	95684464	95684756	95684464	-	33.261	ENSMUST00000027502
1001182	TTS	CUFF.2453	1	95684369	95684397	95684397	-	33.261	ENSMUST00000027502
1001183	TSS	CUFF.2456	1	95324725	95324813	95324725	-	2.29879	ENSMUST00000170883
1001184	TTS	CUFF.2456	1	95320376	95320451	95320451	-	2.29879	ENSMUST00000170883
1001185	TSS	CUFF.2457	1	95375290	95375534	95375290	-	12.3547	ENSMUST00000170883
1001186	TTS	CUFF.2457	1	95326641	95326881	95326881	-	12.3547	ENSMUST00000170883
1001187	TSS	CUFF.2461	1	96073872	96074020	96074020	+	8.95443	-
1001188	TTS	CUFF.2461	1	96074210	96074408	96074210	+	8.95443	-
1001189	TSS	CUFF.2464	1	96101298	96101374	96101374	+	0.885315	-
1001190	TTS	CUFF.2464	1	96172552	96172824	96172552	+	0.885315	-
1001191	TSS	CUFF.2467	1	96688404	96688451	96688404	-	4.01717	-
1001192	TTS	CUFF.2467	1	96682411	96682568	96682568	-	0.77813	-
1001193	TSS	CUFF.2468	1	96693694	96693701	96693701	+	12.968	-
1001194	TSS	CUFF.2468	1	96697497	96697693	96697693	+	32.4772	-
1001195	TTS	CUFF.2468	1	96696930	96696960	96696930	+	5.72776	-
1001196	TSS	CUFF.2469	1	96701004	96701128	96701128	+	5.10012	-
1001197	TTS	CUFF.2469	1	96712868	96713088	96712868	+	5.10012	-
1001198	TSS	CUFF.2474	1	97210447	97210827	97210827	+	2.87209	ENSMUST00000059975
1001199	TTS	CUFF.2474	1	97221686	97221750	97221686	+	2.87209	ENSMUST00000059975
1001200	TSS	CUFF.2482	1	97612814	97612935	97612814	-	2.68205	-
1001201	TTS	CUFF.2482	1	97597763	97598073	97598073	-	2.68205	-
1001202	TSS	CUFF.2485	1	97891991	97892050	97891991	-	4.98337	-
1001203	TTS	CUFF.2485	1	97887237	97887480	97887480	-	4.98337	-
1001204	TSS	CUFF.2490	1	98268140	98268175	98268175	+	2.94009	-
1001205	TTS	CUFF.2490	1	98285144	98285321	98285144	+	2.94009	-
1001206	TSS	CUFF.2503	1	98453032	98453091	98453032	-	5.41806	-
1001207	TSS	CUFF.2503	1	98453208	98453279	98453208	-	27.8234	-
1001208	TTS	CUFF.2503	1	98440679	98440911	98440911	-	33.2415	-
1001209	TSS	CUFF.2507	1	98692794	98692844	98692844	+	5.26249	-
1001210	TTS	CUFF.2507	1	98708455	98708572	98708455	+	5.26249	-
1001211	TSS	CUFF.2511	1	99024430	99024857	99024430	-	4.80069	ENSMUST00000027569
1001212	TTS	CUFF.2511	1	99022169	99022429	99022429	-	4.80069	ENSMUST00000027569
1001213	TSS	CUFF.2514	1	98806788	98807008	98806788	-	41.5988	ENSMUST00000167383
1001214	TTS	CUFF.2514	1	98802775	98802917	98802917	-	41.5988	ENSMUST00000167383
1001215	TSS	CUFF.2515	1	98893699	98894750	98893699	-	8.51831	ENSMUST00000060976
1001216	TTS	CUFF.2515	1	98808391	98808549	98808549	-	8.51831	ENSMUST00000060976
1001217	TSS	CUFF.2518	1	99016382	99016570	99016382	-	74.6641	ENSMUST00000027569
1001218	TTS	CUFF.2518	1	98956007	98956185	98956185	-	74.6641	ENSMUST00000027569
1001219	AE	CUFF.2518	1	98977898	98978093	98977898-98978093	-	13.2712	ENSMUST00000027569
1001220	AE	CUFF.2518	1	98977898	98977943	98977898-98977943	-	61.3929	ENSMUST00000027569
1001221	TSS	CUFF.252	1	14549861	14550046	14550046	+	2.3726	-
1001222	TTS	CUFF.252	1	14550906	14551088	14550906	+	2.3726	-
1001223	TSS	CUFF.2527	1	99625495	99625725	99625495	-	8.72036	ENSMUST00000112845
1001224	TTS	CUFF.2527	1	99586611	99587021	99587021	-	4.97073	ENSMUST00000112845
1001225	TTS	CUFF.2527	1	99597958	99598150	99598150	-	1.73175	ENSMUST00000112845
1001226	TSS	CUFF.253	1	14624596	14624705	14624596	-	3.07812	-
1001227	TTS	CUFF.253	1	14623215	14623466	14623466	-	3.07812	-
1001228	TSS	CUFF.2530	1	99486661	99486804	99486804	+	11.4745	-
1001229	TTS	CUFF.2530	1	99492083	99492318	99492083	+	11.4745	-
1001230	TSS	CUFF.2532	1	99679760	99679809	99679809	+	3.98345	ENSMUST00000112844
1001231	TTS	CUFF.2532	1	99688874	99689328	99688874	+	3.98345	ENSMUST00000112844
1001232	TSS	CUFF.2536	1	99734540	99734595	99734540	-	5.99911	ENSMUST00000058762
1001233	TTS	CUFF.2536	1	99718253	99718565	99718565	-	5.99911	ENSMUST00000058762
1001234	TSS	CUFF.2538	1	99079610	99079743	99079743	+	2.958	-
1001235	TTS	CUFF.2538	1	99115363	99115499	99115363	+	2.958	-
1001236	TSS	CUFF.2543	1	99534046	99534114	99534046	-	3.57251	-
1001237	TTS	CUFF.2543	1	99532491	99532523	99532523	-	3.57251	-
1001238	TSS	CUFF.2546	1	99760780	99760991	99760780	-	1.39756	ENSMUST00000097625
1001239	TSS	CUFF.2546	1	99793785	99793838	99793785	-	2.20147	ENSMUST00000097625
1001240	TTS	CUFF.2546	1	99779495	99780351	99780351	-	0.844042	ENSMUST00000097625
1001241	TSS	CUFF.255	1	14457513	14457555	14457513	-	325.261	-
1001242	TTS	CUFF.255	1	14456976	14457085	14457085	-	325.261	-
1001243	TSS	CUFF.2553	1	99162263	99162318	99162318	+	18.0981	-
1001244	TTS	CUFF.2553	1	99207081	99207237	99207081	+	18.0981	-
1001245	TSS	CUFF.2558	1	100317020	100317529	100317020	-	0.977888	-
1001246	TTS	CUFF.2558	1	100316774	100316920	100316920	-	0.977888	-
1001247	TSS	CUFF.2560	1	100319678	100319926	100319926	+	2.08317	ENSMUST00000162468
1001248	TTS	CUFF.2560	1	100343290	100343426	100343290	+	2.08317	ENSMUST00000162468
1001249	TSS	CUFF.2563	1	99243023	99243297	99243297	+	1.97344	-
1001250	TTS	CUFF.2563	1	99244859	99245120	99244859	+	1.97344	-
1001251	TSS	CUFF.2564	1	100363290	100363379	100363379	+	91.7007	ENSMUST00000162468
1001252	TTS	CUFF.2564	1	100405796	100405961	100405796	+	91.7007	ENSMUST00000162468
1001253	AE	CUFF.2564	1	100404090	100404186	100404090-100404186	+	61.734	ENSMUST00000162468
1001254	AE	CUFF.2564	1	100404090	100404222	100404090-100404222	+	29.9667	ENSMUST00000027575
1001255	TSS	CUFF.2566	1	99265534	99265580	99265580	+	25.179	-
1001256	TTS	CUFF.2566	1	99375440	99375688	99375440	+	25.179	-
1001257	TSS	CUFF.2576	1	101037643	101037686	101037686	+	58.0336	-
1001258	TTS	CUFF.2576	1	101048129	101048269	101048129	+	58.0336	-
1001259	TSS	CUFF.258	1	14423524	14423742	14423742	+	2.32928	-
1001260	TTS	CUFF.258	1	14453745	14453875	14453745	+	2.32928	-
1001261	TSS	CUFF.2584	1	101677807	101677921	101677807	-	62.0546	ENSMUST00000086738
1001262	TTS	CUFF.2584	1	101617603	101617864	101617864	-	62.0546	ENSMUST00000086738
1001263	SKIP_ON	CUFF.2584	1	101632074	101632187	101617864,101632074-101632187,101672889	-	10.0205	ENSMUST00000086738
1001264	SKIP_OFF	CUFF.2584	1	101632074	101632187	1.01618e+17	-	52.034	ENSMUST00000086738
1001265	TSS	CUFF.2589	1	102400830	102401009	102400830	-	2.66882	-
1001266	TTS	CUFF.2589	1	102393957	102394195	102394195	-	2.66882	-
1001267	TSS	CUFF.2593	1	102149038	102149066	102149038	-	31.9663	ENSMUST00000086738
1001268	TTS	CUFF.2593	1	102139774	102140140	102140140	-	22.3407	ENSMUST00000086738
1001269	TTS	CUFF.2593	1	102146419	102146757	102146757	-	9.62561	ENSMUST00000086738
1001270	TSS	CUFF.26	1	4486372	4487161	4486372	-	0.808928	ENSMUST00000027035
1001271	TTS	CUFF.26	1	4485586	4486023	4486023	-	0.808928	ENSMUST00000027035
1001272	TSS	CUFF.2603	1	87918060	87918924	87918924	+	1034.56	ENSMUST00000135440
1001273	TTS	CUFF.2603	1	87920902	87921286	87920902	+	544.623	ENSMUST00000135440
1001274	TTS	CUFF.2603	1	87926154	87926517	87926154	+	156.452	ENSMUST00000130504
1001275	TTS	CUFF.2603	1	87925787	87925849	87925787	+	333.486	ENSMUST00000159876
1001276	TSS	CUFF.2613	1	103052352	103052589	103052589	+	39.7242	-
1001277	TTS	CUFF.2613	1	103071214	103071706	103071214	+	39.7242	-
1001278	TSS	CUFF.2617	1	103159382	103159457	103159457	+	9.99396	-
1001279	TTS	CUFF.2617	1	103176283	103177093	103176283	+	9.99396	-
1001280	SKIP_ON	CUFF.2617	1	103168122	103168294	103167756,103168122-103168294,103176283	+	5.23309	-
1001281	SKIP_OFF	CUFF.2617	1	103168122	103168294	1.03168e+17	+	1.76648	-
1001282	SKIP_ON	CUFF.2617	1	103168122	103168262	103167756,103168122-103168262,103176283	+	2.9944	-
1001281	SKIP_OFF	CUFF.2617	1	103168122	103168262	1.03168e+17	+	1.76648	-
1001283	AE	CUFF.2617	1	103168122	103168294	103168122-103168294	+	5.23309	-
1001284	AE	CUFF.2617	1	103168122	103168262	103168122-103168262	+	2.9944	-
1001285	TSS	CUFF.2619	1	103180360	103180395	103180395	+	1.41549	-
1001286	TTS	CUFF.2619	1	103215644	103216129	103215644	+	1.41549	-
1001287	TSS	CUFF.2621	1	102149236	102149287	102149287	+	8.37549	ENSMUST00000086738
1001288	TTS	CUFF.2621	1	102191363	102191444	102191363	+	8.37549	ENSMUST00000086738
1001289	TSS	CUFF.2632	1	104012388	104012412	104012412	+	7.77024	-
1001290	TTS	CUFF.2632	1	104016941	104017266	104016941	+	7.77024	-
1001291	TSS	CUFF.2635	1	104052222	104052397	104052222	-	1.85295	-
1001292	TTS	CUFF.2635	1	104037535	104037868	104037868	-	1.85295	-
1001293	TSS	CUFF.2644	1	102279958	102280197	102280197	+	64.8516	ENSMUST00000086738
1001294	TTS	CUFF.2644	1	102384412	102384468	102384412	+	64.8516	ENSMUST00000086738
1001295	TSS	CUFF.2658	1	105553924	105553964	105553924	-	4.57058	-
1001296	TTS	CUFF.2658	1	105551058	105552702	105552702	-	4.57058	-
1001297	TSS	CUFF.2666	1	105622062	105622148	105622148	+	2.63141	-
1001298	TTS	CUFF.2666	1	105623385	105623633	105623385	+	2.63141	-
1001299	TSS	CUFF.2679	1	107560818	107561210	107561210	+	1.84715	ENSMUST00000172039
1001300	TTS	CUFF.2679	1	107561551	107561726	107561551	+	1.84715	ENSMUST00000172039
1001301	TSS	CUFF.2681	1	107299493	107299561	107299493	-	10.8725	-
1001302	TSS	CUFF.2681	1	107297872	107297897	107297872	-	1.60051	-
1001303	TTS	CUFF.2681	1	107278860	107279170	107279170	-	7.59738	-
1001304	TSS	CUFF.2688	1	107639915	107639926	107639926	+	1.14902	ENSMUST00000086721
1001305	TTS	CUFF.2688	1	107650080	107650907	107650080	+	1.14902	ENSMUST00000086721
1001306	TSS	CUFF.2691	1	73062299	73063551	73062299	-	9162.78	ENSMUST00000027374
1001307	TTS	CUFF.2691	1	73061674	73061899	73061899	-	9162.78	ENSMUST00000027374
1001308	TSS	CUFF.2692	1	107783980	107784045	107784045	+	3.13413	-
1001309	TTS	CUFF.2692	1	107784461	107784823	107784461	+	3.13413	-
1001310	TSS	CUFF.2700	1	107830265	107830430	107830265	-	4.65949	-
1001311	TSS	CUFF.2700	1	107830504	107830639	107830504	-	10.3721	-
1001312	TTS	CUFF.2700	1	107800201	107800419	107800419	-	15.0315	-
1001313	TSS	CUFF.2701	1	107764543	107765104	107764543	-	1.94161	-
1001314	TSS	CUFF.2701	1	107765237	107765309	107765237	-	7.92055	-
1001315	TTS	CUFF.2701	1	107762022	107762125	107762125	-	9.86216	-
1001316	TSS	CUFF.2702	1	73070665	73071388	73071388	+	2828.64	-
1001317	TTS	CUFF.2702	1	73071896	73072083	73071896	+	2828.64	-
1001318	TSS	CUFF.2706	1	107908329	107908391	107908391	+	1.04096	ENSMUST00000118196
1001319	TTS	CUFF.2706	1	107919777	107919832	107919777	+	1.04096	ENSMUST00000118196
1001320	TSS	CUFF.2709	1	107927384	107927810	107927810	+	4.32098	ENSMUST00000118196
1001321	TTS	CUFF.2709	1	107928673	107929018	107928673	+	4.32098	ENSMUST00000118196
1001322	TSS	CUFF.2712	1	107929774	107929819	107929819	+	167.928	ENSMUST00000118196
1001323	TTS	CUFF.2712	1	107930275	107930649	107930275	+	167.928	ENSMUST00000118196
1001324	TSS	CUFF.2716	1	108425159	108425394	108425394	+	1.00178	-
1001325	TTS	CUFF.2716	1	108426234	108426609	108426234	+	1.00178	-
1001326	TSS	CUFF.2717	1	108581099	108581234	108581234	+	3.05847	ENSMUST00000112751
1001327	TTS	CUFF.2717	1	108581462	108581704	108581462	+	3.05847	ENSMUST00000112751
1001328	TSS	CUFF.2722	1	108067917	108068150	108067917	-	13.0881	-
1001329	TTS	CUFF.2722	1	108052277	108052654	108052654	-	7.92912	-
1001330	TTS	CUFF.2722	1	108057362	108057671	108057671	-	5.62619	-
1001331	TTS	CUFF.2722	1	108057362	108057676	108057676	-	5.15895	-
1001332	XSKIP_ON	CUFF.2722	1	108066293	108066427	108060384,108066293-108066427,108067917	-	5.15895	-
1001333	XSKIP_OFF	CUFF.2722	1	108066293	108066427	1.0806e+17	-	3.29771	-
1001334	SKIP_ON	CUFF.2722	1	108066293	108066427	108060384,108066293-108066427,108067917	-	5.15895	-
1001335	SKIP_OFF	CUFF.2722	1	108066293	108066427	1.0806e+17	-	4.63141	-
1001336	TSS	CUFF.2726	1	108677081	108677100	108677081	-	6.71805	ENSMUST00000094646
1001337	TTS	CUFF.2726	1	108667733	108669125	108669125	-	6.71805	ENSMUST00000094646
1001338	TSS	CUFF.2728	1	108692998	108693245	108692998	-	4.14354	ENSMUST00000112736
1001339	TTS	CUFF.2728	1	108686583	108686662	108686662	-	4.14354	ENSMUST00000112736
1001340	TSS	CUFF.273	1	15191946	15192147	15192147	+	4.98371	-
1001341	TTS	CUFF.273	1	15203900	15204238	15203900	+	1.34355	-
1001342	TTS	CUFF.273	1	15240248	15240482	15240248	+	4.22002	-
1001343	TTS	CUFF.273	1	15241286	15241469	15241286	+	2.24794	-
1001344	TSS	CUFF.2736	1	109283850	109284019	109283850	-	11.2928	ENSMUST00000147509
1001345	TSS	CUFF.2736	1	109300095	109300131	109300095	-	1.46728	ENSMUST00000147509
1001346	TTS	CUFF.2736	1	109281743	109281893	109281893	-	12.7601	ENSMUST00000147509
1001347	TSS	CUFF.2739	1	109376692	109376775	109376692	-	0.803634	ENSMUST00000158653
1001348	TTS	CUFF.2739	1	109333460	109333970	109333970	-	0.803634	ENSMUST00000158653
1001349	TSS	CUFF.2740	1	109583627	109583905	109583905	+	4.11537	ENSMUST00000153774
1001350	TTS	CUFF.2740	1	109589839	109590086	109589839	+	4.11537	ENSMUST00000153774
1001351	TSS	CUFF.2741	1	108069999	108070024	108070024	+	2.04021	ENSMUST00000061047
1001352	TTS	CUFF.2741	1	108239954	108240026	108239954	+	2.04021	ENSMUST00000061047
1001353	TSS	CUFF.2742	1	109561407	109561572	109561572	+	6.62466	-
1001354	TTS	CUFF.2742	1	109564620	109564770	109564620	+	6.62466	-
1001355	TSS	CUFF.2745	1	109600785	109600913	109600913	+	1.00225	-
1001356	TSS	CUFF.2745	1	109617484	109617875	109617875	+	1.22862	-
1001357	TTS	CUFF.2745	1	109621801	109622242	109621801	+	2.23087	-
1001358	TSS	CUFF.275	1	13836717	13836810	13836810	+	6.76018	ENSMUST00000158733
1001359	TSS	CUFF.275	1	14045472	14045600	14045600	+	19.183	-
1001360	TTS	CUFF.275	1	14131271	14131542	14131271	+	25.9432	ENSMUST00000158733
1001361	TSS	CUFF.2755	1	109987287	109987386	109987386	+	5.77269	-
1001362	TTS	CUFF.2755	1	110027216	110027321	110027216	+	5.77269	-
1001363	TSS	CUFF.2757	1	109925385	109925451	109925451	+	3.72602	-
1001364	TTS	CUFF.2757	1	109953060	109953239	109953060	+	3.72602	-
1001365	TSS	CUFF.2760	1	109873102	109873241	109873241	+	9.20232	-
1001366	TSS	CUFF.2760	1	109898970	109899078	109899078	+	7.40543	-
1001367	TSS	CUFF.2760	1	109915286	109915552	109915552	+	22.4271	-
1001368	TTS	CUFF.2760	1	109923600	109923763	109923600	+	39.0348	-
1001369	AE	CUFF.2760	1	109874315	109874443	109874315-109874443	+	4.24833	-
1001370	AE	CUFF.2760	1	109874332	109874443	109874332-109874443	+	4.95399	-
1001371	TSS	CUFF.2761	1	108243662	108243757	108243757	+	21.5659	ENSMUST00000061047
1001372	TTS	CUFF.2761	1	108289670	108290904	108289670	+	6.80804	ENSMUST00000061047
1001373	TSS	CUFF.2762	1	108289844	108290904	108289844	-	30.4901	ENSMUST00000061047
1001374	TTS	CUFF.2762	1	108288717	108288858	108288858	-	30.4901	ENSMUST00000061047
1001375	TSS	CUFF.2787	1	112135106	112135281	112135281	+	45.7514	-
1001376	TTS	CUFF.2787	1	112136434	112136827	112136434	+	45.7514	-
1001377	TSS	CUFF.2800	1	113046915	113046992	113046992	+	9.85064	-
1001378	TSS	CUFF.2800	1	113047102	113047357	113047357	+	1.59981	-
1001379	TSS	CUFF.2800	1	113047135	113047180	113047180	+	5.34948	-
1001380	TTS	CUFF.2800	1	113074811	113076036	113074811	+	16.7999	-
1001381	TSS	CUFF.2804	1	113878206	113878624	113878206	-	0.918044	-
1001382	TTS	CUFF.2804	1	113832306	113832531	113832531	-	0.918044	-
1001383	TSS	CUFF.2810	1	115114627	115114695	115114627	-	2.57468	-
1001384	TTS	CUFF.2810	1	115109549	115109870	115109870	-	2.57468	-
1001385	TSS	CUFF.2814	1	115616441	115616506	115616441	-	3.12539	ENSMUST00000122597
1001386	TTS	CUFF.2814	1	115596046	115596401	115596401	-	3.12539	ENSMUST00000122597
1001387	TSS	CUFF.2815	1	115680899	115680951	115680899	-	1.97379	-
1001388	TTS	CUFF.2815	1	115672911	115673440	115673440	-	1.97379	-
1001389	TSS	CUFF.2816	1	116049824	116049850	116049850	+	11.283	-
1001390	TTS	CUFF.2816	1	116050840	116051103	116050840	+	11.283	-
1001391	TSS	CUFF.2818	1	116033147	116033198	116033198	+	1.29221	-
1001392	TTS	CUFF.2818	1	116038801	116039699	116038801	+	1.29221	-
1001393	TSS	CUFF.282	1	15320498	15320681	15320498	-	1.96025	ENSMUST00000175681
1001394	TTS	CUFF.282	1	15318665	15318724	15318724	-	1.96025	ENSMUST00000175681
1001395	TSS	CUFF.2821	1	115683917	115684100	115684100	+	13.3232	ENSMUST00000122891
1001396	TTS	CUFF.2821	1	115814800	115814971	115814800	+	13.3232	ENSMUST00000122891
1001397	SKIP_ON	CUFF.2821	1	115812566	115812801	115684100,115812566-115812801,115814500	+	4.70189	ENSMUST00000122891
1001398	SKIP_OFF	CUFF.2821	1	115812566	115812801	1.15684e+17	+	7.65861	ENSMUST00000122891
1001399	SKIP_ON	CUFF.2821	1	115706721	115706846	115684100,115706721-115706846,115812566	+	0.962736	ENSMUST00000122891
1001400	SKIP_OFF	CUFF.2821	1	115706721	115706846	1.15684e+17	+	4.70189	ENSMUST00000122891
1001401	MSKIP_ON	CUFF.2821	1	115706721	115812801	115684100,115706721-115706846,115812566-115812801,115814500	+	0.962736	ENSMUST00000122891
1001402	MSKIP_OFF	CUFF.2821	1	115706721	115812801	1.15684e+17	+	7.65861	ENSMUST00000122891
1001403	TSS	CUFF.2831	1	115866599	115866789	115866789	+	2.21787	-
1001404	TTS	CUFF.2831	1	115869879	115870098	115869879	+	2.21787	-
1001405	TSS	CUFF.2834	1	116758582	116758652	116758582	-	2.98698	-
1001406	TTS	CUFF.2834	1	116746187	116746400	116746400	-	2.98698	-
1001407	TSS	CUFF.2835	1	117138857	117139001	117139001	+	6.57078	-
1001408	TTS	CUFF.2835	1	117141144	117141691	117141144	+	2.8078	-
1001409	TSS	CUFF.2837	1	117398545	117398588	117398545	-	0.881117	-
1001410	TTS	CUFF.2837	1	117383866	117384908	117384908	-	0.881117	-
1001411	TSS	CUFF.2838	1	117399051	117399097	117399097	+	12.663	-
1001412	TTS	CUFF.2838	1	117401833	117402057	117401833	+	12.663	-
1001413	TSS	CUFF.2841	1	118352303	118352972	118352303	-	0.762236	ENSMUST00000043725
1001414	TTS	CUFF.2841	1	118346758	118346961	118346961	-	0.762236	ENSMUST00000043725
1001415	TSS	CUFF.2842	1	117722939	117722974	117722974	+	12.9711	ENSMUST00000043725
1001416	TSS	CUFF.2842	1	117723003	117723030	117723030	+	21.7614	ENSMUST00000043725
1001417	TSS	CUFF.2842	1	117775271	117775356	117775356	+	5.1408	ENSMUST00000043725
1001418	TTS	CUFF.2842	1	117811718	117811952	117811718	+	39.8734	ENSMUST00000043725
1001419	AE	CUFF.2842	1	117727545	117727596	117727545-117727596	+	12.9711	ENSMUST00000043725
1001420	AE	CUFF.2842	1	117727545	117727633	117727545-117727633	+	21.7614	ENSMUST00000043725
1001421	TSS	CUFF.2850	1	118905218	118905531	118905218	-	2.69989	-
1001422	TTS	CUFF.2850	1	118898164	118898229	118898229	-	2.69989	-
1001423	TSS	CUFF.2851	1	118848861	118848970	118848861	-	2.36581	-
1001424	TTS	CUFF.2851	1	118836689	118836974	118836974	-	2.36581	-
1001425	TSS	CUFF.2853	1	119287531	119287726	119287726	+	4.16062	-
1001426	TSS	CUFF.2853	1	119288851	119288907	119288907	+	22.1387	-
1001427	TTS	CUFF.2853	1	119289150	119289330	119289150	+	26.2993	-
1001428	TSS	CUFF.2858	1	120226091	120226141	120226141	+	11.1183	ENSMUST00000027626
1001429	TTS	CUFF.2858	1	120229327	120230408	120229327	+	11.1183	ENSMUST00000027626
1001430	TSS	CUFF.2866	1	120207578	120207736	120207578	-	7.21146	ENSMUST00000027623
1001431	TTS	CUFF.2866	1	120195106	120195280	120195280	-	13.8435	ENSMUST00000027623
1001432	TTS	CUFF.2866	1	120195905	120197614	120197614	-	7.21146	ENSMUST00000027623
1001433	TSS	CUFF.2870	1	120756269	120756291	120756291	+	22.9629	ENSMUST00000159839
1001434	TTS	CUFF.2870	1	120763321	120763561	120763321	+	22.9629	ENSMUST00000159839
1001435	TSS	CUFF.2872	1	120566079	120566108	120566108	+	8.75854	ENSMUST00000027629
1001436	TSS	CUFF.2872	1	120572438	120572497	120572497	+	33.4434	ENSMUST00000027629
1001437	TTS	CUFF.2872	1	120573965	120574292	120573965	+	42.2019	ENSMUST00000027629
1001438	TSS	CUFF.2874	1	121092608	121092718	121092718	+	1.41323	-
1001439	TTS	CUFF.2874	1	121106125	121106776	121106125	+	1.41323	-
1001440	TSS	CUFF.2877	1	121168544	121168595	121168595	+	2.10975	-
1001441	TTS	CUFF.2877	1	121169167	121169567	121169167	+	2.10975	-
1001442	TSS	CUFF.2885	1	121202641	121203174	121203174	+	4.43752	-
1001443	TTS	CUFF.2885	1	121215889	121216087	121215889	+	4.43752	-
1001444	TSS	CUFF.2893	1	121422710	121422897	121422710	-	13.105	-
1001445	TTS	CUFF.2893	1	121416672	121416834	121416834	-	13.105	-
1001446	TSS	CUFF.2894	1	120399433	120399575	120399575	+	6.41565	ENSMUST00000070989
1001447	TSS	CUFF.2894	1	120399433	120399546	120399546	+	1.76737	ENSMUST00000070989
1001448	TTS	CUFF.2894	1	120406783	120406918	120406783	+	1.76737	ENSMUST00000070989
1001449	TSS	CUFF.2897	1	121350472	121350721	121350721	+	129.295	-
1001450	TTS	CUFF.2897	1	121350849	121351077	121350849	+	129.295	-
1001451	TSS	CUFF.2898	1	121351587	121351646	121351646	+	1.20837	-
1001452	TTS	CUFF.2898	1	121361479	121361854	121361479	+	1.20837	-
1001453	TSS	CUFF.2899	1	121341758	121341957	121341758	-	8.71556	-
1001454	TSS	CUFF.2899	1	121342010	121342377	121342010	-	17.7267	-
1001455	TTS	CUFF.2899	1	121340990	121341212	121341212	-	26.4423	-
1001456	TSS	CUFF.2902	1	121446464	121446511	121446464	-	2.55073	ENSMUST00000163147
1001457	TTS	CUFF.2902	1	121444710	121445772	121445772	-	2.55073	ENSMUST00000163147
1001458	TSS	CUFF.2905	1	120475401	120475641	120475641	+	3.08064	ENSMUST00000070989
1001459	TTS	CUFF.2905	1	120486998	120487177	120486998	+	1.60564	ENSMUST00000070989
1001460	TSS	CUFF.2907	1	120496958	120497161	120497161	+	79.7667	ENSMUST00000070989
1001461	TTS	CUFF.2907	1	120503485	120503683	120503485	+	79.7667	ENSMUST00000070989
1001462	TSS	CUFF.2911	1	121695928	121696030	121696030	+	1.16554	ENSMUST00000163928
1001463	TSS	CUFF.2911	1	121720830	121721155	121721155	+	0.949818	ENSMUST00000064091
1001464	TTS	CUFF.2911	1	121729698	121730150	121729698	+	2.11536	ENSMUST00000163928
1001465	TSS	CUFF.2914	1	121833819	121833883	121833819	-	12.9114	ENSMUST00000174370
1001466	TTS	CUFF.2914	1	121819918	121820204	121820204	-	51.6638	ENSMUST00000174370
1001467	TSS	CUFF.2916	1	121891649	121891720	121891649	-	13.616	ENSMUST00000174370
1001468	TTS	CUFF.2916	1	121874907	121875260	121875260	-	6.15593	ENSMUST00000174370
1001469	TTS	CUFF.2916	1	121874907	121875263	121875263	-	7.4601	ENSMUST00000174370
1001470	TSS	CUFF.2918	1	121796101	121796375	121796101	-	14.9287	-
1001471	TTS	CUFF.2918	1	121785578	121786442	121786442	-	6.20662	-
1001472	TTS	CUFF.2918	1	121793007	121793613	121793613	-	8.72209	-
1001473	TSS	CUFF.2920	1	121924641	121925017	121924641	-	17.6649	ENSMUST00000072886
1001474	TTS	CUFF.2920	1	121923083	121923186	121923186	-	42.4862	ENSMUST00000072886
1001475	TSS	CUFF.2921	1	121970289	121970337	121970289	-	30.681	ENSMUST00000056089
1001476	TTS	CUFF.2921	1	121964089	121964901	121964901	-	30.681	ENSMUST00000056089
1001477	TSS	CUFF.2923	1	121943300	121943389	121943389	+	1.26746	ENSMUST00000072886
1001478	TTS	CUFF.2923	1	121959346	121959469	121959346	+	4.81278	ENSMUST00000072886
1001479	TSS	CUFF.2924	1	121925298	121926073	121925298	-	2.20705	ENSMUST00000072886
1001480	TTS	CUFF.2924	1	121925128	121925186	121925186	-	2.20705	ENSMUST00000072886
1001481	TSS	CUFF.2927	1	121564091	121564243	121564091	-	922.002	ENSMUST00000064091
1001482	TTS	CUFF.2927	1	121556409	121556494	121556494	-	922.002	ENSMUST00000064091
1001483	TSS	CUFF.2929	1	121804000	121804090	121804090	+	11.3884	ENSMUST00000037906
1001484	TSS	CUFF.2929	1	121809970	121809993	121809993	+	13.1605	-
1001485	TTS	CUFF.2929	1	121813985	121814183	121813985	+	24.5488	ENSMUST00000037906
1001486	TSS	CUFF.2931	1	121984849	121985267	121984849	-	1.20842	-
1001487	TTS	CUFF.2931	1	121983465	121983779	121983779	-	1.20842	-
1001488	TSS	CUFF.2938	1	122017522	122017586	122017522	-	74.5919	ENSMUST00000027634
1001489	TTS	CUFF.2938	1	122009861	122010110	122010110	-	74.5919	ENSMUST00000027634
1001490	TSS	CUFF.2940	1	122332174	122332202	122332174	-	1.82388	-
1001491	TSS	CUFF.2940	1	122326291	122326314	122326291	-	8.88598	-
1001492	TTS	CUFF.2940	1	122323908	122324275	122324275	-	10.7099	-
1001493	TSS	CUFF.2945	1	122017744	122017794	122017794	+	2.42564	ENSMUST00000056038
1001494	TSS	CUFF.2945	1	122061449	122061459	122061459	+	12.4031	ENSMUST00000112644
1001495	TSS	CUFF.2945	1	122047182	122047324	122047324	+	7.58344	ENSMUST00000112644
1001496	TTS	CUFF.2945	1	122084618	122084759	122084618	+	37.1998	ENSMUST00000056038
1001497	SKIP_ON	CUFF.2945	1	122067978	122068059	122062749,122067978-122068059,122084618	+	34.7742	ENSMUST00000112644
1001498	SKIP_OFF	CUFF.2945	1	122067978	122068059	1.22063e+17	+	2.42564	ENSMUST00000056038
1001499	TSS	CUFF.2949	1	122978292	122978390	122978292	-	4.42233	-
1001500	TTS	CUFF.2949	1	122960502	122960723	122960723	-	4.42233	-
1001501	TSS	CUFF.2950	1	122993529	122993961	122993961	+	4.39153	ENSMUST00000130015
1001502	TTS	CUFF.2950	1	123016435	123017000	123016435	+	2.92815	ENSMUST00000130015
1001503	TTS	CUFF.2950	1	122998935	122999841	122998935	+	1.46338	ENSMUST00000130015
1001504	MSKIP_ON	CUFF.2950	1	122998935	123010438	122995664,122998935-122999466,123010335-123010438,123016435	+	0.468297	ENSMUST00000130015
1001505	MSKIP_OFF	CUFF.2950	1	122998935	123010438	1.22996e+17	+	2.45985	ENSMUST00000130015
1001506	TSS	CUFF.2951	1	123118451	123118572	123118451	-	3.47045	-
1001507	TTS	CUFF.2951	1	123116938	123117191	123117191	-	3.47045	-
1001508	TSS	CUFF.2954	1	123189338	123189436	123189338	-	0.892092	-
1001509	TTS	CUFF.2954	1	123171763	123172497	123172497	-	0.892092	-
1001510	TSS	CUFF.2955	1	123133885	123133917	123133885	-	17.8209	-
1001511	TTS	CUFF.2955	1	123133296	123133531	123133531	-	17.8209	-
1001512	TSS	CUFF.2958	1	123216174	123216323	123216174	-	35.7105	ENSMUST00000003818
1001513	TTS	CUFF.2958	1	123202124	123202524	123202524	-	35.7105	ENSMUST00000003818
1001514	TSS	CUFF.2962	1	123457858	123457901	123457858	-	18.8873	ENSMUST00000001724
1001515	TTS	CUFF.2962	1	123450406	123450715	123450715	-	18.8873	ENSMUST00000001724
1001516	TSS	CUFF.2964	1	123464145	123464494	123464145	-	30.0576	ENSMUST00000131471
1001517	TTS	CUFF.2964	1	123462518	123462745	123462745	-	30.0576	ENSMUST00000131471
1001518	TSS	CUFF.2965	1	123383549	123383661	123383661	+	99.5072	ENSMUST00000036025
1001519	TTS	CUFF.2965	1	123397767	123398197	123397767	+	99.5072	ENSMUST00000036025
1001520	TSS	CUFF.2973	1	125273204	125273241	125273204	-	1.55908	ENSMUST00000035420
1001521	TSS	CUFF.2973	1	125237155	125237225	125237155	-	13.9852	ENSMUST00000035420
1001522	TTS	CUFF.2973	1	125230324	125230960	125230960	-	15.5442	ENSMUST00000035420
1001523	TSS	CUFF.2977	1	125783874	125783905	125783874	-	11.2269	ENSMUST00000035420
1001524	TTS	CUFF.2977	1	125648405	125648790	125648790	-	2.58567	ENSMUST00000035420
1001525	TTS	CUFF.2977	1	125740438	125740514	125740514	-	8.64123	ENSMUST00000035420
1001526	TSS	CUFF.2988	1	127073855	127074673	127073855	-	9.82229	-
1001527	TTS	CUFF.2988	1	127072800	127072969	127072969	-	9.82229	-
1001528	TSS	CUFF.2990	1	127303869	127303922	127303869	-	5.19846	ENSMUST00000027579
1001529	TTS	CUFF.2990	1	127289380	127290667	127290667	-	5.19846	ENSMUST00000027579
1001530	TSS	CUFF.2992	1	127093955	127094018	127093955	-	101.406	-
1001531	TSS	CUFF.2992	1	127093727	127094016	127093727	-	29.1552	-
1001532	TTS	CUFF.2992	1	127086849	127087256	127087256	-	130.561	-
1001533	TSS	CUFF.2995	1	127483945	127484032	127484032	+	5.89191	ENSMUST00000027580
1001534	TTS	CUFF.2995	1	127491490	127492302	127491490	+	5.89191	ENSMUST00000027580
1001535	TSS	CUFF.2996	1	127737386	127738016	127737386	-	6.68987	ENSMUST00000027581
1001536	TTS	CUFF.2996	1	127732811	127732958	127732958	-	6.68987	ENSMUST00000027581
1001537	TSS	CUFF.2999	1	127744074	127744278	127744074	-	19.5992	ENSMUST00000027581
1001538	TTS	CUFF.2999	1	127743443	127743662	127743662	-	19.5992	ENSMUST00000027581
1001539	TSS	CUFF.3007	1	128773750	128774223	128773750	-	9.10665	-
1001540	TTS	CUFF.3007	1	128768762	128768953	128768953	-	9.10665	-
1001541	TSS	CUFF.3009	1	128343654	128343784	128343784	+	4.84574	ENSMUST00000112583
1001542	TTS	CUFF.3009	1	128349198	128349384	128349198	+	4.84574	ENSMUST00000112583
1001543	TSS	CUFF.3010	1	129368083	129368152	129368152	+	3.71843	ENSMUST00000038361
1001544	TTS	CUFF.3010	1	129379104	129379509	129379104	+	3.71843	ENSMUST00000038361
1001545	TSS	CUFF.3015	1	129699857	129699870	129699870	+	1.59352	ENSMUST00000112570
1001546	TTS	CUFF.3015	1	129699969	129701312	129699969	+	1.59352	ENSMUST00000112570
1001547	TSS	CUFF.3016	1	129196762	129196784	129196762	-	19.0021	ENSMUST00000038361
1001548	TSS	CUFF.3016	1	129196079	129196240	129196079	-	5.30143	ENSMUST00000038361
1001549	TTS	CUFF.3016	1	129174710	129174856	129174856	-	19.0021	ENSMUST00000038361
1001550	TSS	CUFF.3018	1	129169386	129169440	129169440	+	28.7439	ENSMUST00000038361
1001551	TTS	CUFF.3018	1	129169995	129170145	129169995	+	28.7439	ENSMUST00000038361
1001552	TSS	CUFF.3020	1	129197046	129197139	129197139	+	23.8898	ENSMUST00000038361
1001553	TTS	CUFF.3020	1	129283920	129284159	129283920	+	12.9717	ENSMUST00000038361
1001554	TSS	CUFF.3022	1	129670505	129670557	129670505	-	4.77397	ENSMUST00000038006
1001555	TSS	CUFF.3022	1	129668852	129668986	129668852	-	4.59106	ENSMUST00000038006
1001556	TTS	CUFF.3022	1	129650200	129650530	129650530	-	9.36503	ENSMUST00000038006
1001557	TSS	CUFF.3025	1	129656269	129656408	129656408	+	1.23492	ENSMUST00000038006
1001558	TSS	CUFF.3025	1	129660591	129660631	129660631	+	1.38782	ENSMUST00000038006
1001559	TTS	CUFF.3025	1	129662860	129663146	129662860	+	2.62275	ENSMUST00000038006
1001560	TSS	CUFF.3028	1	129912620	129912693	129912620	-	10.6805	ENSMUST00000097597
1001561	TTS	CUFF.3028	1	129883684	129883976	129883976	-	10.6805	ENSMUST00000097597
1001562	TSS	CUFF.3030	1	129834942	129835267	129835267	+	0.53145	ENSMUST00000037649
1001563	TTS	CUFF.3030	1	129835623	129836015	129835623	+	0.53145	ENSMUST00000037649
1001564	TSS	CUFF.3034	1	129856287	129856407	129856287	-	1.88989	ENSMUST00000086614
1001565	TTS	CUFF.3034	1	129851431	129851642	129851642	-	1.88989	ENSMUST00000086614
1001566	TSS	CUFF.3037	1	130230094	130230232	130230094	-	9.71367	ENSMUST00000027601
1001567	TTS	CUFF.3037	1	130228168	130228628	130228628	-	9.71367	ENSMUST00000027601
1001568	TSS	CUFF.304	1	15783497	15783521	15783497	-	14.6478	ENSMUST00000170146
1001569	TSS	CUFF.304	1	15744206	15744315	15744206	-	70.091	ENSMUST00000170146
1001570	TTS	CUFF.304	1	15705470	15705694	15705694	-	84.7388	ENSMUST00000170146
1001571	TSS	CUFF.3041	1	130270514	130270561	130270514	-	43.0766	ENSMUST00000027602
1001572	TTS	CUFF.3041	1	130260282	130260510	130260510	-	9.46044	ENSMUST00000027602
1001573	TTS	CUFF.3041	1	130260282	130260902	130260902	-	33.6162	ENSMUST00000027602
1001574	IR_ON	CUFF.3041	1	130260510	130260757	130260282-130260902	-	33.6162	ENSMUST00000027602
1001575	IR_OFF	CUFF.3041	1	130260510	130260757	130260282-130260510,130260757-130260902	-	9.46044	ENSMUST00000027602
1001576	TSS	CUFF.3044	1	130641235	130641270	130641270	+	14.0619	-
1001577	TTS	CUFF.3044	1	130660204	130660377	130660204	+	14.0619	-
1001578	TSS	CUFF.305	1	15784688	15784917	15784917	+	4.55084	-
1001579	TTS	CUFF.305	1	15786333	15787098	15786333	+	4.55084	-
1001580	TSS	CUFF.3057	1	132167510	132167555	132167510	-	2.3302	ENSMUST00000155992
1001581	TTS	CUFF.3057	1	132166795	132167130	132167130	-	2.3302	ENSMUST00000155992
1001582	TSS	CUFF.3059	1	132091777	132091876	132091876	+	2.49963	ENSMUST00000073527
1001583	TTS	CUFF.3059	1	132114676	132115855	132114676	+	11.1095	ENSMUST00000073527
1001584	TSS	CUFF.3061	1	132169804	132169934	132169934	+	2.25697	ENSMUST00000155992
1001585	TTS	CUFF.3061	1	132177855	132178122	132177855	+	2.25697	ENSMUST00000155992
1001586	TSS	CUFF.3067	1	132063256	132063611	132063256	-	1.2451	ENSMUST00000073527
1001587	TTS	CUFF.3067	1	132013470	132013758	132013758	-	2.50583	ENSMUST00000073527
1001588	TSS	CUFF.3072	1	132526113	132526172	132526113	-	3.02861	ENSMUST00000039862
1001589	TTS	CUFF.3072	1	132514799	132515054	132515054	-	3.02861	ENSMUST00000039862
1001590	TSS	CUFF.3073	1	132424969	132425181	132425181	+	0.919338	ENSMUST00000125681
1001591	TTS	CUFF.3073	1	132452695	132453645	132452695	+	0.919338	ENSMUST00000125681
1001592	TSS	CUFF.3074	1	132060519	132060607	132060607	+	6.9195	ENSMUST00000143130
1001593	TTS	CUFF.3074	1	132063981	132064280	132063981	+	1.60684	ENSMUST00000073527
1001594	TSS	CUFF.3086	1	132474463	132474816	132474463	-	58.8118	ENSMUST00000039862
1001595	TTS	CUFF.3086	1	132473295	132473702	132473702	-	58.8118	ENSMUST00000039862
1001596	TSS	CUFF.309	1	16096468	16096503	16096503	+	38.3784	ENSMUST00000027053
1001597	TTS	CUFF.309	1	16121375	16121643	16121375	+	38.3784	ENSMUST00000027053
1001598	TSS	CUFF.3098	1	132596558	132596686	132596558	-	20.3072	ENSMUST00000066863
1001599	TTS	CUFF.3098	1	132585642	132587725	132587725	-	3.15561	ENSMUST00000066863
1001600	TTS	CUFF.3098	1	132585642	132587315	132587315	-	2.84907	ENSMUST00000066863
1001601	TTS	CUFF.3098	1	132594159	132594662	132594662	-	14.3025	ENSMUST00000066863
1001602	IR_ON	CUFF.3098	1	132587315	132587445	132585642-132587725	-	3.15561	ENSMUST00000066863
1001603	IR_OFF	CUFF.3098	1	132587315	132587445	132585642-132587315,132587445-132587725	-	2.84907	ENSMUST00000066863
1001604	TSS	CUFF.310	1	15795071	15796038	15796038	+	41.4375	ENSMUST00000027057
1001605	TTS	CUFF.310	1	15845893	15846033	15845893	+	41.4375	ENSMUST00000027057
1001606	TSS	CUFF.3102	1	130000008	130000060	130000060	+	5.38704	ENSMUST00000170793
1001607	TTS	CUFF.3102	1	130065556	130065634	130065556	+	5.38704	ENSMUST00000170793
1001608	MSKIP_ON	CUFF.3102	1	130058779	130059435	130049976,130058779-130058820,130059346-130059435,130064470	+	3.2056	ENSMUST00000036288
1001609	MSKIP_OFF	CUFF.3102	1	130058779	130059435	1.3005e+17	+	1.55321	ENSMUST00000170793
1001610	SKIP_ON	CUFF.3102	1	130059346	130059435	130049976,130059346-130059435,130064470	+	0.628229	ENSMUST00000036288
1001611	SKIP_OFF	CUFF.3102	1	130059346	130059435	1.3005e+17	+	1.55321	ENSMUST00000170793
1001612	SKIP_ON	CUFF.3102	1	130058779	130058820	130049976,130058779-130058820,130059346	+	3.2056	ENSMUST00000036288
1001613	SKIP_OFF	CUFF.3102	1	130058779	130058820	1.3005e+17	+	0.628229	ENSMUST00000036288
1001614	TSS	CUFF.3107	1	132774890	132774918	132774918	+	43.665	ENSMUST00000126821
1001615	TTS	CUFF.3107	1	132777052	132777368	132777052	+	43.665	ENSMUST00000126821
1001616	TSS	CUFF.3108	1	132603420	132603469	132603420	-	0.70249	ENSMUST00000066863
1001617	TTS	CUFF.3108	1	132597112	132597451	132597451	-	0.70249	ENSMUST00000066863
1001618	TSS	CUFF.3114	1	130071539	130071585	130071585	+	11.3465	ENSMUST00000036288
1001619	TTS	CUFF.3114	1	130078294	130078311	130078294	+	11.3465	ENSMUST00000036288
1001620	TSS	CUFF.3117	1	132952991	132953112	132952991	-	34.254	ENSMUST00000016672
1001621	TTS	CUFF.3117	1	132951617	132951812	132951812	-	34.254	ENSMUST00000016672
1001622	TSS	CUFF.312	1	16221084	16221169	16221084	-	3.75029	ENSMUST00000054668
1001623	TTS	CUFF.312	1	16219592	16219947	16219947	-	3.75029	ENSMUST00000054668
1001624	TSS	CUFF.3120	1	133062989	133062999	133062999	+	15.8036	ENSMUST00000068805
1001625	TTS	CUFF.3120	1	133069881	133070062	133069881	+	15.8036	ENSMUST00000068805
1001626	TSS	CUFF.3121	1	133153464	133153526	133153464	-	0.909446	ENSMUST00000062108
1001627	TTS	CUFF.3121	1	133151181	133151915	133151915	-	0.909446	ENSMUST00000062108
1001628	TSS	CUFF.3123	1	130078444	130078465	130078465	+	1.55961	ENSMUST00000036288
1001629	TTS	CUFF.3123	1	130080977	130081222	130080977	+	1.03703	ENSMUST00000036288
1001630	TSS	CUFF.3129	1	133194909	133195005	133194909	-	12.2361	ENSMUST00000027683
1001631	TTS	CUFF.3129	1	133191798	133192116	133192116	-	12.2361	ENSMUST00000027683
1001632	TSS	CUFF.3132	1	133025021	133025351	133025351	+	510.407	ENSMUST00000016670
1001633	TTS	CUFF.3132	1	133026715	133026739	133026715	+	510.407	ENSMUST00000016670
1001634	TSS	CUFF.3133	1	133230434	133230458	133230434	-	2.07214	ENSMUST00000097588
1001635	TTS	CUFF.3133	1	133216003	133216236	133216236	-	2.07214	ENSMUST00000097588
1001636	TSS	CUFF.3136	1	132614220	132614267	132614220	-	1.10722	ENSMUST00000049813
1001637	TTS	CUFF.3136	1	132613303	132613811	132613811	-	1.10722	ENSMUST00000049813
1001638	TSS	CUFF.3140	1	132614347	132614388	132614388	+	30.118	ENSMUST00000049813
1001639	TTS	CUFF.3140	1	132615293	132616475	132615293	+	30.118	ENSMUST00000049813
1001640	TSS	CUFF.3142	1	132615717	132616174	132615717	-	300.486	ENSMUST00000171479
1001641	TTS	CUFF.3142	1	132615273	132615552	132615552	-	300.486	ENSMUST00000171479
1001642	TSS	CUFF.3148	1	133425142	133425429	133425429	+	4.77889	ENSMUST00000068613
1001643	TTS	CUFF.3148	1	133435412	133435611	133435412	+	4.77889	ENSMUST00000068613
1001644	TSS	CUFF.3151	1	133664387	133664457	133664457	+	0.594965	ENSMUST00000049027
1001645	TTS	CUFF.3151	1	133665778	133666375	133665778	+	0.594965	ENSMUST00000049027
1001646	TSS	CUFF.3152	1	130131673	130131725	130131725	+	159.112	ENSMUST00000036288
1001647	TTS	CUFF.3152	1	130133714	130134311	130133714	+	126.086	ENSMUST00000036288
1001648	TSS	CUFF.3154	1	133576323	133576798	133576323	-	1.21209	-
1001649	TTS	CUFF.3154	1	133573409	133573703	133573703	-	1.21209	-
1001650	TSS	CUFF.3157	1	133740626	133740630	133740630	+	1.75959	ENSMUST00000086559
1001651	TTS	CUFF.3157	1	133743127	133743544	133743127	+	1.75959	ENSMUST00000086559
1001652	TSS	CUFF.3159	1	133744764	133744793	133744793	+	6.06449	ENSMUST00000086559
1001653	TTS	CUFF.3159	1	133745084	133745434	133745084	+	6.06449	ENSMUST00000086559
1001654	TSS	CUFF.3165	1	130148776	130148882	130148882	+	71.2518	ENSMUST00000027592
1001655	TTS	CUFF.3165	1	130159370	130159405	130159370	+	71.2518	ENSMUST00000027592
1001656	TSS	CUFF.3167	1	134001256	134001283	134001283	+	1.11983	-
1001657	TTS	CUFF.3167	1	134005379	134006126	134005379	+	1.11983	-
1001658	TSS	CUFF.3171	1	134014327	134014415	134014327	-	2.86996	ENSMUST00000112362
1001659	TTS	CUFF.3171	1	134011403	134011547	134011547	-	2.86996	ENSMUST00000112362
1001660	TSS	CUFF.3172	1	133807223	133807327	133807327	+	15.5608	ENSMUST00000062264
1001661	TSS	CUFF.3172	1	133807551	133807819	133807819	+	2.53684	ENSMUST00000062264
1001662	TTS	CUFF.3172	1	133827611	133827944	133827611	+	18.0976	ENSMUST00000062264
1001663	TSS	CUFF.3173	1	130162867	130162991	130162991	+	66.8899	ENSMUST00000027592
1001664	TTS	CUFF.3173	1	130173985	130174091	130173985	+	47.1502	ENSMUST00000027592
1001665	TSS	CUFF.3174	1	134041738	134041969	134041738	-	2.16177	-
1001666	TTS	CUFF.3174	1	134041057	134041463	134041463	-	2.16177	-
1001667	TSS	CUFF.3178	1	132318968	132319351	132318968	-	27.2469	ENSMUST00000027654
1001668	TSS	CUFF.3178	1	132319442	132319748	132319442	-	71.7428	ENSMUST00000027654
1001669	TTS	CUFF.3178	1	132285118	132285306	132285306	-	98.9897	ENSMUST00000027654
1001670	TSS	CUFF.3192	1	134219034	134219333	134219034	-	24.9583	ENSMUST00000072177
1001671	TTS	CUFF.3192	1	134218022	134218177	134218177	-	24.9583	ENSMUST00000072177
1001672	TSS	CUFF.3193	1	132322508	132322558	132322558	+	9.0085	ENSMUST00000143266
1001673	TTS	CUFF.3193	1	132332505	132332795	132332505	+	9.0085	ENSMUST00000143266
1001674	TSS	CUFF.3195	1	132332249	132333020	132332249	-	2.98241	ENSMUST00000130486
1001675	TTS	CUFF.3195	1	132328496	132328802	132328802	-	2.98241	ENSMUST00000130486
1001676	TSS	CUFF.3199	1	132359147	132359272	132359147	-	80.9682	ENSMUST00000027650
1001677	TTS	CUFF.3199	1	132336797	132336956	132336956	-	80.9682	ENSMUST00000027650
1001678	TSS	CUFF.3211	1	134124758	134124880	134124880	+	177.003	ENSMUST00000112357
1001679	TTS	CUFF.3211	1	134153274	134153757	134153274	+	177.003	ENSMUST00000112357
1001680	AE	CUFF.3211	1	134151932	134152071	134151932-134152071	+	17.8733	ENSMUST00000112357
1001681	AE	CUFF.3211	1	134151998	134152071	134151998-134152071	+	159.13	ENSMUST00000112357
1001682	TSS	CUFF.3223	1	134403298	134404597	134403298	-	0.669304	ENSMUST00000027700
1001683	TTS	CUFF.3223	1	134401685	134402397	134402397	-	0.669304	ENSMUST00000027700
1001684	TSS	CUFF.3224	1	134402906	134403073	134403073	+	2.62382	ENSMUST00000058167
1001685	TTS	CUFF.3224	1	134403742	134404599	134403742	+	2.62382	ENSMUST00000058167
1001686	TSS	CUFF.3225	1	134870235	134870371	134870371	+	3.98159	-
1001687	TTS	CUFF.3225	1	134875151	134875461	134875151	+	3.98159	-
1001688	TSS	CUFF.3231	1	135057842	135057900	135057842	-	1.77031	-
1001689	TTS	CUFF.3231	1	135056816	135057143	135057143	-	1.77031	-
1001690	TSS	CUFF.3235	1	135218237	135218553	135218553	+	3.25303	ENSMUST00000007433
1001691	TTS	CUFF.3235	1	135223787	135224137	135223787	+	3.25303	ENSMUST00000007433
1001692	TSS	CUFF.3236	1	135028140	135028487	135028487	+	15.4535	ENSMUST00000122956
1001693	TSS	CUFF.3236	1	135029673	135030192	135030192	+	23.9601	ENSMUST00000052529
1001694	TTS	CUFF.3236	1	135033240	135033575	135033240	+	39.4136	ENSMUST00000122956
1001695	TSS	CUFF.3239	1	134893331	134893409	134893331	-	46.6043	ENSMUST00000067429
1001696	TTS	CUFF.3239	1	134887807	134888802	134888802	-	46.6043	ENSMUST00000067429
1001697	TSS	CUFF.324	1	16071749	16072464	16071749	-	7.76081	ENSMUST00000145070
1001698	TSS	CUFF.324	1	16083055	16083288	16083055	-	57.5044	ENSMUST00000145070
1001699	TTS	CUFF.324	1	16056056	16056355	16056355	-	65.2652	ENSMUST00000145070
1001700	SKIP_ON	CUFF.324	1	16070911	16071074	16068781,16070911-16071074,16083055	-	10.4366	ENSMUST00000151004
1001701	SKIP_OFF	CUFF.324	1	16070911	16071074	1.60688e+15	-	47.0678	ENSMUST00000145070
1001702	TSS	CUFF.3241	1	135152685	135152712	135152685	-	7.27671	ENSMUST00000038295
1001703	TSS	CUFF.3241	1	135151865	135151926	135151865	-	2.16135	ENSMUST00000038295
1001704	TTS	CUFF.3241	1	135146972	135147381	135147381	-	7.84111	ENSMUST00000038295
1001705	SKIP_ON	CUFF.3241	1	135152341	135152475	135151189,135152341-135152475,135152685	-	1.59694	ENSMUST00000038295
1001706	SKIP_OFF	CUFF.3241	1	135152341	135152475	1.35151e+17	-	5.67977	ENSMUST00000038295
1001707	TSS	CUFF.3244	1	135197576	135198107	135197576	-	5.2784	ENSMUST00000038295
1001708	TTS	CUFF.3244	1	135170470	135170518	135170518	-	5.2784	ENSMUST00000038295
1001709	TSS	CUFF.3247	1	135554789	135554812	135554812	+	0.665066	ENSMUST00000027736
1001710	TTS	CUFF.3247	1	135555719	135557018	135555719	+	0.665066	ENSMUST00000027736
1001711	TSS	CUFF.3250	1	135537189	135537303	135537189	-	8.70985	ENSMUST00000027736
1001712	TTS	CUFF.3250	1	135516268	135518378	135518378	-	8.70985	ENSMUST00000027736
1001713	TSS	CUFF.3254	1	135506741	135506878	135506741	-	33.6734	ENSMUST00000166915
1001714	TTS	CUFF.3254	1	135500447	135500653	135500653	-	33.6734	ENSMUST00000166915
1001715	TSS	CUFF.3256	1	135507105	135507451	135507451	+	16.3796	ENSMUST00000107652
1001716	TTS	CUFF.3256	1	135510822	135511009	135510822	+	16.3796	ENSMUST00000107652
1001717	TSS	CUFF.326	1	16243676	16243722	16243722	+	196.487	ENSMUST00000160446
1001718	TTS	CUFF.326	1	16257707	16258056	16257707	+	67.498	ENSMUST00000160446
1001719	TTS	CUFF.326	1	16257701	16258056	16257701	+	76.2092	ENSMUST00000160446
1001720	SKIP_ON	CUFF.326	1	16253246	16253282	16243982,16253246-16253282,16257452	+	76.2092	ENSMUST00000160446
1001721	SKIP_OFF	CUFF.326	1	16253246	16253282	1.6244e+15	+	120.278	ENSMUST00000160446
1001722	TSS	CUFF.3263	1	135811022	135811165	135811022	-	3.20811	ENSMUST00000048432
1001723	TTS	CUFF.3263	1	135809042	135809358	135809358	-	3.20811	ENSMUST00000048432
1001724	TSS	CUFF.3266	1	136047058	136047182	136047182	+	2.17209	ENSMUST00000159963
1001725	TTS	CUFF.3266	1	136047681	136048118	136047681	+	2.17209	ENSMUST00000159963
1001726	TSS	CUFF.327	1	16094446	16095213	16094446	-	315.484	ENSMUST00000058437
1001727	TTS	CUFF.327	1	16091376	16091440	16091440	-	315.484	ENSMUST00000058437
1001728	TSS	CUFF.3270	1	135974923	135974963	135974923	-	6.12007	ENSMUST00000020692
1001729	TSS	CUFF.3270	1	135975489	135975674	135975489	-	1.6078	ENSMUST00000020692
1001730	TTS	CUFF.3270	1	135973815	135974280	135974280	-	7.72787	ENSMUST00000020692
1001731	TSS	CUFF.3273	1	136195868	136196024	136195868	-	2.85697	ENSMUST00000027729
1001732	TTS	CUFF.3273	1	136194956	136195405	136195405	-	2.85697	ENSMUST00000027729
1001733	TSS	CUFF.3274	1	136258635	136258957	136258957	+	3.19379	-
1001734	TTS	CUFF.3274	1	136261372	136261745	136261372	+	3.19379	-
1001735	TSS	CUFF.3275	1	136307139	136307169	136307169	+	4.17927	ENSMUST00000154237
1001736	TTS	CUFF.3275	1	136307484	136308309	136307484	+	4.17927	ENSMUST00000154237
1001737	TSS	CUFF.3283	1	136252137	136252279	136252137	-	48.7319	ENSMUST00000049470
1001738	TTS	CUFF.3283	1	136244029	136244771	136244771	-	48.7319	ENSMUST00000049470
1001739	TSS	CUFF.3287	1	136319564	136319732	136319732	+	31.4718	ENSMUST00000112237
1001740	TTS	CUFF.3287	1	136328107	136328285	136328107	+	31.4718	ENSMUST00000112237
1001741	TSS	CUFF.3289	1	136282545	136282804	136282804	+	31.6327	ENSMUST00000055228
1001742	TTS	CUFF.3289	1	136286367	136287549	136286367	+	31.6327	ENSMUST00000055228
1001743	TSS	CUFF.329	1	16364755	16364792	16364755	-	8.35026	ENSMUST00000149320
1001744	TTS	CUFF.329	1	16335732	16336092	16336092	-	8.35026	ENSMUST00000149320
1001745	TSS	CUFF.3291	1	136672953	136672982	136672953	-	13.5203	ENSMUST00000045665
1001746	TTS	CUFF.3291	1	136656777	136657072	136657072	-	13.5203	ENSMUST00000045665
1001747	TSS	CUFF.3293	1	136372424	136372479	136372479	+	12.1295	ENSMUST00000027725
1001748	TTS	CUFF.3293	1	136385909	136387587	136385909	+	12.1295	ENSMUST00000027725
1001749	TSS	CUFF.3294	1	136443203	136443348	136443203	-	58.1511	ENSMUST00000172898
1001750	TTS	CUFF.3294	1	136437586	136438742	136438742	-	58.1511	ENSMUST00000172898
1001751	TSS	CUFF.3297	1	136390897	136391386	136391386	+	75.9883	ENSMUST00000047978
1001752	TTS	CUFF.3297	1	136402653	136403029	136402653	+	75.9883	ENSMUST00000047978
1001753	TSS	CUFF.330	1	16453116	16453244	16453116	-	9.30092	ENSMUST00000054668
1001754	TTS	CUFF.330	1	16430422	16430539	16430539	-	9.30092	ENSMUST00000054668
1001755	TSS	CUFF.3307	1	136474026	136474064	136474064	+	14.2809	ENSMUST00000047714
1001756	TTS	CUFF.3307	1	136492377	136492472	136492377	+	14.2809	ENSMUST00000047714
1001757	TSS	CUFF.3308	1	136783000	136783061	136783000	-	3.15068	ENSMUST00000168381
1001758	TTS	CUFF.3308	1	136772559	136772742	136772742	-	3.15068	ENSMUST00000168381
1001759	TSS	CUFF.331	1	16325726	16325772	16325772	+	284.536	ENSMUST00000162751
1001760	TTS	CUFF.331	1	16333367	16333473	16333367	+	284.536	ENSMUST00000162751
1001761	TSS	CUFF.3311	1	136864318	136864475	136864475	+	68.6122	ENSMUST00000027687
1001762	TTS	CUFF.3311	1	136870377	136870724	136870377	+	68.6122	ENSMUST00000027687
1001763	TSS	CUFF.3312	1	137005863	137005988	137005863	-	4.83937	-
1001764	TTS	CUFF.3312	1	137005080	137005272	137005272	-	4.83937	-
1001765	TSS	CUFF.3319	1	136884425	136885241	136885241	+	23.0683	ENSMUST00000044828
1001766	TTS	CUFF.3319	1	136886065	136886294	136886065	+	23.0683	ENSMUST00000044828
1001767	TSS	CUFF.332	1	16678483	16678700	16678700	+	0.95604	ENSMUST00000026881
1001768	TTS	CUFF.332	1	16699520	16699682	16699520	+	0.95604	ENSMUST00000026881
1001769	TSS	CUFF.3321	1	136517471	136517599	136517599	+	31.3239	ENSMUST00000047714
1001770	TTS	CUFF.3321	1	136527950	136529805	136527950	+	31.3239	ENSMUST00000047714
1001771	TSS	CUFF.3325	1	137128790	137128928	137128928	+	14.8207	ENSMUST00000110798
1001772	TTS	CUFF.3325	1	137129629	137129990	137129629	+	14.8207	ENSMUST00000110798
1001773	TSS	CUFF.3328	1	137161760	137161946	137161760	-	10.7416	ENSMUST00000077340
1001774	TTS	CUFF.3328	1	137159285	137159706	137159706	-	10.7416	ENSMUST00000077340
1001775	TSS	CUFF.333	1	17114817	17114947	17114947	+	6.20226	-
1001776	TTS	CUFF.333	1	17118799	17119154	17118799	+	6.20226	-
1001777	TSS	CUFF.3330	1	137164660	137165235	137164660	-	0.683064	ENSMUST00000077340
1001778	TTS	CUFF.3330	1	137163821	137163859	137163859	-	0.683064	ENSMUST00000077340
1001779	TSS	CUFF.3331	1	137210271	137210394	137210271	-	38.2491	ENSMUST00000081104
1001780	TTS	CUFF.3331	1	137198137	137198580	137198580	-	38.2491	ENSMUST00000081104
1001781	TSS	CUFF.3332	1	137151643	137151680	137151680	+	4.52155	ENSMUST00000140839
1001782	TTS	CUFF.3332	1	137153555	137154172	137153555	+	4.52155	ENSMUST00000140839
1001783	TSS	CUFF.3337	1	137745736	137745811	137745811	+	2.51197	ENSMUST00000112087
1001784	TTS	CUFF.3337	1	137748604	137748830	137748604	+	2.51197	ENSMUST00000112087
1001785	TSS	CUFF.3338	1	137776423	137776582	137776423	-	3.4484	ENSMUST00000027667
1001786	TTS	CUFF.3338	1	137769990	137770226	137770226	-	3.4484	ENSMUST00000027667
1001787	TSS	CUFF.3339	1	137895460	137895661	137895460	-	2.82168	ENSMUST00000166193
1001788	TTS	CUFF.3339	1	137894651	137894856	137894856	-	2.82168	ENSMUST00000166193
1001789	TSS	CUFF.3340	1	137704656	137704701	137704701	+	2.6485	ENSMUST00000152208
1001790	TTS	CUFF.3340	1	137707190	137707537	137707190	+	0.536951	ENSMUST00000152208
1001791	TSS	CUFF.3341	1	137828332	137828405	137828332	-	4.18842	-
1001792	TTS	CUFF.3341	1	137816609	137816854	137816854	-	4.18842	-
1001793	TSS	CUFF.3342	1	137781066	137781148	137781148	+	0.990544	ENSMUST00000027667
1001794	TSS	CUFF.3342	1	137784404	137784434	137784434	+	1.94741	ENSMUST00000027667
1001795	TTS	CUFF.3342	1	137787847	137788282	137787847	+	2.93795	ENSMUST00000027667
1001796	TSS	CUFF.3348	1	137914816	137914825	137914825	+	36.4906	ENSMUST00000117950
1001797	TTS	CUFF.3348	1	137930645	137930942	137930645	+	36.4906	ENSMUST00000117950
1001798	TSS	CUFF.3349	1	138082524	138082661	138082524	-	15.1886	ENSMUST00000168561
1001799	TTS	CUFF.3349	1	138078231	138078517	138078517	-	15.1886	ENSMUST00000168561
1001800	TSS	CUFF.3354	1	138026715	138026809	138026715	-	0.370351	ENSMUST00000134998
1001801	TSS	CUFF.3354	1	138027598	138027798	138027598	-	3.58987	ENSMUST00000134998
1001802	TTS	CUFF.3354	1	138026691	138026966	138026966	-	1.34671	ENSMUST00000134998
1001803	SKIP_ON	CUFF.3354	1	138026803	138026966	138026082,138026803-138026966,138027598	-	0.726051	ENSMUST00000165464
1001804	SKIP_OFF	CUFF.3354	1	138026803	138026966	1.38026e+17	-	1.51711	ENSMUST00000134998
1001805	TSS	CUFF.3355	1	138112333	138112526	138112333	-	54.0412	ENSMUST00000120339
1001806	TTS	CUFF.3355	1	138110690	138110995	138110995	-	54.0412	ENSMUST00000120339
1001807	TSS	CUFF.3356	1	138049768	138049887	138049887	+	41.3835	ENSMUST00000130864
1001808	TTS	CUFF.3356	1	138050681	138051007	138050681	+	41.3835	ENSMUST00000130864
1001809	TSS	CUFF.336	1	17147086	17147215	17147215	+	0.588385	ENSMUST00000026879
1001810	TTS	CUFF.336	1	17148490	17149840	17148490	+	0.588385	ENSMUST00000026879
1001811	TSS	CUFF.3360	1	138002003	138002376	138002003	-	6.15903	ENSMUST00000168305
1001812	TTS	CUFF.3360	1	137998623	137999202	137999202	-	4.67932	ENSMUST00000168305
1001813	TTS	CUFF.3360	1	137998623	137999198	137999198	-	1.47971	ENSMUST00000168305
1001814	AE	CUFF.3360	1	138000157	138000543	138000157-138000543	-	3.27879	ENSMUST00000168305
1001815	AE	CUFF.3360	1	138000157	138000322	138000157-138000322	-	1.47971	ENSMUST00000168305
1001816	AE	CUFF.3360	1	138000157	138000215	138000157-138000215	-	1.40053	ENSMUST00000168305
1001817	TSS	CUFF.3368	1	138242589	138243058	138243058	+	25.5589	ENSMUST00000048309
1001818	TTS	CUFF.3368	1	138244217	138244390	138244217	+	25.5589	ENSMUST00000048309
1001819	TSS	CUFF.3369	1	138070192	138070228	138070228	+	9.29734	ENSMUST00000130864
1001820	TTS	CUFF.3369	1	138070614	138071328	138070614	+	9.29734	ENSMUST00000130864
1001821	TSS	CUFF.337	1	17150063	17150119	17150119	+	5.53231	ENSMUST00000026879
1001822	TTS	CUFF.337	1	17162805	17163184	17162805	+	5.53231	ENSMUST00000026879
1001823	TSS	CUFF.3372	1	138176883	138177256	138176883	-	13.0749	ENSMUST00000048309
1001824	TTS	CUFF.3372	1	138167307	138167724	138167724	-	47.1007	ENSMUST00000048309
1001825	TSS	CUFF.3373	1	138329104	138329140	138329140	+	5.64077	ENSMUST00000027655
1001826	TTS	CUFF.3373	1	138336330	138336734	138336330	+	5.64077	ENSMUST00000027655
1001827	TSS	CUFF.3374	1	138189857	138189943	138189857	-	3.67421	ENSMUST00000048309
1001828	TTS	CUFF.3374	1	138180379	138180478	138180478	-	3.67421	ENSMUST00000048309
1001829	TSS	CUFF.3378	1	138417868	138417886	138417886	+	2.07746	ENSMUST00000047817
1001830	TTS	CUFF.3378	1	138423823	138424412	138423823	+	2.07746	ENSMUST00000047817
1001831	TSS	CUFF.3379	1	138365433	138365751	138365751	+	1.51716	ENSMUST00000047817
1001832	TTS	CUFF.3379	1	138367897	138368290	138367897	+	1.51716	ENSMUST00000047817
1001833	TSS	CUFF.339	1	17094071	17094127	17094071	-	15.3965	-
1001834	TTS	CUFF.339	1	17088665	17088866	17088866	-	15.3965	-
1001835	SKIP_ON	CUFF.339	1	17093176	17093261	17088866,17093176-17093261,17094071	-	7.5478	-
1001836	SKIP_OFF	CUFF.339	1	17093176	17093261	1.70889e+15	-	7.84872	-
1001837	TSS	CUFF.3390	1	138621671	138621806	138621806	+	2.67836	ENSMUST00000145442
1001838	TTS	CUFF.3390	1	138622430	138622710	138622430	+	2.67836	ENSMUST00000145442
1001839	TSS	CUFF.3391	1	138573134	138573263	138573263	+	12.0952	-
1001840	TTS	CUFF.3391	1	138578994	138579304	138578994	+	4.76928	-
1001841	TTS	CUFF.3391	1	138578998	138579304	138578998	+	7.32596	-
1001842	TSS	CUFF.3394	1	138639074	138639354	138639074	-	1.02488	-
1001843	TTS	CUFF.3394	1	138637741	138638394	138638394	-	1.02488	-
1001844	TSS	CUFF.340	1	17193104	17193231	17193231	+	2.59669	-
1001845	TSS	CUFF.340	1	17195305	17195388	17195388	+	1.47881	-
1001846	TTS	CUFF.340	1	17195508	17196334	17195508	+	4.0755	-
1001847	TSS	CUFF.3416	1	139341988	139342138	139342138	+	2.34854	-
1001848	TSS	CUFF.3416	1	139365795	139365844	139365844	+	6.99149	-
1001849	TTS	CUFF.3416	1	139368335	139368600	139368335	+	9.34002	-
1001850	TSS	CUFF.3420	1	139832945	139833008	139832945	-	10.916	ENSMUST00000054333
1001851	TSS	CUFF.3420	1	139865690	139866624	139865690	-	6.17449	ENSMUST00000054333
1001852	TTS	CUFF.3420	1	139860787	139860893	139860893	-	3.05392	ENSMUST00000083631
1001853	SKIP_ON	CUFF.3420	1	139860800	139860893	139827418,139860800-139860893,139865690	-	0.983291	ENSMUST00000054333
1001854	SKIP_OFF	CUFF.3420	1	139860800	139860893	1.39827e+17	-	2.13727	ENSMUST00000054333
1001855	TSS	CUFF.3421	1	139362201	139362368	139362368	+	14.545	-
1001856	TTS	CUFF.3421	1	139363153	139363324	139363153	+	9.28156	-
1001857	SKIP_ON	CUFF.3421	1	139362629	139362737	139362368,139362629-139362737,139362984	+	10.1866	-
1001858	SKIP_OFF	CUFF.3421	1	139362629	139362737	1.39362e+17	+	4.35832	-
1001859	TSS	CUFF.3428	1	140729279	140729449	140729279	-	3.84748	ENSMUST00000112030
1001860	TTS	CUFF.3428	1	140724585	140725287	140725287	-	3.84748	ENSMUST00000112030
1001861	TSS	CUFF.343	1	17403942	17404018	17403942	-	1.05129	-
1001862	TSS	CUFF.343	1	17403402	17403434	17403402	-	1.08694	-
1001863	TTS	CUFF.343	1	17384371	17385349	17385349	-	2.13824	-
1001864	TSS	CUFF.3431	1	140773492	140773527	140773492	-	43.3675	-
1001865	TTS	CUFF.3431	1	140772854	140773222	140773222	-	43.3675	-
1001866	TSS	CUFF.3434	1	140752905	140752953	140752905	-	16.3577	ENSMUST00000112025
1001867	TSS	CUFF.3434	1	140753158	140753382	140753158	-	5.41973	ENSMUST00000112025
1001868	TSS	CUFF.3434	1	140752651	140752846	140752651	-	3.64015	ENSMUST00000112025
1001869	TTS	CUFF.3434	1	140748574	140748750	140748750	-	25.4176	ENSMUST00000112025
1001870	TSS	CUFF.344	1	17746350	17746414	17746414	+	10.5051	ENSMUST00000095075
1001871	TTS	CUFF.344	1	17754144	17754363	17754144	+	10.5051	ENSMUST00000095075
1001872	TSS	CUFF.3443	1	141139555	141139602	141139555	-	1.26999	ENSMUST00000059825
1001873	TTS	CUFF.3443	1	141137469	141137865	141137865	-	1.26999	ENSMUST00000059825
1001874	TSS	CUFF.3447	1	140874696	140874747	140874696	-	4.94853	ENSMUST00000152856
1001875	TTS	CUFF.3447	1	140872359	140872728	140872728	-	4.94853	ENSMUST00000152856
1001876	TSS	CUFF.3448	1	140874309	140874459	140874459	+	4.26801	ENSMUST00000152856
1001877	TTS	CUFF.3448	1	140875739	140875839	140875739	+	4.26801	ENSMUST00000152856
1001878	TSS	CUFF.3452	1	141275473	141275798	141275473	-	2.43333	ENSMUST00000059825
1001879	TTS	CUFF.3452	1	141245164	141245454	141245454	-	2.43333	ENSMUST00000059825
1001880	TSS	CUFF.3453	1	141276083	141276175	141276175	+	2.42836	-
1001881	TTS	CUFF.3453	1	141277357	141277733	141277357	+	2.42836	-
1001882	TSS	CUFF.3454	1	141303564	141303595	141303564	-	2.12292	-
1001883	TTS	CUFF.3454	1	141296925	141297505	141297505	-	2.12292	-
1001884	TSS	CUFF.3457	1	140938613	140938620	140938620	+	3.66796	ENSMUST00000168527
1001885	TTS	CUFF.3457	1	140989132	140989777	140989132	+	3.66796	ENSMUST00000168527
1001886	TSS	CUFF.3467	1	141350980	141351223	141350980	-	2.90419	ENSMUST00000039867
1001887	TTS	CUFF.3467	1	141336844	141337153	141337153	-	2.90419	ENSMUST00000039867
1001888	TSS	CUFF.3469	1	141386994	141387030	141387030	+	4.347	ENSMUST00000053364
1001889	TTS	CUFF.3469	1	141390225	141390658	141390225	+	4.347	ENSMUST00000053364
1001890	TSS	CUFF.3477	1	141333242	141333438	141333242	-	2.28936	ENSMUST00000039867
1001891	TSS	CUFF.3477	1	141333216	141333438	141333216	-	8.23285	ENSMUST00000039867
1001892	TTS	CUFF.3477	1	141324842	141325327	141325327	-	5.84952	ENSMUST00000039867
1001893	SKIP_ON	CUFF.3477	1	141332206	141332430	141325327,141332206-141332430,141333216	-	3.40299	ENSMUST00000039867
1001894	SKIP_OFF	CUFF.3477	1	141332206	141332430	1.41325e+17	-	2.44653	ENSMUST00000039867
1001895	TSS	CUFF.3478	1	141065580	141065625	141065625	+	2.13148	ENSMUST00000168527
1001896	TTS	CUFF.3478	1	141066333	141067927	141066333	+	2.13148	ENSMUST00000168527
1001897	TSS	CUFF.348	1	18124127	18124174	18124174	+	54.9141	ENSMUST00000130669
1001898	TTS	CUFF.348	1	18125063	18125381	18125063	+	43.1389	ENSMUST00000130669
1001899	TTS	CUFF.348	1	18150105	18150361	18150105	+	11.7752	ENSMUST00000130669
1001900	TSS	CUFF.3495	1	141985235	141985301	141985235	-	2.77435	ENSMUST00000066859
1001901	TSS	CUFF.3495	1	141788087	141788276	141788087	-	0.734933	ENSMUST00000134229
1001902	TTS	CUFF.3495	1	141707060	141707596	141707596	-	3.50929	ENSMUST00000066859
1001903	TSS	CUFF.3499	1	141803032	141803124	141803124	+	4.56072	ENSMUST00000134229
1001904	TTS	CUFF.3499	1	141812781	141813007	141812781	+	4.56072	ENSMUST00000134229
1001905	TSS	CUFF.3511	1	145464409	145464492	145464409	-	5.81843	ENSMUST00000018337
1001906	TTS	CUFF.3511	1	145451865	145455687	145455687	-	5.81843	ENSMUST00000018337
1001907	TSS	CUFF.3515	1	145550116	145550681	145550681	+	3.17167	-
1001908	TTS	CUFF.3515	1	145555105	145555340	145555105	+	3.17167	-
1001909	TSS	CUFF.352	1	18268551	18268870	18268551	-	3.03038	ENSMUST00000097817
1001910	TTS	CUFF.352	1	18241063	18241414	18241414	-	10.8834	ENSMUST00000088463
1001911	TSS	CUFF.3520	1	145607483	145607525	145607483	-	0.689239	ENSMUST00000159879
1001912	TTS	CUFF.3520	1	145604275	145605024	145605024	-	0.689239	ENSMUST00000159879
1001913	TSS	CUFF.3521	1	145241070	145241178	145241070	-	467.777	-
1001914	TTS	CUFF.3521	1	145214428	145214600	145214600	-	467.777	-
1001915	TSS	CUFF.3526	1	145951665	145951711	145951711	+	0.773286	-
1001916	TTS	CUFF.3526	1	145965417	145965912	145965417	+	0.773286	-
1001917	TSS	CUFF.3527	1	145850082	145850437	145850082	-	2.40602	ENSMUST00000127206
1001918	TTS	CUFF.3527	1	145847835	145849004	145849004	-	2.40602	ENSMUST00000127206
1001919	TSS	CUFF.3528	1	145633263	145633365	145633365	+	46.3892	ENSMUST00000018333
1001920	TTS	CUFF.3528	1	145653814	145654049	145653814	+	46.3892	ENSMUST00000018333
1001921	SKIP_ON	CUFF.3528	1	145650058	145650207	145649363,145650058-145650207,145653814	+	9.26965	ENSMUST00000018333
1001922	SKIP_OFF	CUFF.3528	1	145650058	145650207	1.45649e+17	+	37.1196	ENSMUST00000018333
1001923	TSS	CUFF.3532	1	145584766	145584905	145584766	-	1.21524	-
1001924	TTS	CUFF.3532	1	145581873	145582429	145582429	-	1.21524	-
1001925	TSS	CUFF.3534	1	146575901	146576037	146575901	-	2.87154	-
1001926	TTS	CUFF.3534	1	146557316	146557523	146557523	-	2.87154	-
1001927	TSS	CUFF.3535	1	145586112	145586440	145586440	+	58.3074	ENSMUST00000129653
1001928	TSS	CUFF.3535	1	145586446	145586572	145586572	+	578.102	ENSMUST00000145969
1001929	TTS	CUFF.3535	1	145593742	145593851	145593742	+	636.41	ENSMUST00000129653
1001930	SKIP_ON	CUFF.3535	1	145593099	145593224	145592353,145593099-145593224,145593638	+	105.628	ENSMUST00000129653
1001931	SKIP_OFF	CUFF.3535	1	145593099	145593224	1.45592e+17	+	530.782	ENSMUST00000145969
1001932	TSS	CUFF.3546	1	148655064	148655280	148655064	-	4.18086	ENSMUST00000126596
1001933	TTS	CUFF.3546	1	148652531	148652646	148652646	-	4.18086	ENSMUST00000126596
1001934	TSS	CUFF.3548	1	148669171	148669211	148669211	+	6.50673	ENSMUST00000128345
1001935	TTS	CUFF.3548	1	148686407	148686674	148686407	+	6.50673	ENSMUST00000128345
1001936	TSS	CUFF.3556	1	150191565	150191637	150191565	-	20.0246	-
1001937	TTS	CUFF.3556	1	150175671	150175819	150175819	-	20.0246	-
1001938	TSS	CUFF.3568	1	152219159	152219302	152219159	-	1.63294	ENSMUST00000111913
1001939	TTS	CUFF.3568	1	152209674	152210018	152210018	-	1.63294	ENSMUST00000111913
1001940	TSS	CUFF.3569	1	152227442	152227494	152227442	-	5.38618	ENSMUST00000111913
1001941	TTS	CUFF.3569	1	152221930	152222015	152222015	-	5.38618	ENSMUST00000111913
1001942	TSS	CUFF.357	1	19231290	19231408	19231408	+	59.8178	-
1001943	TSS	CUFF.357	1	19231456	19231573	19231573	+	27.7997	-
1001944	TTS	CUFF.357	1	19233703	19233839	19233703	+	87.6175	-
1001945	TSS	CUFF.3571	1	152249385	152249481	152249481	+	6.07332	ENSMUST00000124973
1001946	TTS	CUFF.3571	1	152263199	152263362	152263199	+	6.07332	ENSMUST00000124973
1001947	TSS	CUFF.3572	1	152280809	152281016	152281016	+	3.1486	ENSMUST00000151563
1001948	TTS	CUFF.3572	1	152287197	152287443	152287197	+	3.1486	ENSMUST00000151563
1001949	TSS	CUFF.3573	1	152322011	152322172	152322172	+	0.572573	-
1001950	TTS	CUFF.3573	1	152329794	152330363	152329794	+	0.572573	-
1001951	TSS	CUFF.3576	1	152169778	152169919	152169778	-	1.82954	ENSMUST00000165062
1001952	TSS	CUFF.3576	1	152195824	152196326	152195824	-	0.492087	ENSMUST00000165062
1001953	TSS	CUFF.3576	1	152169752	152169919	152169752	-	1.89693	ENSMUST00000165062
1001954	TTS	CUFF.3576	1	152167821	152168050	152168050	-	4.21856	ENSMUST00000165062
1001955	TSS	CUFF.3577	1	152319736	152320141	152320141	+	0.980914	-
1001956	TTS	CUFF.3577	1	152320439	152321108	152320439	+	0.980914	-
1001957	TSS	CUFF.3578	1	152290500	152290559	152290559	+	9.18878	ENSMUST00000124973
1001958	TTS	CUFF.3578	1	152296862	152297043	152296862	+	9.18878	ENSMUST00000124973
1001959	TSS	CUFF.3582	1	152472802	152472907	152472907	+	74793	ENSMUST00000177239
1001960	TTS	CUFF.3582	1	152510421	152510421	152510421	+	74793	ENSMUST00000177239
1001961	TSS	CUFF.3585	1	152933612	152933643	152933612	-	2.39219	-
1001962	TTS	CUFF.3585	1	152927579	152927882	152927882	-	2.39219	-
1001963	TSS	CUFF.3592	1	153275427	153275540	153275427	-	7.78271	ENSMUST00000086279
1001964	TTS	CUFF.3592	1	153258287	153258588	153258588	-	7.78271	ENSMUST00000086279
1001965	TSS	CUFF.3598	1	153304624	153304719	153304719	+	6.90667	ENSMUST00000065625
1001966	TTS	CUFF.3598	1	153304812	153305280	153304812	+	6.90667	ENSMUST00000065625
1001967	TSS	CUFF.3599	1	153250085	153250231	153250085	-	12.7419	ENSMUST00000064771
1001968	TTS	CUFF.3599	1	153214826	153215718	153215718	-	12.7419	ENSMUST00000064771
1001969	TSS	CUFF.3602	1	153324002	153324145	153324002	-	14.7896	ENSMUST00000076110
1001970	TTS	CUFF.3602	1	153318365	153318547	153318547	-	14.7896	ENSMUST00000076110
1001971	TSS	CUFF.3605	1	153198200	153198239	153198239	+	2.98898	ENSMUST00000111887
1001972	TTS	CUFF.3605	1	153207083	153207088	153207083	+	1.14896	ENSMUST00000023918
1001973	TSS	CUFF.3606	1	153207303	153207307	153207307	+	41.5564	ENSMUST00000023918
1001974	TTS	CUFF.3606	1	153210242	153211568	153210242	+	41.5564	ENSMUST00000023918
1001975	TSS	CUFF.3617	1	154135040	154135571	154135040	-	1.28053	-
1001976	TTS	CUFF.3617	1	154130695	154130766	154130766	-	1.28053	-
1001977	TSS	CUFF.3620	1	154230829	154230872	154230829	-	8.31951	ENSMUST00000015124
1001978	TTS	CUFF.3620	1	154217868	154218413	154218413	-	8.31951	ENSMUST00000015124
1001979	TSS	CUFF.3622	1	153902377	153902407	153902377	-	31.0526	ENSMUST00000044581
1001980	TTS	CUFF.3622	1	153740384	153740562	153740562	-	31.0526	ENSMUST00000044581
1001981	TSS	CUFF.3623	1	154250319	154250680	154250680	+	21.224	ENSMUST00000127586
1001982	TTS	CUFF.3623	1	154251736	154251969	154251736	+	21.224	ENSMUST00000127586
1001983	TSS	CUFF.3625	1	153846530	153847027	153847027	+	14.7787	ENSMUST00000044581
1001984	TTS	CUFF.3625	1	153852822	153853209	153852822	+	14.7787	ENSMUST00000044581
1001985	TSS	CUFF.363	1	19239833	19239998	19239998	+	8.31224	-
1001986	TTS	CUFF.363	1	19248249	19248427	19248249	+	8.31224	-
1001987	TSS	CUFF.3631	1	154613901	154613997	154613997	+	17.8147	ENSMUST00000077755
1001988	TTS	CUFF.3631	1	154621390	154622706	154621390	+	17.8147	ENSMUST00000077755
1001989	TSS	CUFF.3632	1	154487247	154487291	154487291	+	4.92606	ENSMUST00000111859
1001990	TTS	CUFF.3632	1	154488382	154488631	154488382	+	4.92606	ENSMUST00000111859
1001991	TSS	CUFF.3634	1	154371775	154372013	154371775	-	4.89597	ENSMUST00000111859
1001992	TTS	CUFF.3634	1	154365956	154366326	154366326	-	4.89597	ENSMUST00000111859
1001993	TSS	CUFF.3643	1	154692343	154692701	154692343	-	28.074	ENSMUST00000111836
1001994	TTS	CUFF.3643	1	154685984	154686515	154686515	-	28.074	ENSMUST00000111836
1001995	TSS	CUFF.3644	1	154750269	154750816	154750816	+	18.9737	-
1001996	TTS	CUFF.3644	1	154751710	154752356	154751710	+	18.9737	-
1001997	TSS	CUFF.3646	1	154706009	154706067	154706009	-	3.98896	ENSMUST00000111836
1001998	TTS	CUFF.3646	1	154693091	154693393	154693393	-	1.52963	ENSMUST00000111836
[truncated: 50,979 more rows]

## Sheet: MR-M1.fpkm
event_id	event_type	gene_id	chrom	event_start	event_end	event_pattern	strand	fpkm	ref_id
1000001	TSS	CUFF.10061	1	43810562	43810573	43810562	-	3.05457	ENSMUST00000126008
1000002	TTS	CUFF.10061	1	43806683	43807207	43807207	-	3.05457	ENSMUST00000126008
1000003	TSS	CUFF.10145	1	44057599	44058283	44058283	+	1.5276	ENSMUST00000087933
1000004	TTS	CUFF.10145	1	44058949	44059187	44058949	+	1.5276	ENSMUST00000087933
1000005	TSS	CUFF.10462	1	45400013	45400346	45400346	+	2.29375	ENSMUST00000087883
1000006	TTS	CUFF.10462	1	45404481	45404987	45404481	+	2.29375	ENSMUST00000087883
1000007	TSS	CUFF.10465	1	45436845	45436889	45436845	-	1.63083	ENSMUST00000086430
1000008	TTS	CUFF.10465	1	45432613	45433075	45433075	-	1.63083	ENSMUST00000086430
1000009	TSS	CUFF.10680	1	46232325	46232325	46232325	+	59.1432	ENSMUST00000069293
1000010	TTS	CUFF.10680	1	46239186	46239187	46239186	+	59.1432	ENSMUST00000069293
1000011	TSS	CUFF.12821	1	54345811	54346237	54346237	+	1.80699	ENSMUST00000160472
1000012	TTS	CUFF.12821	1	54346425	54346698	54346425	+	1.80699	ENSMUST00000160472
1000013	TSS	CUFF.12998	1	54944231	54944568	54944231	-	1.23501	ENSMUST00000044359
1000014	TTS	CUFF.12998	1	54943523	54944011	54944011	-	1.23501	ENSMUST00000044359
1000015	TSS	CUFF.13050	1	55063015	55063809	55063015	-	0.745201	ENSMUST00000027127
1000016	TTS	CUFF.13050	1	55060019	55060049	55060049	-	0.745201	ENSMUST00000027127
1000017	TSS	CUFF.13748	1	57856193	57856198	57856198	+	7.28194	ENSMUST00000041978
1000018	TTS	CUFF.13748	1	57936352	57936766	57936352	+	7.28194	ENSMUST00000041978
1000019	TSS	CUFF.13824	1	58323638	58323639	58323639	+	1.84094	ENSMUST00000040442
1000020	TTS	CUFF.13824	1	58324604	58325321	58324604	+	1.84094	ENSMUST00000040442
1000021	TSS	CUFF.13880	1	58474111	58474420	58474111	-	0.505131	ENSMUST00000034868
1000022	TTS	CUFF.13880	1	58467656	58469184	58469184	-	0.505131	ENSMUST00000034868
1000023	TSS	CUFF.13936	1	58647739	58648093	58648093	+	1.30466	ENSMUST00000027193
1000024	TTS	CUFF.13936	1	58652493	58652805	58652493	+	1.30466	ENSMUST00000027193
1000025	TSS	CUFF.13944	1	58695930	58696054	58695930	-	1.983	-
1000026	TTS	CUFF.13944	1	58695283	58695841	58695841	-	1.983	-
1000027	TSS	CUFF.14236	1	59764612	59765980	59765980	+	1.48375	ENSMUST00000027174
1000028	TTS	CUFF.14236	1	59768115	59768327	59768115	+	1.48375	ENSMUST00000027174
1000029	TSS	CUFF.14259	1	59797457	59797587	59797587	+	1.45366	-
1000030	TTS	CUFF.14259	1	59797803	59798790	59797803	+	1.45366	-
1000031	TSS	CUFF.14293	1	59821572	59821572	59821572	+	2.69031	ENSMUST00000087435
1000032	TTS	CUFF.14293	1	59870432	59871297	59870432	+	2.69031	ENSMUST00000087435
1000033	TSS	CUFF.14416	1	60139353	60139372	60139353	-	0.672844	ENSMUST00000117438
1000034	TTS	CUFF.14416	1	60133726	60135085	60135085	-	0.672844	ENSMUST00000117438
1000035	TTS	CUFF.14416	1	60136243	60137435	60137435	-	1.0887	ENSMUST00000117438
1000036	TSS	CUFF.15229	1	63223518	63223865	63223865	+	2.56831	ENSMUST00000129339
1000037	TTS	CUFF.15229	1	63226032	63226438	63226032	+	2.56831	ENSMUST00000129339
1000038	TSS	CUFF.15247	1	63210241	63210720	63210241	-	1.28249	ENSMUST00000168099
1000039	TTS	CUFF.15247	1	63206353	63206438	63206438	-	2.48429	ENSMUST00000168099
1000040	TSS	CUFF.15728	1	65148155	65148933	65148155	-	1.20431	ENSMUST00000144760
1000041	TTS	CUFF.15728	1	65147134	65147553	65147553	-	1.20431	ENSMUST00000144760
1000042	TSS	CUFF.16038	1	66719355	66719356	66719356	+	11.6954	ENSMUST00000061620
1000043	TTS	CUFF.16038	1	66720561	66720884	66720561	+	11.6954	ENSMUST00000061620
1000044	TSS	CUFF.16059	1	66784625	66784754	66784625	-	0.844665	ENSMUST00000113987
1000045	TTS	CUFF.16059	1	66781586	66782318	66782318	-	0.844665	ENSMUST00000113987
1000046	TSS	CUFF.16390	1	68321071	68321103	68321071	-	1.48026	ENSMUST00000119142
1000047	TTS	CUFF.16390	1	68313954	68314693	68314693	-	1.48026	ENSMUST00000119142
1000048	TSS	CUFF.16742	1	69919038	69919825	69919825	+	1.82509	ENSMUST00000065425
1000049	TTS	CUFF.16742	1	69934066	69934114	69934066	+	1.82509	ENSMUST00000065425
1000050	TSS	CUFF.16979	1	71026121	71026642	71026642	+	1.38431	-
1000051	TTS	CUFF.16979	1	71033444	71034178	71033444	+	1.38431	-
1000052	TSS	CUFF.17142	1	71643855	71643889	71643855	-	4.54044	ENSMUST00000055226
1000053	TTS	CUFF.17142	1	71631640	71632857	71632857	-	4.54044	ENSMUST00000055226
1000054	TSS	CUFF.17164	1	71699957	71699960	71699960	+	3.35875	ENSMUST00000126516
1000055	TTS	CUFF.17164	1	71700892	71701441	71700892	+	3.35875	ENSMUST00000126516
1000056	TSS	CUFF.17224	1	71877311	71877345	71877311	-	0.618829	-
1000057	TTS	CUFF.17224	1	71875780	71877244	71877244	-	0.618829	-
1000058	TSS	CUFF.17445	1	72757867	72757897	72757897	+	24.8698	ENSMUST00000059980
1000059	TTS	CUFF.17445	1	72760076	72760178	72760076	+	24.8698	ENSMUST00000059980
1000060	TSS	CUFF.17505	1	73062299	73062457	73062299	-	27.7632	ENSMUST00000027374
1000061	TTS	CUFF.17505	1	73061679	73061899	73061899	-	27.7632	ENSMUST00000027374
1000062	TSS	CUFF.17513	1	73071173	73071388	73071388	+	18.4744	-
1000063	TTS	CUFF.17513	1	73071896	73072067	73071896	+	18.4744	-
1000064	TSS	CUFF.17715	1	74327357	74327425	74327357	-	1.58786	ENSMUST00000006462
1000065	TTS	CUFF.17715	1	74326412	74326883	74326883	-	1.58786	ENSMUST00000006462
1000066	TSS	CUFF.17756	1	74468213	74468213	74468213	+	1.37048	ENSMUST00000027366
1000067	TTS	CUFF.17756	1	74468353	74469131	74468353	+	1.37048	ENSMUST00000027366
1000068	TSS	CUFF.17773	1	74301407	74301588	74301588	+	1.28032	ENSMUST00000113820
1000069	TSS	CUFF.17773	1	74302306	74302625	74302625	+	0.765563	ENSMUST00000113820
1000070	TSS	CUFF.17773	1	74310725	74311027	74311027	+	1.24944	ENSMUST00000113820
1000071	TTS	CUFF.17773	1	74314345	74314840	74314345	+	3.29532	ENSMUST00000113820
1000072	TSS	CUFF.17895	1	74948913	74948964	74948913	-	2.08879	ENSMUST00000094844
1000073	TTS	CUFF.17895	1	74948062	74948817	74948817	-	2.08879	ENSMUST00000094844
1000074	TSS	CUFF.18009	1	75369956	75370513	75369956	-	2.20253	ENSMUST00000152799
1000075	TTS	CUFF.18009	1	75366522	75366523	75366523	-	2.20253	ENSMUST00000152799
1000076	TSS	CUFF.1811	1	9910753	9910753	9910753	+	3.21699	ENSMUST00000171802
1000077	TTS	CUFF.1811	1	9914138	9914532	9914138	+	3.21699	ENSMUST00000171802
1000078	TSS	CUFF.1853	1	10025010	10025252	10025010	-	0.853262	ENSMUST00000027050
1000079	TTS	CUFF.1853	1	10023477	10024217	10024217	-	0.853262	ENSMUST00000027050
1000080	TSS	CUFF.18816	1	78656964	78656965	78656965	+	2.76554	ENSMUST00000035779
1000081	TTS	CUFF.18816	1	78659716	78660488	78659716	+	2.76554	ENSMUST00000035779
1000082	TSS	CUFF.18835	1	78769255	78769560	78769255	-	1.39677	-
1000083	TTS	CUFF.18835	1	78767500	78768036	78768036	-	1.39677	-
1000084	TSS	CUFF.1886	1	10127105	10127730	10127730	+	0.999785	ENSMUST00000088615
1000085	TTS	CUFF.1886	1	10127793	10128328	10127793	+	0.999785	ENSMUST00000088615
1000086	TSS	CUFF.19035	1	79704027	79704435	79704027	-	1.71453	ENSMUST00000113512
1000087	TTS	CUFF.19035	1	79702820	79702927	79702927	-	1.71453	ENSMUST00000113512
1000088	TSS	CUFF.19063	1	79817852	79818126	79817852	-	14.0925	ENSMUST00000027467
1000089	TTS	CUFF.19063	1	79813527	79813530	79813530	-	14.0925	ENSMUST00000027467
1000090	TSS	CUFF.19453	1	81560583	81560742	81560742	+	1.77984	-
1000091	TTS	CUFF.19453	1	81567830	81568387	81567830	+	1.77984	-
1000092	TSS	CUFF.20403	1	87391019	87392329	87392329	+	1.83224	ENSMUST00000080204
1000093	TTS	CUFF.20403	1	87516141	87516515	87516141	+	1.83224	ENSMUST00000080204
1000094	TSS	CUFF.20440	1	87918344	87918924	87918924	+	1.98551	ENSMUST00000152501
1000095	TTS	CUFF.20440	1	87920905	87921235	87920905	+	1.23547	ENSMUST00000152501
1000096	TTS	CUFF.20440	1	87925787	87926785	87925787	+	0.750034	ENSMUST00000159876
1000097	TSS	CUFF.20535	1	88247387	88248739	88247387	-	1.01567	ENSMUST00000027438
1000098	TTS	CUFF.20535	1	88247076	88247271	88247271	-	1.01567	ENSMUST00000027438
1000099	TSS	CUFF.20545	1	88253131	88253399	88253131	-	1.46126	ENSMUST00000027438
1000100	TTS	CUFF.20545	1	88252354	88252768	88252768	-	1.46126	ENSMUST00000027438
1000101	TSS	CUFF.20602	1	88423347	88423525	88423525	+	4.61462	ENSMUST00000045897
1000102	TTS	CUFF.20602	1	88426540	88427443	88426540	+	4.61462	ENSMUST00000045897
1000103	TSS	CUFF.20864	1	89336752	89337187	89337187	+	0.60872	ENSMUST00000027475
1000104	TTS	CUFF.20864	1	89337292	89338341	89337292	+	0.60872	ENSMUST00000027475
1000105	TSS	CUFF.21353	1	91998566	91999346	91998566	-	2.29167	ENSMUST00000113094
1000106	TTS	CUFF.21353	1	91994597	91994638	91994638	-	2.29167	ENSMUST00000113094
1000107	TSS	CUFF.21449	1	92672106	92672114	92672106	-	1.25487	ENSMUST00000056925
1000108	TTS	CUFF.21449	1	92663302	92664180	92664180	-	1.25487	ENSMUST00000056925
1000109	TSS	CUFF.21518	1	93118983	93119020	93118983	-	3.17292	ENSMUST00000048383
1000110	TTS	CUFF.21518	1	93093350	93093738	93093738	-	3.17292	ENSMUST00000048383
1000111	TSS	CUFF.21544	1	93272895	93273521	93272895	-	0.781159	ENSMUST00000027534
1000112	TTS	CUFF.21544	1	93272147	93272659	93272659	-	0.781159	ENSMUST00000027534
1000113	TSS	CUFF.21717	1	94366440	94366511	94366440	-	0.920661	ENSMUST00000027478
1000114	TTS	CUFF.21717	1	94359017	94359734	94359734	-	0.920661	ENSMUST00000027478
1000115	TSS	CUFF.21736	1	94538457	94538533	94538457	-	2.93036	ENSMUST00000097642
1000116	TTS	CUFF.21736	1	94533740	94533980	94533980	-	2.93036	ENSMUST00000097642
1000117	TSS	CUFF.21843	1	95327889	95328593	95327889	-	1.19779	ENSMUST00000170883
1000118	TTS	CUFF.21843	1	95327549	95327747	95327747	-	1.19779	ENSMUST00000170883
1000119	TSS	CUFF.22409	1	97531574	97531782	97531782	+	4.67137	ENSMUST00000043336
1000120	TTS	CUFF.22409	1	97533237	97533497	97533237	+	4.67137	ENSMUST00000043336
1000121	TSS	CUFF.22777	1	98958948	98959278	98958948	-	1.30211	ENSMUST00000027569
1000122	TTS	CUFF.22777	1	98955668	98956185	98956185	-	1.30211	ENSMUST00000027569
1000123	TSS	CUFF.22896	1	99474811	99475528	99475528	+	3.4104	-
1000124	TTS	CUFF.22896	1	99476899	99476940	99476899	+	3.4104	-
1000125	TSS	CUFF.22961	1	99666830	99666832	99666832	+	2.41187	ENSMUST00000027571
1000126	TTS	CUFF.22961	1	99672024	99672621	99672024	+	2.41187	ENSMUST00000027571
1000127	TSS	CUFF.22977	1	99722414	99722415	99722414	-	26.4037	ENSMUST00000160210
1000128	TTS	CUFF.22977	1	99719196	99719566	99719566	-	26.4037	ENSMUST00000160210
1000129	TSS	CUFF.25041	1	107448949	107448979	107448949	-	0.991701	ENSMUST00000070699
1000130	TTS	CUFF.25041	1	107442609	107443293	107443293	-	0.991701	ENSMUST00000070699
1000131	TSS	CUFF.25246	1	108272175	108272868	108272868	+	2.49573	-
1000132	TTS	CUFF.25246	1	108282904	108283036	108282904	+	0.983981	ENSMUST00000061047
1000133	TSS	CUFF.25550	1	109418085	109418103	109418103	+	1.57367	ENSMUST00000064916
1000134	TTS	CUFF.25550	1	109418169	109418987	109418169	+	1.57367	ENSMUST00000064916
1000135	TSS	CUFF.25979	1	111033579	111034188	111033579	-	1.21567	-
1000136	TTS	CUFF.25979	1	111024493	111024945	111024945	-	1.21567	-
1000137	TSS	CUFF.27256	1	115805912	115805915	115805912	-	2.08112	ENSMUST00000122891
1000138	TTS	CUFF.27256	1	115787968	115788625	115788625	-	2.08112	ENSMUST00000122891
1000139	TSS	CUFF.2849	1	13988995	13989767	13988995	-	1.43254	-
1000140	TTS	CUFF.2849	1	13988202	13988650	13988650	-	1.43254	-
1000141	TSS	CUFF.28699	1	122017522	122017581	122017522	-	3.82895	ENSMUST00000027634
1000142	TTS	CUFF.28699	1	122009880	122010110	122010110	-	3.82895	ENSMUST00000027634
1000143	TSS	CUFF.29161	1	124419229	124419586	124419586	+	1.38974	-
1000144	TTS	CUFF.29161	1	124421433	124422216	124421433	+	1.38974	-
1000145	TSS	CUFF.29380	1	125280862	125280863	125280862	-	1.1549	ENSMUST00000035420
1000146	TTS	CUFF.29380	1	125274032	125274825	125274825	-	1.1549	ENSMUST00000035420
1000147	TSS	CUFF.31262	1	133824118	133824793	133824793	+	1.00982	ENSMUST00000062264
1000148	TTS	CUFF.31262	1	133826190	133826866	133826190	+	1.00982	ENSMUST00000062264
1000149	TSS	CUFF.31612	1	135519561	135519998	135519561	-	0.708848	ENSMUST00000027736
1000150	TTS	CUFF.31612	1	135517961	135518378	135518378	-	0.708848	ENSMUST00000027736
1000151	TSS	CUFF.31620	1	135530339	135531680	135530339	-	1.20138	ENSMUST00000027736
1000152	TTS	CUFF.31620	1	135523655	135523847	135523847	-	1.20138	ENSMUST00000027736
1000153	TSS	CUFF.31639	1	135611631	135611634	135611631	-	1.62484	ENSMUST00000143567
1000154	TTS	CUFF.31639	1	135607807	135608399	135608399	-	1.62484	ENSMUST00000143567
1000155	TSS	CUFF.31735	1	136258111	136258156	136258111	-	1.57825	ENSMUST00000049470
1000156	TTS	CUFF.31735	1	136256909	136257501	136257501	-	1.57825	ENSMUST00000049470
1000157	TSS	CUFF.31745	1	136295648	136296651	136296651	+	1.56399	-
1000158	TTS	CUFF.31745	1	136302174	136302208	136302174	+	1.56399	-
1000159	TSS	CUFF.31777	1	136325198	136327827	136327827	+	0.805793	ENSMUST00000112237
1000160	TTS	CUFF.31777	1	136328107	136328504	136328107	+	0.805793	ENSMUST00000112237
1000161	TSS	CUFF.32080	1	138173771	138174071	138173771	-	8.22378	ENSMUST00000048309
1000162	TTS	CUFF.32080	1	138173335	138173335	138173335	-	8.22378	ENSMUST00000048309
1000163	TSS	CUFF.32567	1	139831697	139831903	139831697	-	23.1934	-
1000164	TTS	CUFF.32567	1	139831566	139831589	139831589	-	23.1934	-
1000165	TSS	CUFF.32966	1	141389279	141389453	141389453	+	1.04973	ENSMUST00000053364
1000166	TTS	CUFF.32966	1	141390225	141391356	141390225	+	1.04973	ENSMUST00000053364
1000167	TSS	CUFF.33094	1	142339482	142340018	142340018	+	2.24374	ENSMUST00000145077
1000168	TTS	CUFF.33094	1	142346773	142346773	142346773	+	2.24374	ENSMUST00000145077
1000169	TSS	CUFF.3320	1	16093591	16094030	16093591	-	4.18368	ENSMUST00000058437
1000170	TTS	CUFF.3320	1	16091402	16091440	16091440	-	4.18368	ENSMUST00000058437
1000171	TSS	CUFF.33705	1	141995447	141995539	141995447	-	1.50628	ENSMUST00000066859
1000172	TTS	CUFF.33705	1	141982442	141983099	141983099	-	1.50628	ENSMUST00000066859
1000173	TSS	CUFF.34135	1	145849246	145849507	145849246	-	1.92001	ENSMUST00000127206
1000174	TTS	CUFF.34135	1	145848744	145849004	145849004	-	1.92001	ENSMUST00000127206
1000175	TSS	CUFF.34371	1	146741963	146742178	146742178	+	0.760318	-
1000176	TTS	CUFF.34371	1	146742282	146742999	146742282	+	0.760318	-
1000177	TSS	CUFF.3482	1	16635445	16636127	16636127	+	2.18697	ENSMUST00000115352
1000178	TTS	CUFF.3482	1	16636331	16636619	16636331	+	2.18697	ENSMUST00000115352
1000179	TSS	CUFF.35700	1	152175529	152175530	152175530	+	5.32944	ENSMUST00000165062
1000180	TTS	CUFF.35700	1	152177856	152178214	152177856	+	5.32944	ENSMUST00000165062
1000181	TSS	CUFF.35724	1	152235653	152236171	152235653	-	1.08312	ENSMUST00000111913
1000182	TTS	CUFF.35724	1	152221952	152222015	152222015	-	1.52784	ENSMUST00000111913
1000183	TSS	CUFF.35728	1	152259929	152260247	152260247	+	7.91694	ENSMUST00000124973
1000184	TTS	CUFF.35728	1	152260774	152260800	152260774	+	7.91694	ENSMUST00000124973
1000185	TSS	CUFF.35749	1	152292936	152293371	152293371	+	4.13343	ENSMUST00000124973
1000186	TTS	CUFF.35749	1	152294642	152294642	152294642	+	4.13343	ENSMUST00000124973
1000187	TSS	CUFF.35762	1	152300593	152300634	152300593	-	1.49333	ENSMUST00000006171
1000188	TTS	CUFF.35762	1	152297009	152297211	152297211	-	1.49333	ENSMUST00000006171
1000189	TSS	CUFF.36312	1	154695726	154696204	154695726	-	1.65643	ENSMUST00000111836
1000190	TTS	CUFF.36312	1	154693066	154693393	154693393	-	1.65643	ENSMUST00000111836
1000191	TSS	CUFF.36482	1	155303339	155303362	155303339	-	1.93936	ENSMUST00000042141
1000192	TTS	CUFF.36482	1	155302552	155303248	155303248	-	1.93936	ENSMUST00000042141
1000193	TSS	CUFF.37129	1	158446879	158447054	158446879	-	1.89016	-
1000194	TTS	CUFF.37129	1	158446371	158446683	158446683	-	1.89016	-
1000195	TSS	CUFF.37301	1	159107777	159108276	159107777	-	1.81294	ENSMUST00000078308
1000196	TTS	CUFF.37301	1	159106065	159106348	159106348	-	1.81294	ENSMUST00000078308
1000197	TSS	CUFF.37825	1	161258832	161258893	161258893	+	2.9454	ENSMUST00000076894
1000198	TTS	CUFF.37825	1	161274952	161275252	161274952	+	2.9454	ENSMUST00000076894
1000199	TSS	CUFF.38272	1	163002561	163003095	163003095	+	1.35462	ENSMUST00000111618
1000200	TTS	CUFF.38272	1	163004888	163005329	163004888	+	1.35462	ENSMUST00000111618
1000201	TSS	CUFF.38275	1	162965311	162965325	162965325	+	5.04871	ENSMUST00000159706
1000202	TTS	CUFF.38275	1	162968588	162968664	162968588	+	5.04871	ENSMUST00000159706
1000203	IR_ON	CUFF.38275	1	162966983	162967419	162966951-162967446	+	1.19052	ENSMUST00000162558
1000204	IR_OFF	CUFF.38275	1	162966983	162967419	162966951-162966983,162967419-162967446	+	3.85819	ENSMUST00000159706
1000205	TSS	CUFF.38348	1	163177388	163177809	163177388	-	1.28401	ENSMUST00000051925
1000206	TTS	CUFF.38348	1	163171679	163171980	163171980	-	1.28401	ENSMUST00000051925
1000207	TSS	CUFF.38507	1	163783846	163784622	163783846	-	0.584881	ENSMUST00000048377
1000208	TTS	CUFF.38507	1	163782937	163783078	163783078	-	0.584881	ENSMUST00000048377
1000209	TSS	CUFF.38764	1	164780193	164780193	164780193	-	22.0928	ENSMUST00000111518
1000210	TTS	CUFF.38764	1	164770682	164771195	164771195	-	22.0928	ENSMUST00000111518
1000211	TSS	CUFF.38780	1	164810513	164811106	164810513	-	1.70149	ENSMUST00000045902
1000212	TTS	CUFF.38780	1	164807036	164807210	164807210	-	1.70149	ENSMUST00000045902
1000213	TSS	CUFF.39013	1	165709973	165710033	165710033	+	3.87856	ENSMUST00000077642
1000214	TTS	CUFF.39013	1	165724080	165724351	165724080	+	3.87856	ENSMUST00000077642
1000215	TSS	CUFF.39024	1	165869735	165870114	165870114	+	4.65199	ENSMUST00000027876
1000216	TTS	CUFF.39024	1	165871152	165871152	165871152	+	4.65199	ENSMUST00000027876
1000217	TSS	CUFF.39258	1	166749084	166749133	166749133	+	1.94563	ENSMUST00000027861
1000218	TTS	CUFF.39258	1	166753301	166754392	166753301	+	1.94563	ENSMUST00000027861
1000219	TSS	CUFF.39413	1	167391498	167391642	167391642	+	2.67249	ENSMUST00000027853
1000220	TTS	CUFF.39413	1	167411034	167411245	167411034	+	2.67249	ENSMUST00000027853
1000221	TSS	CUFF.39436	1	167531881	167532084	167531881	-	27.8432	ENSMUST00000111435
1000222	TTS	CUFF.39436	1	167523808	167523808	167523808	-	27.8432	ENSMUST00000111435
1000223	TSS	CUFF.39594	1	168135984	168136007	168135984	-	1.52275	ENSMUST00000038782
1000224	TTS	CUFF.39594	1	168131140	168131866	168131866	-	1.52275	ENSMUST00000038782
1000225	TSS	CUFF.40320	1	172071783	172071799	172071799	+	3.18318	ENSMUST00000111350
1000226	TTS	CUFF.40320	1	172071856	172072556	172071856	+	3.18318	ENSMUST00000111350
1000227	TSS	CUFF.40444	1	172788731	172788929	172788929	+	3.34123	ENSMUST00000027974
1000228	TTS	CUFF.40444	1	172789139	172789402	172789139	+	3.34123	ENSMUST00000027974
1000229	TSS	CUFF.40491	1	172984070	172985230	172984070	-	1.77209	ENSMUST00000164044
1000230	TTS	CUFF.40491	1	172981955	172981983	172981983	-	1.77209	ENSMUST00000164044
1000231	TSS	CUFF.40634	1	173569127	173569131	173569127	-	1.3704	ENSMUST00000062219
1000232	TTS	CUFF.40634	1	173568292	173568916	173568916	-	1.3704	ENSMUST00000062219
1000233	TSS	CUFF.40816	1	174472852	174473226	174473226	+	1.46308	ENSMUST00000132370
1000234	TTS	CUFF.40816	1	174473332	174473595	174473332	+	1.46308	ENSMUST00000132370
1000235	TSS	CUFF.40965	1	175282651	175282750	175282750	+	0.94733	ENSMUST00000111220
1000236	TTS	CUFF.40965	1	175282821	175283697	175282821	+	0.94733	ENSMUST00000111220
1000237	TSS	CUFF.41109	1	175865141	175865741	175865141	-	3.3365	ENSMUST00000129829
1000238	TTS	CUFF.41109	1	175857260	175857353	175857353	-	3.3365	ENSMUST00000129829
1000239	TSS	CUFF.41114	1	175723763	175724221	175723763	-	0.975607	ENSMUST00000155076
1000240	TSS	CUFF.41114	1	175723768	175724221	175723768	-	1.70986	ENSMUST00000155076
1000241	TTS	CUFF.41114	1	175717050	175717408	175717408	-	2.68547	ENSMUST00000155076
1000242	TSS	CUFF.41117	1	175732627	175732628	175732627	-	2.07334	ENSMUST00000155076
1000243	TTS	CUFF.41117	1	175727876	175728425	175728425	-	2.07334	ENSMUST00000155076
1000244	TSS	CUFF.41377	1	177831582	177831584	177831584	+	11.4427	ENSMUST00000039725
1000245	TTS	CUFF.41377	1	177834467	177834797	177834467	+	11.4427	ENSMUST00000039725
1000246	TSS	CUFF.41514	1	178679184	178680051	178679184	-	0.853581	ENSMUST00000057037
1000247	TTS	CUFF.41514	1	178679051	178679122	178679122	-	0.853581	ENSMUST00000057037
1000248	TSS	CUFF.41785	1	179801486	179802443	179802443	+	1.15417	-
1000249	TTS	CUFF.41785	1	179811684	179811744	179811684	+	1.15417	-
1000250	TSS	CUFF.41919	1	180261480	180261826	180261480	-	2.0227	ENSMUST00000161769
1000251	TTS	CUFF.41919	1	180260870	180260977	180260977	-	2.0227	ENSMUST00000161769
1000252	TSS	CUFF.41932	1	180260723	180260756	180260723	-	0.486525	ENSMUST00000037748
1000253	TTS	CUFF.41932	1	180258248	180259538	180259538	-	1.4879	ENSMUST00000161769
1000254	TSS	CUFF.42199	1	181610684	181610740	181610740	+	2.33856	ENSMUST00000040538
1000255	TTS	CUFF.42199	1	181611564	181612185	181611564	+	2.33856	ENSMUST00000040538
1000256	TSS	CUFF.42508	1	182674430	182675388	182675388	+	1.51928	ENSMUST00000027780
1000257	TTS	CUFF.42508	1	182676925	182677062	182676925	+	1.51928	ENSMUST00000027780
1000258	TSS	CUFF.42547	1	182743602	182743677	182743602	-	1.18669	ENSMUST00000161308
1000259	TTS	CUFF.42547	1	182732709	182733336	182733336	-	3.98153	ENSMUST00000159789
1000260	TSS	CUFF.42600	1	183047567	183047883	183047567	-	1.37041	ENSMUST00000027797
1000261	TTS	CUFF.42600	1	183044154	183044432	183044432	-	1.37041	ENSMUST00000027797
1000262	TSS	CUFF.42939	1	184419125	184419158	184419125	-	1.4291	ENSMUST00000068505
1000263	TTS	CUFF.42939	1	184417270	184417920	184417920	-	1.4291	ENSMUST00000068505
1000264	TSS	CUFF.43307	1	187217982	187218352	187218352	+	1.70362	ENSMUST00000046514
1000265	TTS	CUFF.43307	1	187219909	187220207	187219909	+	1.70362	ENSMUST00000046514
1000266	TSS	CUFF.43310	1	187231180	187231632	187231632	+	4.48702	ENSMUST00000046514
1000267	TTS	CUFF.43310	1	187234064	187234171	187234064	+	4.48702	ENSMUST00000046514
1000268	TSS	CUFF.43344	1	187429239	187429312	187429239	-	3.27663	-
1000269	TTS	CUFF.43344	1	187428497	187428953	187428953	-	3.27663	-
1000270	TSS	CUFF.43503	1	188452762	188452794	188452762	-	1.52716	ENSMUST00000085692
1000271	TTS	CUFF.43503	1	188447514	188449485	188449485	-	1.52716	ENSMUST00000085692
1000272	TSS	CUFF.43566	1	188178599	188178620	188178620	+	1.39875	-
1000273	TTS	CUFF.43566	1	188425155	188425895	188425155	+	1.39875	-
1000274	TSS	CUFF.43610	1	188948863	188949194	188949194	+	4.01333	ENSMUST00000160380
1000275	TTS	CUFF.43610	1	188949509	188949662	188949509	+	4.01333	ENSMUST00000160380
1000276	TSS	CUFF.44398	1	193177753	193178033	193177753	-	1.90953	ENSMUST00000110885
1000277	TTS	CUFF.44398	1	193176272	193176988	193176988	-	1.90953	ENSMUST00000110885
1000278	TSS	CUFF.44514	1	193600130	193600308	193600308	+	1.0036	ENSMUST00000110855
1000279	TTS	CUFF.44514	1	193602262	193602914	193602262	+	1.0036	ENSMUST00000110855
1000280	TSS	CUFF.44544	1	193784537	193784985	193784985	+	4.00228	-
1000281	TTS	CUFF.44544	1	193785046	193785070	193785046	+	4.00228	-
1000282	TSS	CUFF.44766	1	195068604	195069123	195068604	-	1.85094	ENSMUST00000161737
1000283	TTS	CUFF.44766	1	195067938	195068523	195068523	-	1.85094	ENSMUST00000161737
1000284	TSS	CUFF.45105	1	196943673	196943692	196943673	-	1.0185	ENSMUST00000075451
1000285	TTS	CUFF.45105	1	196932453	196933116	196933116	-	1.0185	ENSMUST00000075451
1000286	TSS	CUFF.457	1	4772649	4773263	4772649	-	1.55782	ENSMUST00000156816
1000287	TTS	CUFF.457	1	4766801	4766882	4766882	-	1.55782	ENSMUST00000156816
1000288	TSS	CUFF.4613	1	20963670	20965120	20965120	+	0.95355	ENSMUST00000038447
1000289	TTS	CUFF.4613	1	20968724	20968783	20968724	+	0.95355	ENSMUST00000038447
1000290	TSS	CUFF.504	1	4829540	4829569	4829569	+	2.91558	ENSMUST00000027036
1000291	TTS	CUFF.504	1	4876825	4877488	4876825	+	2.42002	ENSMUST00000081551
1000292	TSS	CUFF.516	1	4836092	4836964	4836964	+	1.01151	ENSMUST00000134384
1000293	TTS	CUFF.516	1	4838221	4838225	4838221	+	1.01151	ENSMUST00000134384
1000294	TSS	CUFF.5314	1	23898699	23898881	23898699	-	2.6355	ENSMUST00000149737
1000295	TTS	CUFF.5314	1	23878165	23878357	23878357	-	2.6355	ENSMUST00000149737
1000296	TSS	CUFF.549	1	5073650	5074644	5074644	+	2.20764	ENSMUST00000044369
1000297	TTS	CUFF.549	1	5079090	5079103	5079090	+	2.20764	ENSMUST00000044369
1000298	TSS	CUFF.5766	1	25588715	25588815	25588715	-	2.76686	ENSMUST00000135518
1000299	TTS	CUFF.5766	1	25561473	25561859	25561859	-	2.76686	ENSMUST00000135518
1000300	TSS	CUFF.6825	1	29425029	29425066	29425066	+	2.81467	-
1000301	TTS	CUFF.6825	1	29431679	29432131	29431679	+	2.81467	-
1000302	TSS	CUFF.7249	1	31002883	31003557	31002883	-	1.34166	ENSMUST00000027232
1000303	TTS	CUFF.7249	1	30998220	31000168	31000168	-	1.34166	ENSMUST00000027232
1000304	TSS	CUFF.7886	1	33835889	33835890	33835889	-	1.42335	ENSMUST00000019861
1000305	TTS	CUFF.7886	1	33833988	33834708	33834708	-	1.42335	ENSMUST00000019861
1000306	TSS	CUFF.7971	1	34117028	34117844	34117028	-	2.77578	ENSMUST00000088216
1000307	TTS	CUFF.7971	1	34116830	34116859	34116859	-	2.77578	ENSMUST00000088216
1000308	TSS	CUFF.8481	1	36748382	36748534	36748534	+	2.29884	ENSMUST00000081180
1000309	TTS	CUFF.8481	1	36750042	36750591	36750042	+	2.29884	ENSMUST00000081180
1000310	TSS	CUFF.879	1	6237768	6238273	6238273	+	2.81813	ENSMUST00000167867
1000311	TTS	CUFF.879	1	6238357	6238359	6238357	+	2.81813	ENSMUST00000167867
1000312	TSS	CUFF.8790	1	38101754	38102351	38102351	+	1.57611	ENSMUST00000027252
1000313	TTS	CUFF.8790	1	38102493	38102568	38102493	+	1.57611	ENSMUST00000027252
1000314	TSS	CUFF.8810	1	38054919	38055169	38055169	+	3.97447	ENSMUST00000027252
1000315	TSS	CUFF.8810	1	38075325	38076379	38076379	+	2.3338	ENSMUST00000027252
1000316	TTS	CUFF.8810	1	38090874	38090928	38090874	+	6.30828	ENSMUST00000027252
1000317	TSS	CUFF.8813	1	38140549	38140549	38140549	-	9.00741	ENSMUST00000027251
1000318	TTS	CUFF.8813	1	38135914	38136243	38136243	-	9.00741	ENSMUST00000027251
1000319	TSS	CUFF.897	1	6239066	6240248	6240248	+	1.08683	ENSMUST00000167867
1000320	TTS	CUFF.897	1	6251011	6251097	6251011	+	1.08683	ENSMUST00000167867
1000321	TSS	CUFF.9295	1	40546584	40546585	40546585	+	7.50668	ENSMUST00000167723
1000322	TTS	CUFF.9295	1	40547903	40548232	40547903	+	7.50668	ENSMUST00000167723
1000323	TSS	CUFF.289776	2	3257621	3257725	3257725	+	2.03484	ENSMUST00000115089
1000324	TTS	CUFF.289776	2	3257970	3258372	3257970	+	2.03484	ENSMUST00000115089
1000325	TSS	CUFF.289811	2	3336243	3336319	3336243	-	5.29746	ENSMUST00000115082
1000326	TTS	CUFF.289811	2	3326322	3326595	3326595	-	5.29746	ENSMUST00000115082
1000327	TSS	CUFF.290135	2	4851627	4851940	4851940	+	0.991494	ENSMUST00000027975
1000328	TTS	CUFF.290135	2	4859353	4860059	4859353	+	0.991494	ENSMUST00000027975
1000329	TSS	CUFF.290359	2	5844276	5844580	5844580	+	3.37661	ENSMUST00000095147
1000330	TTS	CUFF.290359	2	5844777	5844916	5844777	+	3.37661	ENSMUST00000095147
1000331	TSS	CUFF.290377	2	5878371	5878896	5878896	+	2.25902	ENSMUST00000060092
1000332	TTS	CUFF.290377	2	5881979	5882352	5881979	+	2.25902	ENSMUST00000060092
1000333	TSS	CUFF.290470	2	6176683	6177320	6177320	+	1.27725	ENSMUST00000151782
1000334	TTS	CUFF.290470	2	6204413	6205112	6204413	+	1.27725	ENSMUST00000151782
1000335	TSS	CUFF.290531	2	6468088	6468121	6468088	-	1.99583	ENSMUST00000114934
1000336	TTS	CUFF.290531	2	6465869	6466721	6466721	-	1.99583	ENSMUST00000114934
1000337	TSS	CUFF.290745	2	7325629	7325698	7325698	+	1.75363	-
1000338	TTS	CUFF.290745	2	7330985	7332040	7330985	+	1.75363	-
1000339	TSS	CUFF.291474	2	9990237	9990251	9990237	-	1.98227	ENSMUST00000114896
1000340	TTS	CUFF.291474	2	9977667	9977788	9977788	-	1.98227	ENSMUST00000114896
1000341	TSS	CUFF.291583	2	10382599	10383099	10383099	+	4.87188	ENSMUST00000114868
1000342	TTS	CUFF.291583	2	10445572	10445572	10445572	+	4.87188	ENSMUST00000114868
1000343	TSS	CUFF.291834	2	11508494	11508513	11508494	-	1.13471	ENSMUST00000150369
1000344	TTS	CUFF.291834	2	11506688	11507355	11507355	-	1.13471	ENSMUST00000150369
1000345	TSS	CUFF.291948	2	11964533	11964822	11964822	+	4.5988	-
1000346	TTS	CUFF.291948	2	11968056	11968171	11968056	+	4.5988	-
1000347	TSS	CUFF.292262	2	13201703	13201704	13201703	-	1.28626	ENSMUST00000091436
1000348	TTS	CUFF.292262	2	13199570	13200224	13200224	-	1.28626	ENSMUST00000091436
1000349	TSS	CUFF.292348	2	13496300	13496621	13496621	+	2.97213	ENSMUST00000028062
1000350	TTS	CUFF.292348	2	13504100	13504441	13504100	+	1.87549	ENSMUST00000028062
1000351	TSS	CUFF.292443	2	13957406	13957547	13957406	-	8.5503	ENSMUST00000074854
1000352	TTS	CUFF.292443	2	13948463	13948633	13948633	-	8.5503	ENSMUST00000074854
1000353	TSS	CUFF.292712	2	15048092	15048144	15048092	-	2.06951	-
1000354	TTS	CUFF.292712	2	15046730	15047564	15047564	-	2.06951	-
1000355	TSS	CUFF.293514	2	18230411	18230573	18230411	-	2.64591	ENSMUST00000091418
1000356	TTS	CUFF.293514	2	18228256	18228693	18228693	-	2.64591	ENSMUST00000091418
1000357	TSS	CUFF.294224	2	21290783	21290784	21290784	+	1.4347	ENSMUST00000055946
1000358	TTS	CUFF.294224	2	21320948	21321529	21320948	+	1.4347	ENSMUST00000055946
1000359	TSS	CUFF.294495	2	22444293	22444952	22444293	-	2.54746	ENSMUST00000117219
1000360	TTS	CUFF.294495	2	22443506	22443661	22443661	-	2.54746	ENSMUST00000117219
1000361	TSS	CUFF.294542	2	22611538	22611563	22611563	+	4.90869	ENSMUST00000135792
1000362	TTS	CUFF.294542	2	22617430	22617764	22617430	+	4.90869	ENSMUST00000135792
1000363	TSS	CUFF.294664	2	22954009	22955284	22955284	+	1.71498	ENSMUST00000114529
1000364	TTS	CUFF.294664	2	22966174	22966421	22966174	+	1.71498	ENSMUST00000114529
1000365	TSS	CUFF.294703	2	23041170	23042518	23042518	+	0.845624	ENSMUST00000028117
1000366	TTS	CUFF.294703	2	23043300	23043301	23043300	+	0.845624	ENSMUST00000028117
1000367	TSS	CUFF.295018	2	24010077	24010468	24010468	+	1.97151	ENSMUST00000028361
1000368	TTS	CUFF.295018	2	24121465	24121890	24121465	+	1.97151	ENSMUST00000028361
1000369	TSS	CUFF.295262	2	25076865	25076933	25076933	+	1.42809	ENSMUST00000028346
1000370	TTS	CUFF.295262	2	25077603	25079000	25077603	+	1.42809	ENSMUST00000028346
1000371	TSS	CUFF.295311	2	25325080	25325248	25325080	-	7.65572	ENSMUST00000015234
1000372	TTS	CUFF.295311	2	25322235	25322351	25322351	-	7.65572	ENSMUST00000114259
1000373	AE	CUFF.295311	2	25322840	25322865	25322840-25322865	-	1.46642	ENSMUST00000114259
1000374	AE	CUFF.295311	2	25322807	25322865	25322807-25322865	-	6.1893	ENSMUST00000015234
1000375	TSS	CUFF.295338	2	25466966	25466995	25466966	-	2.12968	ENSMUST00000028309
1000376	TTS	CUFF.295338	2	25464153	25464313	25464313	-	2.12968	ENSMUST00000028309
1000377	TSS	CUFF.295464	2	26208005	26208031	26208005	-	3.18511	ENSMUST00000153370
1000378	TTS	CUFF.295464	2	26207322	26207931	26207931	-	3.18511	ENSMUST00000153370
1000379	TSS	CUFF.295564	2	26766333	26766350	26766350	+	4.45614	ENSMUST00000102898
1000380	TTS	CUFF.295564	2	26768685	26768829	26768685	+	4.45614	ENSMUST00000102898
1000381	TSS	CUFF.295627	2	27304721	27304805	27304721	-	1.97513	ENSMUST00000113941
1000382	TTS	CUFF.295627	2	27303318	27304100	27304100	-	1.97513	ENSMUST00000113941
1000383	TSS	CUFF.295638	2	27314977	27315014	27314977	-	1.92467	ENSMUST00000113941
1000384	TTS	CUFF.295638	2	27308387	27308594	27308594	-	1.92467	ENSMUST00000113941
1000385	TSS	CUFF.295813	2	28549144	28549506	28549144	-	0.748804	ENSMUST00000124840
1000386	TTS	CUFF.295813	2	28547150	28547672	28547672	-	0.748804	ENSMUST00000124840
1000387	TSS	CUFF.296097	2	29768094	29768160	29768160	+	4.05882	ENSMUST00000028128
1000388	TSS	CUFF.296097	2	29769435	29769822	29769822	+	0.545668	ENSMUST00000046571
1000389	TTS	CUFF.296097	2	29777733	29778054	29777733	+	4.60449	ENSMUST00000028128
1000390	TSS	CUFF.296105	2	29886215	29886342	29886342	+	0.780522	ENSMUST00000113719
1000391	TTS	CUFF.296105	2	29886491	29887633	29886491	+	0.780522	ENSMUST00000113719
1000392	TSS	CUFF.296118	2	29925852	29925875	29925875	+	3.57306	ENSMUST00000147590
1000393	TTS	CUFF.296118	2	29926439	29927091	29926439	+	3.57306	ENSMUST00000147590
1000394	TSS	CUFF.296278	2	30651921	30652186	30651921	-	2.39863	ENSMUST00000130396
1000395	TTS	CUFF.296278	2	30650935	30651325	30651325	-	2.39863	ENSMUST00000130396
1000396	TSS	CUFF.296292	2	30756387	30756469	30756387	-	0.625006	ENSMUST00000102852
1000397	TTS	CUFF.296292	2	30747308	30748346	30748346	-	0.625006	ENSMUST00000102852
1000398	TSS	CUFF.296461	2	31532243	31532256	31532256	+	0.672563	ENSMUST00000038474
1000399	TTS	CUFF.296461	2	31535371	31538314	31535371	+	0.672563	ENSMUST00000038474
1000400	TSS	CUFF.296593	2	32137206	32137326	32137206	-	4.14849	ENSMUST00000050410
1000401	TTS	CUFF.296593	2	32134341	32134651	32134651	-	4.14849	ENSMUST00000050410
1000402	TSS	CUFF.296741	2	32817253	32817359	32817359	+	6.16086	ENSMUST00000126610
1000403	TTS	CUFF.296741	2	32819511	32819545	32819511	+	6.16086	ENSMUST00000126610
1000404	TSS	CUFF.297182	2	34629883	34629938	34629938	+	0.833762	ENSMUST00000028222
1000405	TTS	CUFF.297182	2	34631071	34631973	34631071	+	0.833762	ENSMUST00000028222
1000406	TTS	CUFF.297182	2	34631419	34631973	34631419	+	4.21128	ENSMUST00000028222
1000407	TSS	CUFF.297227	2	34849612	34849613	34849613	+	2.21775	ENSMUST00000153559
1000408	TTS	CUFF.297227	2	34867329	34867891	34867329	+	2.21775	ENSMUST00000153559
1000409	TSS	CUFF.297285	2	35154345	35154448	35154448	+	7.03073	ENSMUST00000113016
1000410	TTS	CUFF.297285	2	35163017	35163408	35163017	+	7.03073	ENSMUST00000113016
1000411	TSS	CUFF.297302	2	35217840	35217841	35217840	-	1.4988	ENSMUST00000028243
1000412	TTS	CUFF.297302	2	35210367	35211165	35211165	-	1.4988	ENSMUST00000028243
1000413	TSS	CUFF.297445	2	36100715	36100850	36100850	+	1.05152	ENSMUST00000062069
1000414	TTS	CUFF.297445	2	36104616	36105283	36104616	+	1.05152	ENSMUST00000062069
1000415	TSS	CUFF.297843	2	37442030	37442059	37442030	-	1.05134	ENSMUST00000155831
1000416	TTS	CUFF.297843	2	37397896	37398738	37398738	-	1.05134	ENSMUST00000155831
1000417	TSS	CUFF.297892	2	37502636	37502908	37502636	-	14.5651	ENSMUST00000155831
1000418	TTS	CUFF.297892	2	37501211	37501211	37501211	-	14.5651	ENSMUST00000155831
1000419	TSS	CUFF.298272	2	38860252	38860382	38860252	-	7.83081	ENSMUST00000152441
1000420	TTS	CUFF.298272	2	38857105	38857285	38857285	-	7.83081	ENSMUST00000152441
1000421	TSS	CUFF.298305	2	38962728	38962731	38962728	-	0.994919	ENSMUST00000131225
1000422	TTS	CUFF.298305	2	38961597	38962592	38962592	-	0.994919	ENSMUST00000131225
1000423	TSS	CUFF.298346	2	39045509	39045511	39045509	-	20.113	ENSMUST00000038874
1000424	TTS	CUFF.298346	2	38988366	38988606	38988606	-	20.113	ENSMUST00000038874
1000425	TSS	CUFF.298718	2	40415084	40415140	40415140	+	2.44495	-
1000426	TTS	CUFF.298718	2	40415216	40415901	40415216	+	2.44495	-
1000427	TSS	CUFF.298948	2	41357300	41357963	41357300	-	0.938282	ENSMUST00000052550
1000428	TTS	CUFF.298948	2	41355726	41357086	41357086	-	0.938282	ENSMUST00000052550
1000429	TSS	CUFF.300119	2	45539657	45539679	45539657	-	1.31926	-
1000430	TTS	CUFF.300119	2	45536597	45537219	45537219	-	1.31926	-
1000431	TSS	CUFF.301008	2	48748264	48749172	48749172	+	2.05176	ENSMUST00000063886
1000432	TTS	CUFF.301008	2	48750186	48750188	48750186	+	2.05176	ENSMUST00000063886
1000433	TSS	CUFF.301147	2	49130236	49130920	49130236	-	1.90168	ENSMUST00000112754
1000434	TTS	CUFF.301147	2	49113339	49113411	49113411	-	1.90168	ENSMUST00000112754
1000435	TSS	CUFF.301207	2	49338252	49339397	49339397	+	1.32321	ENSMUST00000092123
1000436	TTS	CUFF.301207	2	49344209	49344367	49344209	+	1.32321	ENSMUST00000092123
1000437	TSS	CUFF.301619	2	51197697	51198284	51198284	+	1.83032	-
1000438	TTS	CUFF.301619	2	51198371	51198444	51198371	+	1.83032	-
1000439	TSS	CUFF.301657	2	51477054	51477550	51477054	-	1.80529	-
1000440	TTS	CUFF.301657	2	51470643	51470704	51470704	-	1.80529	-
1000441	TSS	CUFF.302185	2	53555903	53557178	53555903	-	1.51572	ENSMUST00000164348
1000442	TTS	CUFF.302185	2	53552804	53553372	53553372	-	1.51572	ENSMUST00000164348
1000443	TSS	CUFF.302190	2	53599247	53599641	53599247	-	1.57165	-
1000444	TTS	CUFF.302190	2	53598581	53598893	53598893	-	1.57165	-
1000445	TSS	CUFF.302982	2	56653725	56653824	56653725	-	3.43141	-
1000446	TTS	CUFF.302982	2	56644887	56645166	56645166	-	3.43141	-
1000447	TSS	CUFF.303088	2	57034066	57034070	57034066	-	1.21923	ENSMUST00000126549
1000448	TTS	CUFF.303088	2	56980858	56981491	56981491	-	1.21923	ENSMUST00000126549
1000449	TSS	CUFF.303847	2	59758352	59758950	59758352	-	2.68048	ENSMUST00000147476
1000450	TTS	CUFF.303847	2	59755502	59755555	59755555	-	2.68048	ENSMUST00000147476
1000451	TSS	CUFF.303871	2	59780819	59781231	59780819	-	2.40095	ENSMUST00000112553
1000452	TTS	CUFF.303871	2	59770179	59770227	59770227	-	2.40095	ENSMUST00000112553
1000453	TTS	CUFF.303871	2	59772772	59773337	59773337	-	1.21057	ENSMUST00000112553
1000454	TSS	CUFF.303906	2	59963361	59963416	59963416	+	1.525	ENSMUST00000131198
1000455	TTS	CUFF.303906	2	59963630	59964633	59963630	+	1.525	ENSMUST00000131198
1000456	TSS	CUFF.304611	2	62294648	62294649	62294648	-	4.17931	ENSMUST00000131533
1000457	TTS	CUFF.304611	2	62292229	62292726	62292726	-	4.17931	ENSMUST00000131533
1000458	TSS	CUFF.305530	2	65612339	65613146	65613146	+	1.09024	-
1000459	TTS	CUFF.305530	2	65619584	65619841	65619584	+	1.09024	-
1000460	TSS	CUFF.306003	2	67418855	67418986	67418855	-	0.891315	-
1000461	TTS	CUFF.306003	2	67415579	67416932	67416932	-	0.891315	-
1000462	TSS	CUFF.306210	2	68207053	68207720	68207053	-	1.2606	ENSMUST00000102715
1000463	TTS	CUFF.306210	2	68204219	68204264	68204264	-	1.2606	ENSMUST00000102715
1000464	TSS	CUFF.306298	2	68502401	68502458	68502458	+	0.901156	ENSMUST00000128259
1000465	TSS	CUFF.306298	2	68526056	68526407	68526407	+	3.09701	ENSMUST00000128259
1000466	TTS	CUFF.306298	2	68534377	68534579	68534377	+	3.09701	ENSMUST00000128259
1000467	TSS	CUFF.306351	2	68755387	68755856	68755856	+	2.06729	ENSMUST00000176018
1000468	TTS	CUFF.306351	2	68762154	68762522	68762154	+	2.06729	ENSMUST00000176018
1000469	TSS	CUFF.306384	2	68885249	68885252	68885252	+	1.11361	ENSMUST00000141498
1000470	TTS	CUFF.306384	2	68888837	68889990	68888837	+	1.11361	ENSMUST00000141498
1000471	TSS	CUFF.306532	2	69406461	69406580	69406461	-	2.40141	ENSMUST00000080953
1000472	TTS	CUFF.306532	2	69405568	69406222	69406222	-	2.40141	ENSMUST00000080953
1000473	TSS	CUFF.306588	2	69532573	69532574	69532573	-	2.48167	ENSMUST00000073152
1000474	TTS	CUFF.306588	2	69531521	69532039	69532039	-	2.48167	ENSMUST00000073152
1000475	TSS	CUFF.306594	2	69570502	69570511	69570511	+	29.8784	ENSMUST00000040915
1000476	TTS	CUFF.306594	2	69572348	69572390	69572348	+	29.8784	ENSMUST00000040915
1000477	TSS	CUFF.306619	2	69584094	69584172	69584172	+	1.74138	ENSMUST00000040915
1000478	TTS	CUFF.306619	2	69587329	69588386	69587329	+	1.74138	ENSMUST00000040915
1000479	TSS	CUFF.306629	2	69663055	69663057	69663057	+	4.16128	ENSMUST00000152898
1000480	TTS	CUFF.306629	2	69664110	69664459	69664110	+	4.16128	ENSMUST00000152898
1000481	TSS	CUFF.306644	2	69620002	69620579	69620002	-	1.75463	ENSMUST00000148190
1000482	TTS	CUFF.306644	2	69615754	69616273	69616273	-	0.781405	ENSMUST00000094942
1000483	TSS	CUFF.306662	2	69707845	69708077	69708077	+	0.405395	ENSMUST00000166411
1000484	TSS	CUFF.306662	2	69707845	69708637	69708637	+	0.4987	ENSMUST00000166411
1000485	TTS	CUFF.306662	2	69709179	69710228	69709179	+	0.904095	ENSMUST00000166411
1000486	IR_ON	CUFF.306662	2	69708077	69708442	69707845-69708637	+	0.4987	ENSMUST00000166411
1000487	IR_OFF	CUFF.306662	2	69708077	69708442	69707845-69708077,69708442-69708637	+	0.405395	ENSMUST00000166411
1000488	TSS	CUFF.306845	2	70457038	70457383	70457038	-	0.89014	ENSMUST00000153501
1000489	TTS	CUFF.306845	2	70456095	70456947	70456947	-	0.89014	ENSMUST00000153501
1000490	TSS	CUFF.307019	2	71096225	71096281	71096281	+	1.0202	ENSMUST00000112140
1000491	TTS	CUFF.307019	2	71100705	71101343	71100705	+	1.0202	ENSMUST00000112140
1000492	TSS	CUFF.307052	2	71134722	71135034	71134722	-	4.72251	ENSMUST00000151937
1000493	TTS	CUFF.307052	2	71131473	71131497	71131497	-	4.72251	ENSMUST00000151937
1000494	TSS	CUFF.307170	2	71586581	71586989	71586989	+	3.80404	ENSMUST00000127600
1000495	TTS	CUFF.307170	2	71588068	71588069	71588068	+	3.80404	ENSMUST00000127600
1000496	TSS	CUFF.307171	2	71588068	71588069	71588068	-	4.39258	ENSMUST00000164635
1000497	TTS	CUFF.307171	2	71586606	71586989	71586989	-	4.39258	ENSMUST00000164635
1000498	TSS	CUFF.307627	2	73143947	73143961	73143947	-	4.02692	ENSMUST00000058615
1000499	TTS	CUFF.307627	2	73122912	73123092	73123092	-	2.94765	ENSMUST00000058615
1000500	TTS	CUFF.307627	2	73140625	73141914	73141914	-	1.07927	ENSMUST00000058615
1000501	TSS	CUFF.307819	2	73749012	73749111	73749012	-	1.23291	ENSMUST00000111996
1000502	TTS	CUFF.307819	2	73746389	73746764	73746764	-	2.53212	ENSMUST00000111996
1000503	TSS	CUFF.308663	2	76927127	76927128	76927127	-	3.21384	ENSMUST00000131660
1000504	TTS	CUFF.308663	2	76912563	76913065	76913065	-	3.21384	ENSMUST00000131660
1000505	TSS	CUFF.308681	2	77036346	77036397	77036346	-	0.713606	ENSMUST00000139021
1000506	TTS	CUFF.308681	2	77034082	77035039	77035039	-	0.713606	ENSMUST00000139021
1000507	TSS	CUFF.308928	2	78024558	78024749	78024749	+	2.35927	ENSMUST00000144728
1000508	TTS	CUFF.308928	2	78024875	78025553	78024875	+	2.35927	ENSMUST00000144728
1000509	TSS	CUFF.309289	2	79500676	79500677	79500677	+	3.4023	ENSMUST00000028393
1000510	TTS	CUFF.309289	2	79501011	79501497	79501011	+	3.4023	ENSMUST00000028393
1000511	TSS	CUFF.309556	2	80478667	80479089	80479089	+	1.93127	ENSMUST00000028382
1000512	TTS	CUFF.309556	2	80482782	80482908	80482782	+	1.93127	ENSMUST00000028382
1000513	TSS	CUFF.310188	2	82791892	82791911	82791911	+	3.24155	ENSMUST00000143764
1000514	TTS	CUFF.310188	2	82795092	82795651	82795092	+	3.24155	ENSMUST00000143764
1000515	TSS	CUFF.310626	2	84443345	84443346	84443345	-	1.9894	ENSMUST00000111694
1000516	TTS	CUFF.310626	2	84442303	84443060	84443060	-	1.9894	ENSMUST00000111694
1000517	TSS	CUFF.310668	2	84513411	84514901	84513411	-	2.36688	ENSMUST00000111665
1000518	TTS	CUFF.310668	2	84513260	84513310	84513310	-	2.36688	ENSMUST00000111665
1000519	TSS	CUFF.310669	2	84524423	84525604	84525604	+	0.643267	ENSMUST00000102645
1000520	TTS	CUFF.310669	2	84526348	84526404	84526348	+	0.643267	ENSMUST00000102645
1000521	TSS	CUFF.310708	2	84610250	84610412	84610250	-	3.04488	ENSMUST00000023994
1000522	TTS	CUFF.310708	2	84605521	84605984	84605984	-	3.04488	ENSMUST00000023994
1000523	TSS	CUFF.310749	2	84749870	84749930	84749930	+	2.18251	-
1000524	TTS	CUFF.310749	2	84753269	84753919	84753269	+	2.18251	-
1000525	TSS	CUFF.310826	2	85199612	85199972	85199612	-	6.28709	ENSMUST00000111598
1000526	TTS	CUFF.310826	2	85175789	85175856	85175856	-	6.28709	ENSMUST00000111598
1000527	TSS	CUFF.311886	2	89451718	89452312	89451718	-	1.35761	ENSMUST00000111532
1000528	TTS	CUFF.311886	2	89450310	89450310	89450310	-	1.35761	ENSMUST00000111532
1000529	TSS	CUFF.312126	2	90543017	90543035	90543017	-	2.01145	ENSMUST00000057481
1000530	TTS	CUFF.312126	2	90508056	90509020	90509020	-	2.01145	ENSMUST00000057481
1000531	TSS	CUFF.312205	2	90698916	90699726	90699726	+	1.79951	ENSMUST00000136872
1000532	TTS	CUFF.312205	2	90705341	90705731	90705341	+	2.17897	ENSMUST00000135026
1000533	TSS	CUFF.312210	2	90754141	90755453	90754141	-	0.940322	ENSMUST00000125001
1000534	TTS	CUFF.312210	2	90750441	90751476	90751476	-	0.940322	ENSMUST00000125001
1000535	TSS	CUFF.312225	2	90738794	90738819	90738794	-	2.07295	ENSMUST00000139400
1000536	TTS	CUFF.312225	2	90733819	90735034	90735034	-	2.07295	ENSMUST00000139400
1000537	TSS	CUFF.312239	2	90804357	90804785	90804357	-	1.85259	ENSMUST00000068726
1000538	TTS	CUFF.312239	2	90803750	90804093	90804093	-	1.85259	ENSMUST00000068726
1000539	TSS	CUFF.312273	2	90898190	90898312	90898312	+	5.78526	ENSMUST00000067663
1000540	TTS	CUFF.312273	2	90899411	90899572	90899411	+	5.78526	ENSMUST00000067663
1000541	TSS	CUFF.312406	2	91320607	91321026	91321026	+	7.35647	ENSMUST00000028689
1000542	TTS	CUFF.312406	2	91322015	91322020	91322015	+	7.35647	ENSMUST00000028689
1000543	TSS	CUFF.312411	2	91326457	91327301	91327301	+	1.46488	ENSMUST00000028689
1000544	TTS	CUFF.312411	2	91328589	91328592	91328589	+	1.46488	ENSMUST00000028689
1000545	TSS	CUFF.312538	2	91636012	91636331	91636012	-	2.06603	ENSMUST00000099712
1000546	TTS	CUFF.312538	2	91635009	91635801	91635801	-	2.06603	ENSMUST00000099712
1000547	TSS	CUFF.315175	2	103597828	103597832	103597828	-	9.11614	ENSMUST00000148798
1000548	TTS	CUFF.315175	2	103597062	103597417	103597417	-	9.11614	ENSMUST00000148798
1000549	TSS	CUFF.315247	2	103892508	103893637	103893637	+	1.10273	ENSMUST00000028603
1000550	TTS	CUFF.315247	2	103894993	103895754	103894993	+	1.10273	ENSMUST00000028603
1000551	TSS	CUFF.315248	2	103866287	103866358	103866287	-	2.02898	ENSMUST00000056170
1000552	TTS	CUFF.315248	2	103832886	103834069	103834069	-	2.02898	ENSMUST00000056170
1000553	TSS	CUFF.315276	2	103921255	103921255	103921255	+	261.969	ENSMUST00000111132
1000554	TTS	CUFF.315276	2	103931161	103931340	103931161	+	261.969	ENSMUST00000111132
1000555	TSS	CUFF.315331	2	104275093	104276243	104275093	-	1.00942	ENSMUST00000111125
1000556	TTS	CUFF.315331	2	104274372	104274874	104274874	-	1.00942	ENSMUST00000111125
1000557	TSS	CUFF.315377	2	104367774	104367805	104367805	+	2.05984	-
1000558	TTS	CUFF.315377	2	104367888	104368432	104367888	+	2.05984	-
1000559	TSS	CUFF.315438	2	104538692	104538794	104538692	-	2.18445	ENSMUST00000111118
1000560	TTS	CUFF.315438	2	104537524	104537887	104537887	-	2.18445	ENSMUST00000111118
1000561	TSS	CUFF.315510	2	104739400	104739667	104739667	+	2.51187	ENSMUST00000094764
1000562	TTS	CUFF.315510	2	104739915	104740375	104739915	+	2.51187	ENSMUST00000094764
1000563	TSS	CUFF.315545	2	104845938	104846655	104845938	-	2.27257	ENSMUST00000131266
1000564	TTS	CUFF.315545	2	104839995	104839998	104839998	-	2.27257	ENSMUST00000131266
1000565	TSS	CUFF.315983	2	106585038	106585038	106585038	+	6.25537	ENSMUST00000133401
1000566	TTS	CUFF.315983	2	106623790	106624097	106623790	+	6.25537	ENSMUST00000133401
1000567	TSS	CUFF.316068	2	106981053	106981393	106981053	-	3.01354	-
1000568	TTS	CUFF.316068	2	106974200	106974244	106974244	-	3.01354	-
1000569	TSS	CUFF.316943	2	110268721	110269194	110269194	+	1.06074	-
1000570	TTS	CUFF.316943	2	110276062	110276289	110276062	+	1.06074	-
1000571	TSS	CUFF.317018	2	110563161	110563162	110563162	+	2.47245	ENSMUST00000090332
1000572	TTS	CUFF.317018	2	110571341	110571992	110571341	+	2.47245	ENSMUST00000090332
1000573	TSS	CUFF.317143	2	111033609	111034059	111033609	-	1.35649	ENSMUST00000142636
1000574	TTS	CUFF.317143	2	111029983	111030582	111030582	-	1.35649	ENSMUST00000142636
1000575	TSS	CUFF.317388	2	112102141	112102234	112102234	+	0.920197	ENSMUST00000028553
1000576	TTS	CUFF.317388	2	112102470	112103162	112102470	+	0.920197	ENSMUST00000028553
1000577	TSS	CUFF.317450	2	112204309	112204370	112204309	-	1.23244	ENSMUST00000028551
1000578	TTS	CUFF.317450	2	112202685	112203511	112203511	-	1.23244	ENSMUST00000028551
1000579	TSS	CUFF.317509	2	112469965	112470233	112470233	+	1.18713	ENSMUST00000164874
1000580	TTS	CUFF.317509	2	112470936	112471403	112470936	+	1.18713	ENSMUST00000164874
1000581	TSS	CUFF.318694	2	117083718	117085091	117085091	+	0.896342	ENSMUST00000143612
1000582	TTS	CUFF.318694	2	117088575	117088576	117088575	+	1.80217	ENSMUST00000028825
1000583	TSS	CUFF.318901	2	118304657	118304769	118304657	-	1.59673	ENSMUST00000009693
1000584	TTS	CUFF.318901	2	118301385	118302043	118302043	-	1.59673	ENSMUST00000009693
1000585	TSS	CUFF.318951	2	118655765	118656698	118656698	+	1.97032	ENSMUST00000123104
1000586	TTS	CUFF.318951	2	118657289	118657354	118657289	+	1.97032	ENSMUST00000123104
1000587	TSS	CUFF.319007	2	118920576	118920965	118920965	+	1.31314	ENSMUST00000099542
1000588	TTS	CUFF.319007	2	118923154	118923411	118923154	+	1.31314	ENSMUST00000099542
1000589	TSS	CUFF.319238	2	119500880	119501016	119501016	+	1.62861	ENSMUST00000028767
1000590	TSS	CUFF.319238	2	119526403	119527001	119527001	+	1.50924	ENSMUST00000028767
1000591	TSS	CUFF.319238	2	119536078	119536815	119536815	+	4.04225	ENSMUST00000149904
1000592	TTS	CUFF.319238	2	119537745	119537766	119537745	+	7.1801	ENSMUST00000028767
1000593	TSS	CUFF.319333	2	120043143	120043231	120043231	+	3.12448	ENSMUST00000090071
1000594	TTS	CUFF.319333	2	120050327	120050684	120050327	+	3.12448	ENSMUST00000090071
1000595	TSS	CUFF.319441	2	120433535	120433757	120433535	-	1.24717	ENSMUST00000090011
1000596	TTS	CUFF.319441	2	120430677	120430994	120430994	-	1.24717	ENSMUST00000090011
1000597	TSS	CUFF.319443	2	120461270	120461550	120461550	+	1.96963	ENSMUST00000150912
1000598	TTS	CUFF.319443	2	120465009	120465649	120465009	+	1.96963	ENSMUST00000150912
1000599	TSS	CUFF.319524	2	120616018	120616053	120616018	-	1.40274	ENSMUST00000148285
1000600	TTS	CUFF.319524	2	120609052	120609535	120609535	-	1.40274	ENSMUST00000148285
1000601	TSS	CUFF.319787	2	121766496	121766735	121766496	-	1.75405	-
1000602	TTS	CUFF.319787	2	121764274	121764602	121764602	-	1.75405	-
1000603	TSS	CUFF.319853	2	121854577	121854647	121854647	+	1.50303	ENSMUST00000028668
1000604	TTS	CUFF.319853	2	121873172	121873244	121873172	+	1.50303	ENSMUST00000028668
1000605	TSS	CUFF.319901	2	121973433	121973540	121973540	+	8.34685	ENSMUST00000102476
1000606	TTS	CUFF.319901	2	121978387	121978834	121978387	+	8.34685	ENSMUST00000102476
1000607	TSS	CUFF.319954	2	122088588	122089045	122089045	+	1.08973	ENSMUST00000110551
1000608	TTS	CUFF.319954	2	122089777	122090989	122089777	+	1.08973	ENSMUST00000110551
1000609	TSS	CUFF.320637	2	125664318	125664728	125664318	-	2.92331	ENSMUST00000110463
1000610	TTS	CUFF.320637	2	125663925	125664170	125664170	-	2.92331	ENSMUST00000110463
1000611	TSS	CUFF.320672	2	125719166	125719179	125719179	+	2.51601	ENSMUST00000140873
1000612	TTS	CUFF.320672	2	125734865	125735329	125734865	+	2.51601	ENSMUST00000140873
1000613	TSS	CUFF.320901	2	126651148	126651148	126651148	-	1.07271	ENSMUST00000103224
1000614	TTS	CUFF.320901	2	126648807	126649840	126649840	-	1.07271	ENSMUST00000103224
1000615	TSS	CUFF.321127	2	127617870	127617922	127617870	-	3.60338	ENSMUST00000135091
1000616	TTS	CUFF.321127	2	127617200	127617568	127617568	-	3.60338	ENSMUST00000135091
1000617	TSS	CUFF.321424	2	128827374	128828014	128828014	+	1.15061	ENSMUST00000110320
1000618	TTS	CUFF.321424	2	128831732	128832757	128831732	+	1.15061	ENSMUST00000110320
1000619	TSS	CUFF.321657	2	130004970	130005025	130004970	-	1.09141	ENSMUST00000147570
1000620	TTS	CUFF.321657	2	130000368	130001177	130001177	-	1.09141	ENSMUST00000147570
1000621	TSS	CUFF.321687	2	130103275	130103360	130103360	+	1.4762	ENSMUST00000153353
1000622	TTS	CUFF.321687	2	130104633	130105385	130104633	+	1.4762	ENSMUST00000153353
1000623	TSS	CUFF.321718	2	130231411	130231439	130231439	+	5.88091	ENSMUST00000028898
1000624	TTS	CUFF.321718	2	130231517	130231803	130231517	+	5.88091	ENSMUST00000028898
1000625	TSS	CUFF.321753	2	130369808	130369899	130369899	+	1.00629	ENSMUST00000077303
1000626	TTS	CUFF.321753	2	130370685	130371805	130370685	+	1.00629	ENSMUST00000077303
1000627	TSS	CUFF.322310	2	132471619	132471793	132471793	+	4.19923	ENSMUST00000153028
1000628	TTS	CUFF.322310	2	132473702	132473883	132473702	+	4.19923	ENSMUST00000153028
1000629	TSS	CUFF.323148	2	135823582	135824488	135824488	+	1.54169	ENSMUST00000110109
1000630	TTS	CUFF.323148	2	135828295	135828513	135828295	+	1.54169	ENSMUST00000110109
1000631	TSS	CUFF.323293	2	136380505	136380559	136380559	+	1.93168	ENSMUST00000121717
1000632	TTS	CUFF.323293	2	136381406	136382073	136381406	+	1.93168	ENSMUST00000121717
1000633	TSS	CUFF.323385	2	136731335	136731336	136731336	+	7.70899	ENSMUST00000130856
1000634	TTS	CUFF.323385	2	136772041	136772356	136772041	+	7.70899	ENSMUST00000130856
1000635	TSS	CUFF.325129	2	143974189	143974709	143974709	+	1.10004	-
1000636	TTS	CUFF.325129	2	143982193	143982636	143982193	+	1.10004	-
1000637	TSS	CUFF.325485	2	145721767	145721802	145721767	-	10.7827	-
1000638	TTS	CUFF.325485	2	145721262	145721567	145721567	-	10.7827	-
1000639	TSS	CUFF.325496	2	145746333	145746336	145746333	-	18.2203	ENSMUST00000001818
1000640	TTS	CUFF.325496	2	145745460	145745724	145745724	-	18.2203	ENSMUST00000001818
1000641	TSS	CUFF.325732	2	146780975	146782032	146782032	+	0.773926	ENSMUST00000099278
1000642	TTS	CUFF.325732	2	146795280	146795833	146795280	+	0.773926	ENSMUST00000099278
1000643	TSS	CUFF.325738	2	146854619	146855148	146855148	+	1.39063	ENSMUST00000028921
1000644	TTS	CUFF.325738	2	146855231	146855287	146855231	+	1.39063	ENSMUST00000028921
1000645	TSS	CUFF.325866	2	147496938	147498005	147498005	+	0.673151	-
1000646	TTS	CUFF.325866	2	147504210	147504351	147504210	+	0.673151	-
1000647	TSS	CUFF.326071	2	148700889	148701182	148700889	-	6.64785	ENSMUST00000028938
1000648	TTS	CUFF.326071	2	148697468	148697779	148697779	-	6.64785	ENSMUST00000028938
1000649	TSS	CUFF.326597	2	151383175	151383234	151383234	+	1.48686	ENSMUST00000109880
1000650	TTS	CUFF.326597	2	151386357	151387422	151386357	+	1.48686	ENSMUST00000109880
1000651	TSS	CUFF.326612	2	151483163	151483164	151483163	-	1.02692	ENSMUST00000096439
1000652	TTS	CUFF.326612	2	151480310	151481075	151481075	-	1.02692	ENSMUST00000096439
1000653	TSS	CUFF.326621	2	151545221	151545357	151545221	-	1.46977	ENSMUST00000109869
1000654	TTS	CUFF.326621	2	151543817	151544421	151544421	-	1.46977	ENSMUST00000109869
1000655	TSS	CUFF.326735	2	152119748	152119776	152119776	+	0.754639	ENSMUST00000028963
1000656	TSS	CUFF.326735	2	152134524	152136263	152136263	+	1.58903	ENSMUST00000028963
1000657	TTS	CUFF.326735	2	152137446	152137793	152137446	+	2.34367	ENSMUST00000028963
1000658	TSS	CUFF.326784	2	152343996	152344096	152344096	+	9.34198	ENSMUST00000121912
1000659	TTS	CUFF.326784	2	152347058	152347177	152347058	+	9.34198	ENSMUST00000121912
1000660	TSS	CUFF.327079	2	153603138	153603634	153603634	+	1.74043	-
1000661	TTS	CUFF.327079	2	153604043	153604796	153604043	+	1.74043	-
1000662	TSS	CUFF.327174	2	154176554	154176555	154176554	-	2.33532	ENSMUST00000109731
1000663	TTS	CUFF.327174	2	154173831	154174517	154174517	-	2.33532	ENSMUST00000109731
1000664	TSS	CUFF.327192	2	154241231	154241705	154241231	-	2.83487	-
1000665	TTS	CUFF.327192	2	154240909	154241013	154241013	-	2.83487	-
1000666	TSS	CUFF.327253	2	154374636	154374803	154374803	+	7.19391	ENSMUST00000045116
1000667	TTS	CUFF.327253	2	154375276	154375736	154375276	+	7.19391	ENSMUST00000045116
1000668	TSS	CUFF.327361	2	154713919	154714304	154713919	-	4.20942	ENSMUST00000166171
1000669	TTS	CUFF.327361	2	154710126	154710182	154710182	-	4.20942	ENSMUST00000166171
1000670	TSS	CUFF.327441	2	155038191	155038193	155038193	+	3.16303	ENSMUST00000109685
1000671	TTS	CUFF.327441	2	155038734	155039256	155038734	+	3.16303	ENSMUST00000109685
1000672	TSS	CUFF.327447	2	155102702	155102749	155102749	+	3.6177	ENSMUST00000154596
1000673	TTS	CUFF.327447	2	155103211	155103997	155103211	+	3.6177	ENSMUST00000154596
1000674	TSS	CUFF.327688	2	155995709	155996357	155995709	-	2.86001	ENSMUST00000140001
1000675	TTS	CUFF.327688	2	155995054	155995502	155995502	-	2.86001	ENSMUST00000140001
1000676	TSS	CUFF.327704	2	156130521	156130550	156130550	+	1.96181	ENSMUST00000088600
1000677	TTS	CUFF.327704	2	156133030	156133478	156133030	+	1.96181	ENSMUST00000088600
1000678	TSS	CUFF.327885	2	156927057	156928283	156927057	-	1.6181	ENSMUST00000139263
1000679	TTS	CUFF.327885	2	156925032	156925239	156925239	-	1.6181	ENSMUST00000139263
1000680	TSS	CUFF.327962	2	157140531	157140708	157140708	+	1.29629	ENSMUST00000116380
1000681	TTS	CUFF.327962	2	157151447	157152048	157151447	+	1.29629	ENSMUST00000116380
1000682	TSS	CUFF.328123	2	158202041	158202062	158202062	+	1.66739	ENSMUST00000148965
1000683	TTS	CUFF.328123	2	158202730	158203356	158202730	+	1.66739	ENSMUST00000148965
1000684	TSS	CUFF.328124	2	158153306	158153316	158153316	+	3.70047	ENSMUST00000016168
1000685	TTS	CUFF.328124	2	158157642	158158035	158157642	+	3.70047	ENSMUST00000016168
1000686	TSS	CUFF.328553	2	160523642	160523975	160523975	+	1.37571	ENSMUST00000109468
1000687	TTS	CUFF.328553	2	160529308	160529853	160529308	+	1.37571	ENSMUST00000109468
1000688	TSS	CUFF.328601	2	160692706	160692749	160692749	+	0.602363	ENSMUST00000103111
1000689	TTS	CUFF.328601	2	160695221	160696332	160695221	+	0.602363	ENSMUST00000103111
1000690	TSS	CUFF.328628	2	160815981	160815982	160815981	-	0.92062	ENSMUST00000039782
1000691	TTS	CUFF.328628	2	160813172	160814103	160814103	-	0.92062	ENSMUST00000039782
1000692	TSS	CUFF.329118	2	163237133	163238304	163237133	-	0.769688	ENSMUST00000139142
1000693	TTS	CUFF.329118	2	163231111	163232825	163232825	-	0.769688	ENSMUST00000139142
1000694	TSS	CUFF.329173	2	163456662	163456808	163456662	-	0.979846	ENSMUST00000017851
1000695	TTS	CUFF.329173	2	163451891	163452213	163452213	-	0.979846	ENSMUST00000017851
1000696	TSS	CUFF.329287	2	164047323	164047324	164047323	-	1.88992	ENSMUST00000109376
1000697	TTS	CUFF.329287	2	164038568	164040330	164040330	-	1.88992	ENSMUST00000109376
1000698	TSS	CUFF.329367	2	164405787	164405998	164405787	-	0.697061	ENSMUST00000109342
1000699	TTS	CUFF.329367	2	164404124	164405345	164405345	-	0.697061	ENSMUST00000109342
1000700	TSS	CUFF.329394	2	164481590	164481698	164481698	+	3.69892	ENSMUST00000094344
1000701	TTS	CUFF.329394	2	164482563	164483129	164482563	+	3.69892	ENSMUST00000094344
1000702	TSS	CUFF.329826	2	166872392	166872437	166872392	-	4.09137	ENSMUST00000155281
1000703	TTS	CUFF.329826	2	166869158	166869743	166869743	-	4.09137	ENSMUST00000155281
1000704	TSS	CUFF.330011	2	167759952	167761021	167761021	+	1.23032	ENSMUST00000126839
1000705	TTS	CUFF.330011	2	167789128	167789129	167789128	+	1.23032	ENSMUST00000126839
1000706	TSS	CUFF.330869	2	172265542	172266239	172266239	+	0.896126	ENSMUST00000029005
1000707	TTS	CUFF.330869	2	172270147	172270239	172270147	+	0.896126	ENSMUST00000029005
1000708	TSS	CUFF.331024	2	173396546	173396992	173396546	-	1.33469	ENSMUST00000119453
1000709	TTS	CUFF.331024	2	173394224	173394577	173394577	-	1.33469	ENSMUST00000119453
1000710	TSS	CUFF.331202	2	174170897	174171063	174171063	+	2.83723	ENSMUST00000087871
1000711	TTS	CUFF.331202	2	174171743	174172221	174171743	+	2.83723	ENSMUST00000087871
1000712	TSS	CUFF.331206	2	174171743	174172274	174171743	-	3.06947	ENSMUST00000168292
1000713	TTS	CUFF.331206	2	174170897	174171063	174171063	-	3.06947	ENSMUST00000168292
1000714	TSS	CUFF.331216	2	174289466	174289916	174289466	-	1.87434	ENSMUST00000016396
1000715	TTS	CUFF.331216	2	174286072	174286722	174286722	-	1.87434	ENSMUST00000016396
1000716	TSS	CUFF.331515	2	177762979	177763399	177762979	-	16.8283	ENSMUST00000169999
1000717	TTS	CUFF.331515	2	177761569	177761572	177761572	-	16.8283	ENSMUST00000169999
1000718	TSS	CUFF.331803	2	179910342	179910460	179910460	+	8.13835	ENSMUST00000152850
1000719	TTS	CUFF.331803	2	179910779	179910984	179910779	+	8.13835	ENSMUST00000152850
1000720	TSS	CUFF.331822	2	179992120	179992152	179992152	+	24.1176	ENSMUST00000059080
1000721	TTS	CUFF.331822	2	179993083	179993141	179993083	+	24.1176	ENSMUST00000059080
1000722	TSS	CUFF.332071	2	181070748	181070751	181070751	+	1.66185	ENSMUST00000054622
1000723	TTS	CUFF.332071	2	181072940	181073771	181072940	+	1.66185	ENSMUST00000054622
1000724	TSS	CUFF.332146	2	181356210	181356668	181356668	+	4.56418	ENSMUST00000002529
1000725	TTS	CUFF.332146	2	181356867	181356900	181356867	+	4.56418	ENSMUST00000002529
1000726	TSS	CUFF.332173	2	181350358	181350800	181350800	+	4.46271	ENSMUST00000002529
1000727	TTS	CUFF.332173	2	181355274	181355274	181355274	+	4.46271	ENSMUST00000002529
1000728	TSS	CUFF.333331	3	6762067	6763253	6762067	-	1.59319	-
1000729	TTS	CUFF.333331	3	6756959	6757053	6757053	-	1.59319	-
1000730	TSS	CUFF.334062	3	10015473	10015573	10015573	+	1.73072	ENSMUST00000123744
1000731	TTS	CUFF.334062	3	10016067	10016717	10016067	+	1.73072	ENSMUST00000123744
1000732	TSS	CUFF.334096	3	10197092	10197205	10197092	-	6.50698	ENSMUST00000029038
1000733	TTS	CUFF.334096	3	10193635	10193802	10193802	-	6.50698	ENSMUST00000029038
1000734	TSS	CUFF.335314	3	14560959	14562332	14562332	+	0.741781	ENSMUST00000167013
1000735	TTS	CUFF.335314	3	14562424	14562457	14562424	+	0.741781	ENSMUST00000167013
1000736	TSS	CUFF.335387	3	14895137	14895140	14895140	+	1.34391	ENSMUST00000029078
1000737	TTS	CUFF.335387	3	14899971	14900540	14899971	+	1.34391	ENSMUST00000029078
1000738	TSS	CUFF.336216	3	18143088	18143088	18143088	-	0.893031	ENSMUST00000035625
1000739	TTS	CUFF.336216	3	18001919	18003837	18003837	-	0.893031	ENSMUST00000035625
1000740	TSS	CUFF.336371	3	19049486	19049487	19049486	-	4.47824	ENSMUST00000029125
1000741	TTS	CUFF.336371	3	19044041	19044519	19044519	-	4.47824	ENSMUST00000029125
1000742	TSS	CUFF.336376	3	19062910	19062911	19062910	-	0.667997	ENSMUST00000029125
1000743	TTS	CUFF.336376	3	19056688	19057692	19057692	-	0.667997	ENSMUST00000029125
1000744	TSS	CUFF.338932	3	29916205	29917104	29917104	+	3.75953	ENSMUST00000125611
1000745	TTS	CUFF.338932	3	29919393	29919393	29919393	+	3.75953	ENSMUST00000125611
1000746	TSS	CUFF.339151	3	30692285	30692305	30692305	+	0.385843	ENSMUST00000029256
1000747	TSS	CUFF.339151	3	30699509	30700087	30700087	+	0.298452	ENSMUST00000029256
1000748	TTS	CUFF.339151	3	30708744	30711410	30708744	+	0.684296	ENSMUST00000029256
1000749	TSS	CUFF.339609	3	32633030	32633082	32633030	-	4.86821	ENSMUST00000043966
1000750	TTS	CUFF.339609	3	32626519	32626639	32626639	-	4.86821	ENSMUST00000043966
1000751	TSS	CUFF.339857	3	33700246	33700312	33700312	+	3.16001	ENSMUST00000108210
1000752	TSS	CUFF.339857	3	33701949	33702527	33702527	+	1.3943	ENSMUST00000108210
1000753	TTS	CUFF.339857	3	33707608	33707631	33707608	+	1.3943	ENSMUST00000108210
1000754	XIR_ON	CUFF.339857	3	33702126	33702372	33701949-33702527	+	1.3943	ENSMUST00000108210
1000755	XIR_OFF	CUFF.339857	3	33702126	33702372	33701997-33702126,33702372-33702792	+	2.32595	ENSMUST00000108210
1000754	XIR_ON	CUFF.339857	3	33702126	33702372	33701949-33702527	+	1.3943	ENSMUST00000108210
1000756	XIR_OFF	CUFF.339857	3	33702126	33702372	33701997-33702126,33702372-33702527	+	0.834058	ENSMUST00000108210
1000757	TSS	CUFF.339915	3	33946075	33946670	33946670	+	2.61268	ENSMUST00000108197
1000758	TTS	CUFF.339915	3	33948075	33948156	33948075	+	2.61268	ENSMUST00000108197
1000759	TSS	CUFF.339921	3	33962928	33963976	33963976	+	1.78013	ENSMUST00000108197
1000760	TTS	CUFF.339921	3	33967083	33967694	33967083	+	1.78013	ENSMUST00000108197
1000761	TSS	CUFF.340406	3	35882655	35882656	35882655	-	2.7616	ENSMUST00000144266
1000762	TTS	CUFF.340406	3	35877460	35877972	35877972	-	2.7616	ENSMUST00000144266
1000763	TSS	CUFF.340424	3	35796715	35796774	35796715	-	1.21327	ENSMUST00000108182
1000764	TTS	CUFF.340424	3	35793939	35794621	35794621	-	1.21327	ENSMUST00000108182
1000765	TSS	CUFF.340530	3	36356381	36356536	36356381	-	1.01705	ENSMUST00000029266
1000766	TTS	CUFF.340530	3	36355102	36355971	36355971	-	1.01705	ENSMUST00000029266
1000767	TSS	CUFF.340626	3	36827455	36827584	36827584	+	2.11686	ENSMUST00000108145
1000768	TTS	CUFF.340626	3	36829920	36830662	36829920	+	2.11686	ENSMUST00000108145
1000769	TSS	CUFF.340681	3	36983701	36984079	36984079	+	1.83505	ENSMUST00000148157
1000770	TTS	CUFF.340681	3	36990782	36991064	36990782	+	1.83505	ENSMUST00000148157
1000771	TSS	CUFF.340706	3	37211279	37211328	37211279	-	2.4751	ENSMUST00000102955
1000772	TTS	CUFF.340706	3	37207603	37208103	37208103	-	2.4751	ENSMUST00000102955
1000773	TSS	CUFF.340944	3	38543459	38543500	38543500	+	3.35371	-
1000774	TTS	CUFF.340944	3	38543897	38544222	38543897	+	3.35371	-
1000775	TSS	CUFF.341419	3	40589209	40589320	40589320	+	0.989277	ENSMUST00000077083
1000776	TTS	CUFF.341419	3	40593123	40593585	40593123	+	0.989277	ENSMUST00000077083
1000777	TSS	CUFF.341430	3	40564796	40564837	40564837	+	1.0002	ENSMUST00000077083
1000778	TTS	CUFF.341430	3	40572674	40573248	40572674	+	1.0002	ENSMUST00000077083
1000779	TSS	CUFF.341438	3	40616692	40617513	40617513	+	0.950767	ENSMUST00000026858
1000780	TTS	CUFF.341438	3	40620237	40621038	40620237	+	0.950767	ENSMUST00000026858
1000781	TSS	CUFF.341642	3	41433440	41433751	41433440	-	1.16165	ENSMUST00000142908
1000782	TTS	CUFF.341642	3	41430186	41431156	41431156	-	1.16165	ENSMUST00000142908
1000783	TSS	CUFF.341662	3	41479250	41479999	41479250	-	1.49221	ENSMUST00000026866
1000784	TTS	CUFF.341662	3	41467934	41467948	41467948	-	1.93884	ENSMUST00000140373
1000785	TSS	CUFF.342857	3	46009150	46009876	46009150	-	0.828248	-
1000786	TTS	CUFF.342857	3	46002383	46002493	46002493	-	0.828248	-
1000787	TSS	CUFF.343924	3	51252504	51252581	51252581	+	1.11897	ENSMUST00000029303
1000788	TTS	CUFF.343924	3	51259756	51260786	51259756	+	1.11897	ENSMUST00000029303
1000789	TSS	CUFF.344744	3	54852330	54852345	54852330	-	2.39522	ENSMUST00000029368
1000790	TTS	CUFF.344744	3	54850550	54851244	54851244	-	2.39522	ENSMUST00000029368
1000791	TSS	CUFF.344769	3	54960532	54961053	54961053	+	1.1869	ENSMUST00000159904
1000792	TTS	CUFF.344769	3	54962467	54962811	54962467	+	1.1869	ENSMUST00000159904
1000793	TSS	CUFF.345031	3	56175192	56175270	56175270	+	3.23065	-
1000794	TTS	CUFF.345031	3	56182075	56182642	56182075	+	3.23065	-
1000795	TSS	CUFF.345691	3	58554017	58554419	58554419	+	2.81813	ENSMUST00000154554
1000796	TTS	CUFF.345691	3	58557066	58557171	58557066	+	2.81813	ENSMUST00000154554
1000797	TSS	CUFF.345727	3	58742643	58742848	58742848	+	2.50689	-
1000798	TTS	CUFF.345727	3	58743901	58744342	58743901	+	2.50689	-
1000799	TSS	CUFF.346237	3	60703842	60704055	60704055	+	1.42529	-
1000800	TTS	CUFF.346237	3	60704510	60704873	60704510	+	1.42529	-
1000801	TSS	CUFF.346257	3	60772224	60772272	60772272	+	0.888059	-
1000802	TTS	CUFF.346257	3	60778719	60780449	60778719	+	0.888059	-
1000803	TSS	CUFF.346682	3	62398730	62398731	62398730	-	5.36353	ENSMUST00000058535
1000804	TTS	CUFF.346682	3	62334645	62335030	62335030	-	5.36353	ENSMUST00000058535
1000805	TSS	CUFF.347112	3	63788126	63789619	63789619	+	1.41734	ENSMUST00000029405
1000806	TTS	CUFF.347112	3	63791581	63792189	63791581	+	1.41734	ENSMUST00000029405
1000807	TSS	CUFF.347138	3	63802467	63802639	63802639	+	1.01066	ENSMUST00000029405
1000808	TTS	CUFF.347138	3	63820555	63820911	63820555	+	1.01066	ENSMUST00000029405
1000809	TSS	CUFF.347532	3	65530261	65531178	65531178	+	1.01576	ENSMUST00000168251
1000810	TTS	CUFF.347532	3	65532086	65532447	65532086	+	1.01576	ENSMUST00000168251
1000811	TSS	CUFF.347551	3	65619253	65619998	65619998	+	2.45312	ENSMUST00000168251
1000812	TTS	CUFF.347551	3	65623716	65623815	65623716	+	2.45312	ENSMUST00000168251
1000813	TSS	CUFF.347702	3	66275597	66275624	66275624	+	1.46171	-
1000814	TTS	CUFF.347702	3	66275691	66276231	66275691	+	1.46171	-
1000815	TSS	CUFF.347869	3	67196880	67196897	67196897	+	2.75047	ENSMUST00000061322
1000816	TTS	CUFF.347869	3	67203624	67203908	67203624	+	2.75047	ENSMUST00000061322
1000817	TSS	CUFF.348004	3	66798142	66798634	66798634	+	2.47311	ENSMUST00000065074
1000818	TTS	CUFF.348004	3	66984751	66985000	66984751	+	2.47311	ENSMUST00000065074
1000819	TSS	CUFF.348339	3	68835532	68835832	68835832	+	0.478089	ENSMUST00000042901
1000820	TTS	CUFF.348339	3	68836629	68837689	68836629	+	0.478089	ENSMUST00000042901
1000821	TSS	CUFF.349354	3	72747429	72748677	72747429	-	0.944806	ENSMUST00000167334
1000822	TTS	CUFF.349354	3	72745003	72745004	72745004	-	0.944806	ENSMUST00000167334
1000823	TSS	CUFF.349368	3	72771723	72772478	72771723	-	0.822831	ENSMUST00000167334
1000824	TTS	CUFF.349368	3	72770578	72770788	72770788	-	0.822831	ENSMUST00000167334
1000825	TSS	CUFF.350275	3	76027796	76027796	76027796	+	4.3305	ENSMUST00000038364
1000826	TTS	CUFF.350275	3	76125976	76126339	76125976	+	4.3305	ENSMUST00000038364
1000827	TSS	CUFF.350874	3	78401608	78401866	78401608	-	5.87563	-
1000828	TTS	CUFF.350874	3	78401451	78401545	78401545	-	5.87563	-
1000829	TSS	CUFF.350922	3	78581168	78581873	78581168	-	1.42409	-
1000830	TTS	CUFF.350922	3	78574034	78574158	78574158	-	1.42409	-
1000831	TSS	CUFF.351822	3	82257313	82257722	82257313	-	2.4743	-
1000832	TTS	CUFF.351822	3	82256312	82256409	82256409	-	2.4743	-
1000833	TSS	CUFF.351949	3	82875211	82875305	82875305	+	0.66874	ENSMUST00000150268
1000834	TTS	CUFF.351949	3	82876033	82876923	82876033	+	0.66874	ENSMUST00000150268
1000835	TSS	CUFF.352629	3	85946430	85946512	85946430	-	3.54911	ENSMUST00000029722
1000836	TTS	CUFF.352629	3	85941869	85942032	85942032	-	16.1474	ENSMUST00000029722
1000837	TSS	CUFF.352797	3	86476070	86476103	86476070	-	1.37617	ENSMUST00000170837
1000838	TTS	CUFF.352797	3	86475344	86476068	86476068	-	1.37617	ENSMUST00000170837
1000839	TSS	CUFF.353117	3	87726410	87726413	87726413	+	4.51988	ENSMUST00000119968
1000840	TTS	CUFF.353117	3	87726857	87727342	87726857	+	4.51988	ENSMUST00000119968
1000841	TSS	CUFF.353186	3	88115210	88115744	88115744	+	1.48964	ENSMUST00000001452
1000842	TTS	CUFF.353186	3	88117013	88117350	88117013	+	1.48964	ENSMUST00000001452
1000843	TSS	CUFF.353212	3	88174050	88175230	88174050	-	1.01863	ENSMUST00000107542
1000844	TTS	CUFF.353212	3	88173435	88173530	88173530	-	1.01863	ENSMUST00000107542
1000845	TSS	CUFF.353232	3	88287749	88288331	88287749	-	1.17936	ENSMUST00000029699
1000846	TTS	CUFF.353232	3	88287135	88287335	88287335	-	1.17936	ENSMUST00000029699
1000847	TSS	CUFF.353283	3	88390835	88390864	88390864	+	1.30395	ENSMUST00000035785
1000848	TTS	CUFF.353283	3	88391803	88392896	88391803	+	1.30395	ENSMUST00000035785
1000849	TSS	CUFF.353380	3	88729216	88730421	88729216	-	2.15917	ENSMUST00000173711
1000850	TTS	CUFF.353380	3	88727563	88727835	88727835	-	2.15917	ENSMUST00000173711
1000851	TSS	CUFF.353660	3	89799933	89801109	89799933	-	2.11089	ENSMUST00000079724
1000852	TTS	CUFF.353660	3	89799383	89799632	89799632	-	2.11089	ENSMUST00000079724
1000853	TSS	CUFF.353668	3	89804168	89804207	89804207	+	4.70788	ENSMUST00000029553
1000854	TTS	CUFF.353668	3	89805037	89805497	89805037	+	4.70788	ENSMUST00000029553
1000855	TSS	CUFF.353755	3	90014331	90014380	90014380	+	1.30924	ENSMUST00000029548
1000856	TTS	CUFF.353755	3	90015678	90016237	90015678	+	1.30924	ENSMUST00000029548
1000857	TSS	CUFF.353783	3	90036129	90036154	90036154	+	0.957996	ENSMUST00000029546
1000858	TTS	CUFF.353783	3	90039305	90040347	90039305	+	0.957996	ENSMUST00000029546
1000859	TSS	CUFF.353848	3	90342671	90342943	90342943	+	11.0646	ENSMUST00000107334
1000860	TTS	CUFF.353848	3	90345916	90345917	90345916	+	11.0646	ENSMUST00000107334
1000861	TSS	CUFF.353849	3	90346073	90346094	90346094	+	1.3257	ENSMUST00000098911
1000862	TTS	CUFF.353849	3	90346287	90347063	90346287	+	1.3257	ENSMUST00000098911
1000863	TSS	CUFF.353857	3	90318939	90318941	90318941	+	1.58768	ENSMUST00000107338
1000864	TTS	CUFF.353857	3	90328275	90329040	90328275	+	1.58768	ENSMUST00000107338
1000865	TSS	CUFF.353889	3	90417110	90417148	90417148	+	15.1387	ENSMUST00000001051
1000866	TTS	CUFF.353889	3	90418113	90418331	90418113	+	15.1387	ENSMUST00000001051
1000867	TSS	CUFF.354278	3	91946575	91946576	91946575	-	3.25566	ENSMUST00000029535
1000868	TTS	CUFF.354278	3	91938916	91939683	91939683	-	3.25566	ENSMUST00000029535
1000869	TSS	CUFF.354367	3	92392751	92393269	92392751	-	21.8862	ENSMUST00000098888
1000870	TTS	CUFF.354367	3	92387789	92388480	92388480	-	10.6655	ENSMUST00000098888
1000871	TTS	CUFF.354367	3	92387789	92388200	92388200	-	11.2207	ENSMUST00000098888
1000872	TSS	CUFF.354581	3	93324433	93324475	93324475	+	1.20217	ENSMUST00000029515
1000873	TTS	CUFF.354581	3	93329914	93330537	93329914	+	1.20217	ENSMUST00000029515
1000874	TSS	CUFF.354601	3	93359102	93359133	93359133	+	2.76454	ENSMUST00000045756
1000875	TSS	CUFF.354601	3	93364764	93364765	93364765	+	2.18059	ENSMUST00000170612
1000876	TTS	CUFF.354601	3	93368165	93368668	93368165	+	4.94513	ENSMUST00000045756
1000877	TSS	CUFF.354669	3	94240310	94240862	94240310	-	4.47079	ENSMUST00000029787
1000878	TTS	CUFF.354669	3	94237309	94237562	94237562	-	28.7663	ENSMUST00000029787
1000879	TSS	CUFF.354767	3	94670735	94671245	94671245	+	0.750807	ENSMUST00000107270
1000880	TTS	CUFF.354767	3	94671344	94671734	94671344	+	0.750807	ENSMUST00000107270
1000881	TSS	CUFF.354772	3	94689997	94690059	94689997	-	1.35163	ENSMUST00000005923
1000882	TTS	CUFF.354772	3	94687660	94688362	94688362	-	1.35163	ENSMUST00000005923
1000883	TSS	CUFF.354819	3	94811502	94811546	94811502	-	17.7155	ENSMUST00000019482
1000884	TTS	CUFF.354819	3	94810529	94810747	94810747	-	17.7155	ENSMUST00000019482
1000885	TSS	CUFF.354841	3	94840527	94841267	94840527	-	1.92034	ENSMUST00000107237
1000886	TTS	CUFF.354841	3	94839780	94839846	94839846	-	1.92034	ENSMUST00000107237
1000887	TSS	CUFF.354913	3	95033908	95034039	95033908	-	0.711006	ENSMUST00000065482
1000888	TTS	CUFF.354913	3	95023474	95024385	95024385	-	0.711006	ENSMUST00000065482
1000889	TSS	CUFF.354961	3	95141071	95141072	95141071	-	2.29637	ENSMUST00000015841
1000890	TTS	CUFF.354961	3	95131897	95132639	95132639	-	2.29637	ENSMUST00000015841
1000891	TSS	CUFF.354980	3	95206628	95207306	95206628	-	2.23669	-
1000892	TTS	CUFF.354980	3	95190934	95190977	95190977	-	2.23669	-
1000893	TSS	CUFF.355017	3	95310202	95310649	95310649	+	0.680798	ENSMUST00000015664
1000894	TTS	CUFF.355017	3	95312745	95314142	95312745	+	0.680798	ENSMUST00000015664
1000895	TSS	CUFF.355040	3	95350733	95350883	95350883	+	1.38258	ENSMUST00000015667
1000896	TTS	CUFF.355040	3	95360008	95360633	95360008	+	1.38258	ENSMUST00000015667
1000897	TSS	CUFF.355155	3	95674417	95674526	95674417	-	1.40268	ENSMUST00000072587
1000898	TTS	CUFF.355155	3	95666089	95666855	95666855	-	1.40268	ENSMUST00000072587
1000899	TSS	CUFF.355165	3	95695808	95695844	95695808	-	11.6187	ENSMUST00000090476
1000900	TTS	CUFF.355165	3	95693517	95693732	95693732	-	11.6187	ENSMUST00000090476
1000901	TSS	CUFF.355266	3	95955881	95955967	95955967	+	1.66829	ENSMUST00000098849
1000902	TTS	CUFF.355266	3	95957331	95957778	95957331	+	1.66829	ENSMUST00000098849
1000903	TSS	CUFF.355393	3	96517404	96517446	96517404	-	0.940828	ENSMUST00000154679
1000904	TTS	CUFF.355393	3	96515154	96515983	96515983	-	0.940828	ENSMUST00000154679
1000905	TSS	CUFF.355435	3	93566387	93566672	93566672	+	1.71459	-
1000906	TTS	CUFF.355435	3	93566845	93567976	93566845	+	1.71459	-
1000907	TSS	CUFF.355470	3	96661098	96661314	96661314	+	0.76555	ENSMUST00000153256
1000908	TSS	CUFF.355470	3	96672436	96673154	96673154	+	1.17803	ENSMUST00000153256
1000909	TTS	CUFF.355470	3	96674033	96674662	96674033	+	1.94358	ENSMUST00000153256
1000910	XIR_ON	CUFF.355470	3	96672455	96672864	96672436-96673154	+	1.17803	ENSMUST00000153256
1000911	XIR_OFF	CUFF.355470	3	96672455	96672864	96672231-96672455,96672864-96673154	+	0.76555	ENSMUST00000153256
1000912	TSS	CUFF.355814	3	93841228	93841835	93841835	+	1.15209	-
1000913	TTS	CUFF.355814	3	93842041	93842437	93842041	+	1.15209	-
1000914	TSS	CUFF.355815	3	98028103	98028763	98028763	+	1.92454	ENSMUST00000029469
1000915	TTS	CUFF.355815	3	98033707	98033939	98033707	+	1.92454	ENSMUST00000029469
1000916	TSS	CUFF.356238	3	99838866	99838971	99838971	+	1.59631	ENSMUST00000164539
1000917	TTS	CUFF.356238	3	99860057	99860209	99860057	+	1.59631	ENSMUST00000164539
1000918	TSS	CUFF.356358	3	100391641	100391680	100391641	-	0.936993	ENSMUST00000008907
1000919	TTS	CUFF.356358	3	100385193	100386080	100386080	-	0.936993	ENSMUST00000008907
1000920	TSS	CUFF.356384	3	100420886	100420892	100420886	-	2.10013	ENSMUST00000008907
1000921	TTS	CUFF.356384	3	100395270	100395871	100395871	-	2.10013	ENSMUST00000008907
1000922	TSS	CUFF.356428	3	100459942	100461037	100459942	-	1.80786	ENSMUST00000008907
1000923	TTS	CUFF.356428	3	100423323	100424075	100424075	-	2.10081	ENSMUST00000008907
1000924	TSS	CUFF.356454	3	100761787	100761787	100761787	-	2.16432	ENSMUST00000076941
1000925	TTS	CUFF.356454	3	100759549	100760228	100760228	-	2.16432	ENSMUST00000076941
1000926	TSS	CUFF.356570	3	101382917	101382972	101382917	-	2.35394	ENSMUST00000165057
1000927	TTS	CUFF.356570	3	101380155	101380507	101380507	-	2.35394	ENSMUST00000165057
1000928	TSS	CUFF.356874	3	102832998	102833135	102833135	+	0.714024	ENSMUST00000029446
1000929	TTS	CUFF.356874	3	102842615	102843488	102842615	+	0.714024	ENSMUST00000029446
1000930	TSS	CUFF.356879	3	102859278	102859435	102859435	+	2.10763	ENSMUST00000029446
1000931	TTS	CUFF.356879	3	102860809	102862100	102860809	+	2.10763	ENSMUST00000029446
1000932	TSS	CUFF.356890	3	102658034	102658150	102658034	-	2.55083	ENSMUST00000029448
1000933	TTS	CUFF.356890	3	102624184	102624605	102624605	-	1.62533	ENSMUST00000029448
1000934	TTS	CUFF.356890	3	102648322	102649011	102649011	-	2.55083	ENSMUST00000029448
1000935	TSS	CUFF.356994	3	103112417	103114350	103114350	+	0.675469	ENSMUST00000029444
1000936	TTS	CUFF.356994	3	103114747	103115260	103114747	+	0.675469	ENSMUST00000029444
1000937	TSS	CUFF.357135	3	103718763	103719076	103719076	+	2.61875	ENSMUST00000051139
1000938	TTS	CUFF.357135	3	103732274	103732427	103732274	+	2.61875	ENSMUST00000051139
1000939	TSS	CUFF.357321	3	104430747	104431072	104430747	-	2.16384	-
1000940	TTS	CUFF.357321	3	104428536	104428854	104428854	-	2.16384	-
1000941	TSS	CUFF.357653	3	105826985	105826986	105826985	-	2.55337	ENSMUST00000106751
1000942	TTS	CUFF.357653	3	105822200	105822630	105822630	-	2.55337	ENSMUST00000106751
1000943	TSS	CUFF.357663	3	105762066	105762087	105762066	-	1.83678	ENSMUST00000118209
1000944	TTS	CUFF.357663	3	105745297	105745981	105745981	-	1.83678	ENSMUST00000118209
1000945	TTS	CUFF.357663	3	105754011	105754634	105754634	-	1.66359	ENSMUST00000118209
1000946	TSS	CUFF.357742	3	106017621	106017643	106017621	-	4.43366	ENSMUST00000063062
1000947	TTS	CUFF.357742	3	105967106	105967434	105967434	-	4.43366	ENSMUST00000063062
1000948	TSS	CUFF.358137	3	107698763	107698916	107698916	+	10.0063	ENSMUST00000004134
1000949	TTS	CUFF.358137	3	107701369	107701599	107701369	+	10.0063	ENSMUST00000004134
1000950	TSS	CUFF.358164	3	107788536	107788599	107788536	-	2.00181	ENSMUST00000012348
1000951	TTS	CUFF.358164	3	107784626	107785056	107785056	-	2.00181	ENSMUST00000012348
1000952	TSS	CUFF.358191	3	107918681	107918683	107918681	-	0.817758	ENSMUST00000000001
1000953	TTS	CUFF.358191	3	107914628	107915520	107915520	-	0.817758	ENSMUST00000000001
1000954	TSS	CUFF.358237	3	108060131	108060223	108060223	+	1.06957	ENSMUST00000090569
1000955	TTS	CUFF.358237	3	108064604	108065208	108064604	+	1.06957	ENSMUST00000090569
1000956	TSS	CUFF.358266	3	108071826	108071848	108071848	+	0.749505	ENSMUST00000090569
1000957	TTS	CUFF.358266	3	108082653	108083506	108082653	+	0.749505	ENSMUST00000090569
1000958	TSS	CUFF.358300	3	108345591	108346472	108346472	+	0.593849	ENSMUST00000029485
1000959	TTS	CUFF.358300	3	108346954	108347298	108346954	+	0.593849	ENSMUST00000029485
1000960	TSS	CUFF.358359	3	108559412	108559413	108559413	+	2.08799	ENSMUST00000133931
1000961	TTS	CUFF.358359	3	108559659	108560415	108559659	+	2.08799	ENSMUST00000133931
1000962	TSS	CUFF.358410	3	108708029	108708441	108708029	-	2.48938	ENSMUST00000125208
1000963	TTS	CUFF.358410	3	108707009	108707680	108707680	-	2.48938	ENSMUST00000125208
1000964	TSS	CUFF.359939	3	115130841	115130939	115130939	+	0.967188	-
1000965	TTS	CUFF.359939	3	115132945	115133647	115132945	+	0.967188	-
1000966	TSS	CUFF.359940	3	115132950	115133647	115132950	-	0.967188	-
1000967	TTS	CUFF.359940	3	115130841	115130944	115130944	-	0.967188	-
1000968	TSS	CUFF.360284	3	116320533	116321567	116321567	+	2.1137	ENSMUST00000029571
1000969	TTS	CUFF.360284	3	116322169	116322216	116322169	+	2.1137	ENSMUST00000029571
1000970	TSS	CUFF.360308	3	116398507	116398996	116398507	-	1.11613	ENSMUST00000120120
1000971	TTS	CUFF.360308	3	116396975	116397552	116397552	-	1.11613	ENSMUST00000120120
1000972	TSS	CUFF.360348	3	116497249	116498326	116498326	+	1.1527	ENSMUST00000040603
1000973	TTS	CUFF.360348	3	116498535	116498547	116498535	+	1.1527	ENSMUST00000040603
1000974	TSS	CUFF.360383	3	116626153	116626156	116626153	-	1.12602	ENSMUST00000040097
1000975	TTS	CUFF.360383	3	116620527	116621551	116621551	-	1.12602	ENSMUST00000040097
1000976	TSS	CUFF.361525	3	120914216	120914267	120914216	-	2.40561	ENSMUST00000128909
1000977	TTS	CUFF.361525	3	120909839	120910388	120910388	-	2.40561	ENSMUST00000128909
1000978	TSS	CUFF.361591	3	121157965	121158011	121158011	+	0.860295	ENSMUST00000029773
1000979	TTS	CUFF.361591	3	121160000	121161424	121160000	+	0.860295	ENSMUST00000029773
1000980	TSS	CUFF.361664	3	121488443	121488668	121488443	-	1.6597	ENSMUST00000029770
1000981	TTS	CUFF.361664	3	121487820	121488244	121488244	-	1.6597	ENSMUST00000029770
1000982	TSS	CUFF.361796	3	121964993	121965720	121965720	+	0.87091	ENSMUST00000029769
1000983	TTS	CUFF.361796	3	121969146	121970169	121969146	+	0.87091	ENSMUST00000029769
1000984	TSS	CUFF.361998	3	122664073	122664554	122664073	-	2.04653	ENSMUST00000090379
1000985	TTS	CUFF.361998	3	122661658	122662055	122662055	-	2.04653	ENSMUST00000090379
1000986	TSS	CUFF.362120	3	123185710	123185788	123185788	+	1.46141	ENSMUST00000029603
1000987	TTS	CUFF.362120	3	123188341	123189006	123188341	+	1.46141	ENSMUST00000029603
1000988	TSS	CUFF.363288	3	127275542	127276243	127276243	+	1.05856	ENSMUST00000043108
1000989	TTS	CUFF.363288	3	127284364	127284364	127284364	+	1.05856	ENSMUST00000043108
1000990	TSS	CUFF.363336	3	127256101	127256233	127256101	-	1.44468	ENSMUST00000029588
1000991	TTS	CUFF.363336	3	127249394	127249487	127249487	-	1.44468	ENSMUST00000029588
1000992	TSS	CUFF.363936	3	129689235	129689411	129689235	-	3.73042	ENSMUST00000001079
1000993	TTS	CUFF.363936	3	129688678	129689048	129689048	-	3.73042	ENSMUST00000001079
1000994	TSS	CUFF.364134	3	130433236	130433254	130433236	-	2.56889	ENSMUST00000079085
1000995	TTS	CUFF.364134	3	130429757	130429877	130429877	-	2.56889	ENSMUST00000079085
1000996	TSS	CUFF.364916	3	133400016	133400313	133400313	+	5.43502	-
1000997	TTS	CUFF.364916	3	133404951	133405008	133404951	+	5.43502	-
1000998	TSS	CUFF.365363	3	135057779	135057944	135057944	+	1.05491	ENSMUST00000078568
1000999	TTS	CUFF.365363	3	135060560	135061314	135060560	+	1.05491	ENSMUST00000078568
1001000	TSS	CUFF.365734	3	136442334	136443524	136443524	+	1.61105	ENSMUST00000056758
1001001	TTS	CUFF.365734	3	136460690	136460832	136460690	+	1.61105	ENSMUST00000056758
1001002	TSS	CUFF.365767	3	136566191	136566192	136566192	+	13.2496	ENSMUST00000130114
1001003	TTS	CUFF.365767	3	136568263	136568630	136568263	+	13.2496	ENSMUST00000130114
1001004	TSS	CUFF.366031	3	137564564	137565336	137565336	+	1.70512	ENSMUST00000090178
1001005	TTS	CUFF.366031	3	137571309	137572463	137571309	+	3.06621	ENSMUST00000090178
1001006	TSS	CUFF.366090	3	137808895	137809357	137809357	+	1.34636	ENSMUST00000162864
1001007	TTS	CUFF.366090	3	137815156	137815158	137815156	+	1.34636	ENSMUST00000162864
1001008	TSS	CUFF.366109	3	137950886	137951848	137951848	+	1.43375	ENSMUST00000004232
1001009	TTS	CUFF.366109	3	137953499	137953653	137953499	+	1.43375	ENSMUST00000004232
1001010	TSS	CUFF.366139	3	138108248	138108355	138108355	+	1.72161	ENSMUST00000005964
1001011	TTS	CUFF.366139	3	138118049	138118276	138118049	+	1.72161	ENSMUST00000005964
1001012	TSS	CUFF.366182	3	138216528	138216685	138216685	+	1.02817	ENSMUST00000029803
1001013	TTS	CUFF.366182	3	138218354	138219633	138218354	+	1.02817	ENSMUST00000029803
1001014	TSS	CUFF.367017	3	141665750	141665898	141665898	+	16.0123	ENSMUST00000106230
1001015	TTS	CUFF.367017	3	141672941	141673038	141672941	+	16.0123	ENSMUST00000106230
1001016	TSS	CUFF.367094	3	141948237	141948402	141948237	-	35.3844	ENSMUST00000029941
1001017	TTS	CUFF.367094	3	141948052	141948089	141948089	-	35.3844	ENSMUST00000029941
1001018	TSS	CUFF.367558	3	143856934	143856968	143856934	-	2.11629	ENSMUST00000120539
1001019	TTS	CUFF.367558	3	143851504	143852084	143852084	-	2.11629	ENSMUST00000120539
1001020	TSS	CUFF.367631	3	144233745	144233763	144233763	+	1.4785	ENSMUST00000082437
1001021	TTS	CUFF.367631	3	144240550	144241095	144240550	+	1.4785	ENSMUST00000082437
1001022	TSS	CUFF.367668	3	144399881	144400131	144399881	-	1.51507	ENSMUST00000059091
1001023	TTS	CUFF.367668	3	144393309	144393919	144393919	-	1.51507	ENSMUST00000059091
1001024	TSS	CUFF.367696	3	144382946	144383021	144382946	-	1.07442	ENSMUST00000106210
1001025	TTS	CUFF.367696	3	144353562	144354496	144354496	-	1.10866	ENSMUST00000106210
1001026	TSS	CUFF.367779	3	144811018	144812041	144812041	+	0.960606	ENSMUST00000098538
1001027	TTS	CUFF.367779	3	144813924	144814240	144813924	+	0.960606	ENSMUST00000098538
1001028	TSS	CUFF.367787	3	144795416	144795781	144795781	+	2.47947	ENSMUST00000098538
1001029	TTS	CUFF.367787	3	144799552	144799624	144799552	+	2.47947	ENSMUST00000098538
1001030	TSS	CUFF.368024	3	145766097	145766733	145766097	-	1.00136	ENSMUST00000160285
[truncated: 4,043 more rows]

## Sheet: MR-M2.fpkm
event_id	event_type	gene_id	chrom	event_start	event_end	event_pattern	strand	fpkm	ref_id
[truncated: 12,177 more rows]

[truncated: 2 more sheets: MR-R1.fpkm, MR-R2.fpkm]
