# Supplementary material for: Transcriptomic Variation during Spermiogenesis in Mouse Germ Cells
Source: PLoS One. 2016 Nov 11;11(11):e0164874. doi: 10.1371/journal.pone.0164874 (PMC5105947; doi:10.1371/journal.pone.0164874)
Supplement: S2 Table — (XLS) [file pone.0164874.s004.xls]

## Sheet: Sheet1
Category	Term	GOID	count	%	P-Value	FDR	Genes list	gene name	locus	RPKM, MR-0	RPKM, MR-C	log2(fold_change)
goterm_cc_fat	microtubule cytoskeleton	GO:0015630	GO:0015631	3.8942	3.51461e-08	5.192e-05	ENSMUSG00000024269	RIKEN cDNA 5730494M16 gene	18:24867945-25625822	72.6017	5.87405	-3.62757
							ENSMUSG00000022783	sperm associated antigen 6	16:16753108-16829549	55.1756	8.89033	-2.63372
							ENSMUSG00000018707	dynein cytoplasmic 1 heavy chain 1	12:111839661-111905155	5.57225	52.4373	3.23426
							ENSMUSG00000023764	Sfi1 homolog, spindle assembly associated (yeast)	1:132473289-132526198	13.3233	0.574871	-4.53457
							ENSMUSG00000019370	ENSMUSG00000001175	13:108948924-108985558	4.90123	4.90123	4.90123
							ENSMUSG00000021076	ARP10 actin-related protein 10 homolog (S. cerevisiae)	4:144008091-144028675	35.031	0.471578	-6.21499
							ENSMUSG00000018509	centromere protein V	11:62338447-62352763	730.529	10.5319	-6.1161
							ENSMUSG00000025920	staufen (RNA binding protein) homolog 2 (Drosophila)	2:92243802-92274200	0.761017	6.21928	3.03075
							0
	mitochondrial matrix	GO:0005759~	49	1.80015	1.96764e-07	0.000290671	ENSMUSG00000022706	mitochondrial ribosomal protein L40	16:44943790-44981493	0.570221	150.936	8.0482

## Sheet: Sheet2
Category	GOID	TERM	count	%	P-Value	FDR	Genes list	gene name	locus	RPKM, MR-0	RPKM, MR-L	RPKM, MR-C	log2(fold_change)	log2(fold_change)
GOTERM_CC_FAT	GO:0005794	Golgi apparatus	119	4.37179	0.006567	9.2745	ENSMUSG00000004319	chloride channel 3	8:63389185-63462097	5.00557	5.82607	8.74433	0.218989	0.804814
							ENSMUSG00000022842	endothelin converting enzyme 2	15:101930908-101966665	0.615454	0.243561	5.17047	-1.33737	3.07057
							ENSMUSG00000002043	trafficking protein particle complex 6A	7:20094018-20101494	45.0917	35.1894	14.1088	-0.357721	-1.67626
							ENSMUSG00000015653			1.05202	1.30646	3.47953	0.31251	1.72574
							ENSMUSG00000004415	EMI domain containing 2	5:137217628-137359079	0.939118	0.889014	6.69814	-0.0791006	2.83438
							ENSMUSG00000022500			1.91077	1.46314	13.3851	-0.385083	2.80841
							ENSMUSG00000025484	blocked early in transport 1 homolog (S. cerevisiae)-like	4:106583305-106722299	19.8109	15.3147	9.35194	-0.371379	-1.08296
							ENSMUSG00000006800	sulfatase 2	2:165818135-165981163	0.384121	0.491845	2.36042	0.356641	2.61941
							ENSMUSG00000020671	RAB10, member RAS oncogene family	2:104430679-104552326	7.68904	9.25406	2.7528	0.267283	-1.4819
							ENSMUSG00000020986	SEC23A (S. cerevisiae)	4:46502119-46615074	40.1422	40.9995	1.21047	0.0304851	-5.05149
							ENSMUSG00000021124	vesicle transport through interaction with t-SNAREs 1B homolog	4:118227155-118293382	13.6091	11.1009	5.06108	-0.2939	-1.42706
							ENSMUSG00000025786	zinc finger, DHHC domain containing 3	5:144955310-144984484	0.992046	0.893947	4.66066	-0.150217	2.23206
							ENSMUSG00000001998	adaptor-related protein complex AP-4, epsilon 1	2:126834452-126893645	0.36395	0.352921	4.36021	-0.0443965	3.58258
							ENSMUSG00000022463	sterol regulatory element binding factor 2	19:10651943-10679922	0.370949	0.359635	2.1269	-0.044685	2.51946
							ENSMUSG00000021589	Rho-related BTB domain containing 3	7:38745011-38804571	34.3665	48.4113	4.24326	0.494339	-3.01776
							ENSMUSG00000025979	MOB1, Mps One Binder kinase activator-like 3 (yeast)	12:20879985-20927123	1.78306	2.31102	5.17576	0.374168	1.53741
							ENSMUSG00000017929	UDP-Gal:betaGlcNAc beta 1,4-galactosyltransferase	2:167123943-167174683	6.43841	2.63578	1.50028	-1.28848	-2.10148
							ENSMUSG00000026110	mannoside acetylglucosaminyltransferase 4, isoenzyme A	14:55435323-55489798	10.2255	13.2756	5.72193	0.376611	-0.837591
							ENSMUSG00000026111	unc-50 homolog (C. elegans	13:33487629-33497154	17.9644	16.954	2.06074	-0.0835175	-3.12391
							ENSMUSG00000020088	SAR1 gene homolog A (S. cerevisiae)	19:3388856-3407823	9.53767	9.40983	3.41256	-0.0194668	-1.48278
							ENSMUSG00000021066	predicted gene 3086; atlastin GTPase 1; similar to Spg3a protein	4:108486899-108506219	13.9577	16.7466	0.591252	0.262804	-4.56115
							ENSMUSG00000021065	fucosyltransferase 8	4:108507205-108534732	5.90651	6.96969	0.554857	0.238787	-3.41212
							ENSMUSG00000024064	UDP-N-acetyl-alpha-D-galactosamine:polypeptide	7:25494277-25499552	0.628716	0.491414	4.02513	-0.35547	2.67856
							ENSMUSG00000021504	xylosylprotein beta1,4-galactosyltransferase, polypeptide 7	6:87738846-87762158	0.541156	0.569028	1.65131	0.072455	1.60949
							ENSMUSG00000015341	predicted gene 6829; golgi autoantigen, golgin subfamily a, 7	8:24351824-24367546	9.55767	11.5729	4.41318	0.276018	-1.11484
							ENSMUSG00000019969			25.9741	24.2736	3.19182	-0.0976848	-3.02462
							ENSMUSG00000007655			0.115862	0.524623	7.47474	2.17887	6.01154
							ENSMUSG00000024163	mitogen-activated protein kinase 8 interacting protein 3	18:35989471-36021341	0.352583	0.441994	7.82071	0.326063	4.47126
							ENSMUSG00000024758	reticulon 3	8:87500810-87502617	36.7377	33.0403	4.4754	-0.153033	-3.03717
							ENSMUSG00000020149	RAB1, member RAS oncogene family	11:120650514-120657717	32.3257	37.1759	15.4304	0.201686	-1.06691
							ENSMUSG00000021608	lysophosphatidylcholine acyltransferase 1	7:71298720-71414661	0.185244	0.212469	5.65306	0.197825	4.93154
							ENSMUSG00000020198	adaptor-related protein complex 3, delta 1 subunit	5:130721600-130731400	8.95743	8.40035	2.1738	-0.0926363	-1.95022
							ENSMUSG00000021686	adaptor-related protein complex 3, beta 1 subunit	7:130109199-130146071	8.43984	15.0453	2.59241	0.834024	-2.53695
							ENSMUSG00000024581	N-ethylmaleimide sensitive fusion protein attachment protein	8:47060881-47114831	1.15188	1.20134	18.8208	0.0606543	4.03027
							ENSMUSG00000021248	transmembrane emp24-like trafficking protein 10 (yeast);	5:38429980-38550706	21.8464	23.0153	8.10292	0.075198	-1.50608
							ENSMUSG00000025575	calcium activated nucleotidase 1	1:52043991-52164032	5.15743	4.13369	2.48262	-0.319223	-0.735565
							ENSMUSG00000025425	ST8 alpha-N-acetyl-neuraminide alpha-2,8-sialyltransferase 5	17:34132961-34137278	4.97947	4.6803	0.515539	-0.0893918	-3.18245
							ENSMUSG00000002985			19.5231	17.5975	251.848	-0.149814	3.6893
							ENSMUSG00000001143	lectin, mannose-binding 2-like	1:36473732-36502116	2.95184	2.45588	13.205	-0.265374	2.1614
							ENSMUSG00000022108	integral membrane protein 2B	9:57437258-57444040	29.3215	38.4729	86.4647	0.391882	1.16827
							ENSMUSG00000016664	protein kinase C and casein kinase substrate in neurons 2	15:83206036-83295036	7.3172	6.84076	2.21711	-0.0971346	-1.62548
							ENSMUSG00000024610			0.0202571	0.0044854	36.5818	-2.17512	12.9936
							ENSMUSG00000021687	secretory carrier membrane protein 1	7:135297889-135367330	85.8779	97.0405	2.75409	0.400369	-5.13894
							ENSMUSG00000014867	surfeit gene 4	2:26768902-26789448	12.0229	11.3554	3.28862	-0.0824027	-1.78783
							ENSMUSG00000026553	coatomer protein complex subunit alpha	12:116886171-116886572	3.40062	3.50272	11.1727	0.0418159	1.67343
							ENSMUSG00000019888	mannosyl (alpha-1,3-)-glycoprotein	17:24210646-24287891	143.913	142.774	17.718	-0.0114676	-3.01044
							ENSMUSG00000022892			22.6823	28.3661	8.43027	0.322599	-1.42792
							ENSMUSG00000026499			8.16845	9.4588	1.25616	0.211595	-2.91264
							ENSMUSG00000022793	UDP-Gal:betaGlcNAc beta 1,4-galactosyltransferase	1:87690015-87748151	0.112926	0.103498	13.4486	-0.125762	6.89594
							ENSMUSG00000004936	mitogen-activated protein kinase kinase 1	9:64033576-64101438	0.766996	0.688148	2.58392	-0.156499	1.90877
							ENSMUSG00000010110	syntaxin 5A	19:8815902-8830559	16.5794	15.2645	6.93488	-0.119216	-1.13824
							ENSMUSG00000020894	vesicle-associated membrane protein 2	3:113733457-113923636	0.194507	0.373332	5.01746	0.940636	3.74843
							ENSMUSG00000019518	adaptor-related protein complex AP-4, mu 1	15:12754569-12865045	8.27776	8.70497	4.38696	0.0725995	-0.988616
							ENSMUSG00000014959		2:70499632-70663785	64.3222	63.6673	5.69429	-0.0147625	-3.49773
							ENSMUSG00000020952	Sec1 family domain containing 1	3:154239483-154286146	4.15009	5.0207	1.41492	0.274746	-1.82716
							ENSMUSG00000018567	gamma-aminobutyric acid receptor associated protein	11:69804644-69808453	605.819	540.604	44.3812	-0.164315	-3.77087
							ENSMUSG00000022428	chibby homolog 1 (Drosophila)	11:4969691-5006096	15.5743	11.5285	1.94415	-0.433967	-2.56798
							ENSMUSG00000020955	adaptor-related protein complex AP-4, sigma 1	4:15808410-15835211	3.59874	2.10697	0	-0.772321	-1.79769e+308
							ENSMUSG00000024425		11:69137481-69139295	38.7577	39.926	3.54344	0.0428467	-3.49411
							ENSMUSG00000024875	Yip1 interacting factor homolog A (S. cerevisiae)	8:111599121-111797711	18.2266	14.6171	1.68116	-0.318394	-3.12012
							ENSMUSG00000003033	adaptor-related protein complex AP-1, mu subunit 1	8:74763916-74781284	30.7998	24.979	3.02344	-0.302205	-3.04645
							ENSMUSG00000021556	golgi membrane protein 1	6:112996218-113027327	0.431396	0.538861	1.32511	0.320901	1.29812
							ENSMUSG00000015013	trafficking protein particle complex 2-like	8:122434259-126869624	132.037	105.813	9.60448	-0.319426	-3.46166
							ENSMUSG00000004364		1:80261497-80337055	258.576	271.128	9.46727	0.068384	-4.7715
							ENSMUSG00000018672	coatomer protein complex, subunit zeta 2	11:96711183-96722517	0.571735	0.833479	6.61541	0.400731	2.98862
							ENSMUSG00000021669		7:133766762-133770524	9.265	10.7886	1.21676	0.219641	-2.92874
							ENSMUSG00000025035	ADP-ribosylation factor-like 3	7:54238987-54243162	231.061	179.564	6.40181	-0.363774	-5.17365
							ENSMUSG00000021552	Gkap1 G kinase anchoring protein 1	6:139938196-139989978	297.762	404.531	15.0161	0.442087	-4.30958
							ENSMUSG00000001576	endoplasmic reticulum-golgi intermediate compartment (ERGIC) 1	17:26691198-26793876	46.8841	35.6455	6.7027	-0.395379	-2.4109
							ENSMUSG00000022603		16:35022506-35109261	37.0115	37.5184	1.15153	0.0196248	-5.02597
							ENSMUSG00000022747	ST3 beta-galactoside alpha-2,3-sialyltransferase 6	17:47027569-47029412	96.0622	89.2156	16.2423	-0.106672	-2.45755
							ENSMUSG00000021218	predicted gene 4973; guanosine diphosphate (GDP) dissociation	5:21263084-21291069	76.395	81.814	15.9851	0.098871	-2.25675
							ENSMUSG00000022159	RAB2B, member RAS oncogene family	9:98187853-98320946	1.86399	2.15441	0.670072	0.208896	-1.6849
							ENSMUSG00000006024	N-ethylmaleimide sensitive fusion protein attachment protein	7:16683806-16703324	23.7471	24.6558	6.17577	0.0541752	-1.99723
							ENSMUSG00000020946	golgi SNAP receptor complex member 2	3:135148574-135234368	83.5965	71.9154	6.10364	-0.217141	-3.55856
							ENSMUSG00000000420	UDP-N-acetyl-alpha-D-galactosamine:polypeptide	18:24363844-24445319	0.982141	0.956223	6.95987	-0.0385832	2.86364
							ENSMUSG00000002944		5:17287507-17394777	0.0998852	0.068851	4.67625	-0.536793	5.54894
							ENSMUSG00000024851		5:31410691-31414897	1.83338	2.0448	7.43437	0.157458	1.86225
							ENSMUSG00000020541	target of myb1-like 1 (chicken)	1:163018505-163061642	0.675371	0.769142	3.29904	0.187571	2.10072
							ENSMUSG00000015090		2:25322228-25325566	7.31427	8.18254	278.545	0.161834	5.25105
							ENSMUSG00000001173		X:45265563-45319045	0.109675	0.0887119	17.6044	-0.30604	7.32655
							ENSMUSG00000018999	solute carrier family 35, member B4	11:53444825-53448204	1.8628	2.127	3.47448	0.191351	0.707974
							ENSMUSG00000022200		9:107877835-107951111	31.305	32.351	2.35184	0.0474169	-3.73453
							ENSMUSG00000000579	predicted gene	17:6646958-6655064	89.4497	63.0675	10.7151	-0.504179	-2.55726
							ENSMUSG00000000374	trafficking protein particle complex 10	10:77649469-77707387	0.479955	0.54836	1.24951	0.192227	1.18817
							ENSMUSG00000024855	phosphofurin acidic cluster sorting protein 1	7:29610235-29617266	7.27737	6.94971	0.824961	-0.0664636	-3.07455
							ENSMUSG00000005881	ERGIC and golgi 3	2:155833780-155844015	257.977	194.842	23.1945	-0.404933	-3.47539
							ENSMUSG00000024687	oxysterol binding protein	6:34362333-34395436	15.9078	18.4037	1.44121	0.210265	-3.46438
							ENSMUSG00000020346	mannoside acetylglucosaminyltransferase 1	1:62749858-62865269	0.40347	0.441799	1.16675	0.13093	1.53197
							ENSMUSG00000021877	ADP-ribosylation factor 4	8:25787696-25836324	97.3711	121.2	10.6033	0.315819	-3.19898
							ENSMUSG00000021484	lectin, mannose-binding 2	6:39347802-39371293	8.83813	7.67867	3.49751	-0.202886	-1.33741
							ENSMUSG00000007777	RIKEN cDNA 0610009B22 gene	11:51498887-51502376	40.6092	51.3859	1.06414	0.339564	-5.25404
							ENSMUSG00000020451	LIM motif-containing protein kinase 2	1:145846467-145851291	13.9766	11.751	34.2788	-0.250228	1.2943
							ENSMUSG00000003380	Rab acceptor 1 (prenylated)	7:25754768-25757747	375.559	287.16	38.2725	-0.387183	-3.29466
							ENSMUSG00000024085	mannosidase 2, alpha 1	13:55794484-55804860	0.89101	1.13907	25.2741	0.354338	4.82608
							ENSMUSG00000024083	praja 2, RING-H2 motif containing	4:24423597-24530097	6.21761	5.23658	3.09158	-0.247735	-1.00802
							ENSMUSG00000012296	tight junction associated protein 1	17:46394824-46419962	4.02728	2.85654	0.52911	-0.495538	-2.92816
							ENSMUSG00000023206	interleukin 15 receptor, alpha chain	4:56823806-56878060	0.134768	0.210453	7.33039	0.643024	5.76534
							ENSMUSG00000024948	mitogen-activated protein kinase kinase kinase kinase 2	4:56879794-56960309	0.457834	0.465767	6.78978	0.024785	3.89047
							ENSMUSG00000003316	golgi apparatus protein 1	8:113678320-113783116	1.52692	1.22388	11.122	-0.319161	2.86472
							ENSMUSG00000001105	intraflagellar transport 20 homolog (Chlamydomonas)	11:78349862-78355239	87.4591	74.8259	20.7818	-0.225071	-2.07329
							ENSMUSG00000024487	Yip1 domain family, member 5; predicted gene 5738	16:17113491-17125199	8.65841	14.654	4.21543	0.759124	-1.03842
							ENSMUSG00000010609		1:182157134-182193569	0.4827	0.997824	9.78504	1.04766	4.34138
							ENSMUSG00000022664	solute carrier family 35, member A5	5:87233245-87265684	5.25596	4.73336	1.43863	-0.151088	-1.86926
							ENSMUSG00000003452		6:149357505-149511851	0.732382	1.14567	9.47343	0.645519	3.69322
							ENSMUSG00000003458	nicastrin	1:173996143-174052461	1.10577	1.25917	3.67695	0.187425	1.73346
							ENSMUSG00000024480	predicted gene 7603; adaptor-related protein complex 3, sigma	X:123928824-123930430	81.9673	111.163	7.89016	0.439555	-3.37692
							ENSMUSG00000002059	RAB34, member of RAS oncogene family	11:78001931-78005695	1.15286	0.628099	37.8566	-0.876148	5.03726
							ENSMUSG00000022339	estrogen receptor-binding fragment-associated gene 9	1:25124320-25886552	7.49263	16.1048	1.40055	1.10394	-2.41947
							ENSMUSG00000015750		3:95697891-95708614	1.84765	1.67478	10.4752	-0.141717	2.50321
							ENSMUSG00000002546		2:32134335-32163441	0.974664	1.10486	2.57437	0.180887	1.40124
							ENSMUSG00000023460	RAB12, member RAS oncogene family	9:106724204-106794310	1.28805	1.84023	2.88061	0.514702	1.16119
							ENSMUSG00000024533		7:19705207-19723610	3.46528	2.91438	1.15414	-0.249781	-1.58615
							ENSMUSG00000020520	UDP-N-acetyl-alpha-D-galactosamine:polypeptide	1:193149790-193174793	1.92962	1.80246	0.460095	-0.0983539	-2.06831
							ENSMUSG00000018800	ATP-binding cassette, sub-family A (ABC1), member 5	2:29790945-29815891	0.488864	0.87097	2.8506	0.833189	2.54376
							ENSMUSG00000021192	golgi autoantigen, golgin subfamily a, 5	4:151402022-151412677	11.742	13.3727	4.09076	0.187609	-1.52123
							ENSMUSG00000015759	cornichon homolog (Drosophila)	14:47395256-47408086	1.7929	2.30428	3.72349	0.362019	1.05436
							ENSMUSG00000003779	kinesin family member 20A	18:34784277-34811389	7.76388	6.4387	0.320606	-0.270007	-4.5979
							ENSMUSG00000004771	RAB11a, member RAS oncogene family	9:64563105-64585565	84.8954	72.18	14.2953	-0.234086	-2.57015
GOTERM_CC_FAT	GO:0044431	Golgi apparatus part	43	1.57972	0.0322826	38.4159	ENSMUSG00000024425		11:69137481-69139295	38.7577	39.926	3.54344	0.0428467	-3.45126
							ENSMUSG00000020198	adaptor-related protein complex 3, delta 1 subunit	5:130721600-130731400	8.95743	8.40035	2.1738	-0.0926363	-1.95022
							ENSMUSG00000003033	adaptor-related protein complex AP-1, mu subunit 1	8:74763916-74781284	30.7998	24.979	3.02344	-0.302205	-3.04645
							ENSMUSG00000007777	RIKEN cDNA 0610009B22 gene	11:51498887-51502376	40.6092	51.3859	1.06414	0.339564	-5.25404
							ENSMUSG00000021686	adaptor-related protein complex 3, beta 1 subunit	7:130109199-130146071	8.43984	15.0453	2.59241	0.834024	-2.53695
							ENSMUSG00000020451	LIM motif-containing protein kinase 2	1:145846467-145851291	1.74201		17.0322		3.28944
							ENSMUSG00000021248	transmembrane emp24-like trafficking protein 10 (yeast);	5:38429980-38550706	9.71416		76.5471		2.97819
							ENSMUSG00000022842	endothelin converting enzyme 2	15:101930908-101966665	9.37864		2.51181		-1.90065
							ENSMUSG00000025425	ST8 alpha-N-acetyl-neuraminide alpha-2,8-sialyltransferase 5	17:34132961-34137278	2.48478		57.5541		4.53373
							ENSMUSG00000024085	mannosidase 2, alpha 1	13:55794484-55804860	0.453265		2.05895		2.18348
							ENSMUSG00000018672	coatomer protein complex, subunit zeta 2	11:96711183-96722517	0.571735		6.61541		3.53241
							ENSMUSG00000015653		5:5664830-5694578	1.05202		3.47953		1.72574
							ENSMUSG00000003316	golgi apparatus protein 1	8:113678320-113783116	1.52692		11.122		2.86472
							ENSMUSG00000022664	solute carrier family 35, member A5	5:87233245-87265684	15.8866		9.67025		-0.716183
							ENSMUSG00000016664	protein kinase C and casein kinase substrate in neurons 2	15:83206036-83295036	7.3172		2.21711		-1.72261
							ENSMUSG00000025484	blocked early in transport 1 homolog (S. cerevisiae)-like	4:106583305-106722299	2.22458		10.3973		2.2246
							ENSMUSG00000006800	sulfatase 2	2:165818135-165981163	0.384121		2.36042		2.61941
							ENSMUSG00000021687	secretory carrier membrane protein 1	7:135297889-135367330	3.30761		0		-1.79769e+308
							ENSMUSG00000022747	ST3 beta-galactoside alpha-2,3-sialyltransferase 6	17:47027569-47029412	16.1774		0.947411		-4.09384
							ENSMUSG00000024480	predicted gene 7603; adaptor-related protein complex 3, sigma 1 subunit; predicted gene 5610	X:123928824-123930430	8.85963		0.823091		-3.42812
							ENSMUSG00000026553	coatomer protein complex subunit alpha	12:116886171-116886572	0		8.89481		1.79769e+308
							ENSMUSG00000020986	SEC23A (S. cerevisiae)	4:46502119-46615074	1.48783		9.86125		2.72856
							ENSMUSG00000001998	adaptor-related protein complex AP-4, epsilon 1	2:126834452-126893645	0.36395		4.36021		3.58258
							ENSMUSG00000022159	RAB2B, member RAS oncogene family	9:98187853-98320946	29.0653		10.4541		-1.47523
							ENSMUSG00000020946	golgi SNAP receptor complex member 2	3:135148574-135234368	4.58898		11.8413		1.36759
							ENSMUSG00000002546		2:32134335-32163441	0.974664		2.57437		1.40124
							ENSMUSG00000020541	target of myb1-like 1 (chicken)	1:163018505-163061642	0.321517		5.85565		4.18686
							ENSMUSG00000010110	syntaxin 5A	19:8815902-8830559	16.5794		6.93488		-1.25745
							ENSMUSG00000021066	predicted gene 3086; atlastin GTPase 1; similar to Spg3a protein	4:108486899-108506219	43.2617		3.83136		-3.49716
							ENSMUSG00000021065	fucosyltransferase 8	4:108507205-108534732	8.97363		3.30092		-1.44282
							ENSMUSG00000020894	vesicle-associated membrane protein 2	3:113733457-113923636	0.299949		7.29633		4.60438
							ENSMUSG00000019518	adaptor-related protein complex AP-4, mu 1	15:12754569-12865045	3.50578		1.93664		-0.856174
							ENSMUSG00000015341	predicted gene 6829; golgi autoantigen, golgin subfamily a, 7	8:24351824-24367546	9.55767		4.41318		-1.11484
							ENSMUSG00000014959		2:70499632-70663785	64.3222		5.69429		-3.49773
							ENSMUSG00000024855	phosphofurin acidic cluster sorting protein 1	7:29610235-29617266	95.0153		19.5363		-2.282
							ENSMUSG00000018567	gamma-aminobutyric acid receptor associated protein	11:69804644-69808453	605.819		44.3812		-3.77087
							ENSMUSG00000021192	golgi autoantigen, golgin subfamily a, 5	4:151402022-151412677	2.91598		1.01926		-1.51646
							ENSMUSG00000015759	cornichon homolog (Drosophila)	14:47395256-47408086	1.7929		3.72349		1.05436
							ENSMUSG00000007655		6:17147750-17335604	0.115862		7.47474		6.01154
							ENSMUSG00000020346	mannoside acetylglucosaminyltransferase 1	1:62749858-62865269	0.599715		5.66133		3.23879
							ENSMUSG00000004771	RAB11a, member RAS oncogene family	9:64563105-64585565	84.8954		14.2953		-2.57015
							ENSMUSG00000020955	adaptor-related protein complex AP-4, sigma 1	4:15808410-15835211	0		12.638		1.79769e+308
							ENSMUSG00000024163	mitogen-activated protein kinase 8 interacting protein 3	18:35989471-36021341	34.5317		5.74688		-2.58707
GOTERM_CC_FAT	GO:0005802	trans-Golgi network	12	0.440852	0.0552151	56.7881	ENSMUSG00000001998	adaptor-related protein complex AP-4, epsilon 1	2:126834452-126893645	0.36395		4.36021		3.58258
							ENSMUSG00000020894	vesicle-associated membrane protein 2	3:113733457-113923636	0.299949		7.29633		4.60438
							ENSMUSG00000019518	adaptor-related protein complex AP-4, mu 1	15:12754569-12865045	3.50578		1.93664		-0.856174
							ENSMUSG00000016664	protein kinase C and casein kinase substrate in neurons 2	15:83206036-83295036	7.3172		2.21711		-1.72261
							ENSMUSG00000020198	adaptor-related protein complex 3, delta 1 subunit	5:130721600-130731400	61.6226		4.56842		-3.75369
							ENSMUSG00000003033	adaptor-related protein complex AP-1, mu subunit 1	8:74763916-74781284	30.7998		3.02344		-3.34866
							ENSMUSG00000021686	adaptor-related protein complex 3, beta 1 subunit	7:130109199-130146071	8.43984	15.0453	2.59241	0.834024	-2.53695
							ENSMUSG00000021687	secretory carrier membrane protein 1	7:135297889-135367330	3.30761		0		-1.79769e+308
							ENSMUSG00000022842	endothelin converting enzyme 2	15:101930908-101966665	9.37864		2.51181		-1.90065
							ENSMUSG00000024480	predicted gene 7603; adaptor-related protein complex 3, sigma 1 subunit; predicted gene 5610	X:123928824-123930430	8.85963		0.823091		-3.42812
							ENSMUSG00000020955	adaptor-related protein complex AP-4, sigma 1	4:15808410-15835211	0		12.638		1.79769e+308
							ENSMUSG00000004771	RAB11a, member RAS oncogene family	9:64563105-64585565	84.8954		14.2953		-2.57015
GOTERM_BP_FAT	GO:0048193	Golgi vesicle transport	14	0.514328	0.0272721	40.0309	ENSMUSG00000020149	RAB1, member RAS oncogene family	11:120650514-120657717	37.7449		5.77872		-2.70746
							ENSMUSG00000007777	RIKEN cDNA 0610009B22 gene	11:51498887-51502376	40.6092		1.06414		-5.25404
							ENSMUSG00000024533		7:19705207-19723610	10.3355		1.28405		-3.00884
							ENSMUSG00000021248	transmembrane emp24-like trafficking protein 10 (yeast); predicted gene 4024	5:38429980-38550706	9.71416		76.5471		2.97819
							ENSMUSG00000015013	trafficking protein particle complex 2-like	8:122434259-126869624	132.037		9.60448		-3.78109
							ENSMUSG00000015653		5:5664830-5694578	1.05202		3.47953		1.72574
							ENSMUSG00000015341	predicted gene 6829; golgi autoantigen, golgin subfamily a, 7	8:24351824-24367546	9.55767		4.41318		-1.11484
							ENSMUSG00000001576	endoplasmic reticulum-golgi intermediate compartment (ERGIC) 1	17:26691198-26793876	46.8841		6.7027		-2.80628
							ENSMUSG00000002395	unconventional SNARE in the ER 1 homolog (S. cerevisiae)	8:73890746-73893631	61.886		26.8577		-1.20427
							ENSMUSG00000024855	phosphofurin acidic cluster sorting protein 1	7:29610235-29617266	95.0153		19.5363		-2.282
							ENSMUSG00000005881	ERGIC and golgi 3	2:155833780-155844015	257.977		23.1945		-3.47539
							ENSMUSG00000021192	golgi autoantigen, golgin subfamily a, 5	4:151402022-151412677	2.91598		1.01926		-1.51646
							ENSMUSG00000024068	spastin	2:139945618-139996300	5.96304		40.0828		2.74886
							ENSMUSG00000020986	SEC23A (S. cerevisiae)	4:46502119-46615074	1.48783		9.86125		2.72856
GOTERM_BP_FAT	GO:0006888	ER to Golgi vesicle-mediated transport	10	0.367242	0.00907118	15.3134	ENSMUSG00000032112		3:141903567-142058630	0.196586		4.27132		4.44145
							ENSMUSG00000034893		7:137305964-140316037	0		1.00874		1.79769e+308
							ENSMUSG00000027879		7:20393810-20408119	4.80746		0		-1.79769e+308
							ENSMUSG00000030304		13:67717937-67738690	0.0689611		0.755337		3.45327
							ENSMUSG00000032264		4:133899095-133910399	0.230828		1.44066		2.64183
							ENSMUSG00000029104		5:136455968-136464494	0.047753		0		-1.79769e+308
							ENSMUSG00000036391		16:62793510-62846866	0.014066		2.10749		7.22717
							ENSMUSG00000027429		2:22611503-22617793	110.029		24.1832		-2.18581
							ENSMUSG00000030298		13:55828728-55885866	6.67062		4.56826		-0.546177
							ENSMUSG00000032757		7:73005891-73195226	0.164041		1.64636		3.32715
GOTERM_CC_FAT	GO:0005802	trans-Golgi network	13	0.477415	0.0141545	18.9425	ENSMUSG00000030805		6:124784257-124790293	0.50724		0.832293		0.714422
							ENSMUSG00000032952		X:104978089-105068248	0.479643		0.389645		-0.299799
							ENSMUSG00000031889		2:170557306-170705269	0.0368069		0.432523		3.55473
							ENSMUSG00000036273		5:138084259-138086942	0.021146		0.588429		4.79841
							ENSMUSG00000031328		8:67471083-67492933	4.46639		2.46597		-0.856953
							ENSMUSG00000035086		17:31523178-31613255	2.84675		0.687623		-2.04963
							ENSMUSG00000026754		8:22083371-22084427	0.251069		5.39341		4.42504
							ENSMUSG00000027799		2:66995702-67032792	2.84981		0		-1.79769e+308
							ENSMUSG00000031731		2:25146700-25174707	0.103363		2.35552		4.51024
							ENSMUSG00000028080		7:3684622-3849722	0.432908		4.42554		3.35372
							ENSMUSG00000027273		11:43276697-43276987	0.506911		10.5432		4.37844
							ENSMUSG00000027257		5:66589144-66589662	0.0507064		5.03746		6.63439
							ENSMUSG00000030872		17:30729810-30749604	7.50391		5.93332		-0.338803
GOTERM_BP_FAT	GO:0048193	Golgi vesicle transport	17	0.624311	0.000641471	1.16359	ENSMUSG00000032112		3:141903567-142058630	0.196586		4.27132		4.44145
							ENSMUSG00000031889		2:170557306-170705269	0.0368069		0.432523		3.55473
							ENSMUSG00000034893		7:137305964-140316037	0		1.00874		1.79769e+308
							ENSMUSG00000032264		4:133899095-133910399	0.230828		1.44066		2.64183
							ENSMUSG00000029462		11:95908745-95926702	1.36882		2.25195		0.718244
							ENSMUSG00000036391		16:62793510-62846866	0.014066		2.10749		7.22717
							ENSMUSG00000027429		2:22611503-22617793	110.029		24.1832		-2.18581
							ENSMUSG00000030298		13:55828728-55885866	6.67062		4.56826		-0.546177
							ENSMUSG00000029705		11:85000763-85051806	2.08867		1.39757		-0.579667
							ENSMUSG00000027799		2:66995702-67032792	2.84981		0		-1.79769e+308
							ENSMUSG00000027879		7:20393810-20408119	4.80746		0		-1.79769e+308
							ENSMUSG00000029229		14:31721758-31736946	0		0.429142		1.79769e+308
							ENSMUSG00000030304		13:67717937-67738690	0.0689611		0.755337		3.45327
							ENSMUSG00000029104		5:136455968-136464494	0.047753		0		-1.79769e+308
							ENSMUSG00000032757		7:73005891-73195226	0.164041		1.64636		3.32715
							ENSMUSG00000037643		13:16949688-17786566	0.29419		1.02201		1.79659
							ENSMUSG00000031950		3:63099793-63186153	0.0888334		0.822389		3.21065
GOTERM_CC_FAT	GO:0005798	Golgi-associated vesicle	5	0.437445	0.0726675	65.1393	ENSMUSG00000019861		17:32490999-32526384	7.34781		35.4062		2.26862
							ENSMUSG00000047126		2:98441186-98441511	0		1.81392		1.79769e+308
							ENSMUSG00000030754		15:101980956-101993905	0		1.40908		1.79769e+308
							ENSMUSG00000029229		14:31721758-31736946	0		0.429142		1.79769e+308
							NSMUSG00000055681		5:30950305-30962104	0		0		8.62496e-315
GOTERM_BP_FAT	GO:0048193	Golgi vesicle transport	18	0.748441	3.5487e-05	0.0643579	ENSMUSG00000020149	RAB1, member RAS oncogene family	11:120650514-120657717	37.7449		5.77872		-2.70746
							ENSMUSG00000024533		7:19705207-19723610	10.3355		1.28405		-3.00884
							ENSMUSG00000021248	transmembrane emp24-like trafficking protein 10 (yeast); predicted gene 4024	5:38429980-38550706	9.71416		76.5471		2.97819
							ENSMUSG00000027429		2:22611503-22617793	110.029		24.1832		-2.18581
							ENSMUSG00000036391		16:62793510-62846866	0.014066		2.10749		7.22717
							ENSMUSG00000030298		13:55828728-55885866	6.67062		4.56826		-0.546177
							ENSMUSG00000055681		5:30950305-30962104	0		0		8.62496e-315
							ENSMUSG00000015653		5:5664830-5694578	1.05202		3.47953		1.72574
							ENSMUSG00000041891		7:110745831-110746788	0		0.4809		1.79769e+308
							ENSMUSG00000029705		11:85000763-85051806	2.08867		1.39757		-0.579667
							ENSMUSG00000060992
							ENSMUSG00000015341		8:24351824-24367546	9.55767		4.41318		-1.11484
							ENSMUSG00000029229		14:31721758-31736946	0		0.429142		1.79769e+308
							ENSMUSG00000002395		8:73890746-73893631	61.886		26.8577		-1.20427
							ENSMUSG00000079317
							ENSMUSG00000029104		5:136455968-136464494	0.047753		0		-1.79769e+308
							ENSMUSG00000021192		4:151402022-151412677	2.91598		1.01926		-1.51646
							ENSMUSG00000031950		3:63099793-63186153	0.0888334		0.822389		3.21065
GOTERM_BP_FAT	GO:0006888	ER to Golgi vesicle-mediated transport	8	0.33264	0.0398121	52.1457	ENSMUSG00000041891		7:110745831-110746788	0		0.4809		1.79769e+308
							ENSMUSG00000020149		11:120650514-120657717	37.7449		5.77872		-2.70746
							ENSMUSG00000002395		8:73890746-73893631	61.886		26.8577		-1.20427
							ENSMUSG00000079317
							ENSMUSG00000029104		5:136455968-136464494	0.047753		0		-1.79769e+308
							ENSMUSG00000036391		16:62793510-62846866	0.014066		2.10749		7.22717
							ENSMUSG00000027429		2:22611503-22617793	110.029		24.1832		-2.18581
							ENSMUSG00000030298		13:55828728-55885866	6.67062		4.56826		-0.546177
GOTERM_CC_FAT	GO:0000139	Golgi membrane	34	1.41372	8.54751e-06	0.0124635	ENSMUSG00000074582
							ENSMUSG00000074513
							ENSMUSG00000070425
							ENSMUSG00000028700		14:123675862-124026366	0.174419		0.189354		0.11853
							ENSMUSG00000041720		18:80226094-80226340	0		1.3651		1.79769e+308
							ENSMUSG00000047547		4:131649805-131650213	0		2.65964		1.79769e+308
							ENSMUSG00000030760		10:52137352-52159998	4.05598		2.30991		-0.812215
							ENSMUSG00000036391		16:62793510-62846866	0.014066		2.10749		7.22717
							ENSMUSG00000055681		5:30950305-30962104	0		0		8.62496e-315
							ENSMUSG00000015653		5:5664830-5694578	1.05202		3.47953		1.72574
							ENSMUSG00000004849
							ENSMUSG00000025484		4:106583305-106722299	2.22458		10.3973		2.2246
							ENSMUSG00000026553		12:116886171-116886572	0		8.89481		1.79769e+308
							ENSMUSG00000002015
							ENSMUSG00000032038		3:88353740-88356996	17.835		10.1541		-0.812646
							ENSMUSG00000022159		9:98187853-98320946	29.0653		10.4541		-1.47523
							ENSMUSG00000030701		16:78360104-78377437	3.47329		4.07251		0.229613
							ENSMUSG00000030058		11:107564531-107577836	0		0		0
							ENSMUSG00000044921		16:10813007-10813087	0		0		0
							ENSMUSG00000030720		16:94550026-94558542	0		1.19649		1.79769e+308
							ENSMUSG00000027429		2:22611503-22617793	110.029		24.1832		-2.18581
							ENSMUSG00000010110		19:8815902-8830559	16.5794		6.93488		-1.25745
							ENSMUSG00000029502		17:25377114-25393309	4.12687		2.557		-0.690594
							ENSMUSG00000031367		17:25931515-26122741	2.38727		0.925363		-1.36727
							ENSMUSG00000029705		11:85000763-85051806	2.08867		1.39757		-0.579667
							ENSMUSG00000060992
							ENSMUSG00000047126		2:98441186-98441511	0		1.81392		1.79769e+308
							ENSMUSG00000015341		8:24351824-24367546	9.55767		4.41318		-1.11484
							ENSMUSG00000050931		X:146219015-146261237	0		0		0
							ENSMUSG00000021192		4:151402022-151412677	2.91598		1.01926		-1.51646
							ENSMUSG00000056091
							ENSMUSG00000020132		19:56986849-57082718	0.627532		5.27417		3.07118
							ENSMUSG00000020346		1:62749858-62865269	0.599715		5.66133		3.23879
							ENSMUSG00000031950		3:63099793-63186153	0.0888334		0.822389		3.21065
GOTERM_CC_FAT	GO:0005798	Golgi-associated vesicle	15	0.623701	1.19906e-05	0.0174835	ENSMUSG00000019861		17:32490999-32526384	7.34781		35.4062		2.26862
							ENSMUSG00000030058		11:107564531-107577836	0		0		0
							ENSMUSG00000032388		5:77739171-77837070	2.17344		1.44191		-0.591996
							ENSMUSG00000044921		16:10813007-10813087	0		0		0
							ENSMUSG00000026878		NT_165796:246964-271574	20.0018		7.75832		-1.36631
							ENSMUSG00000047547		4:131649805-131650213	0		2.65964		1.79769e+308
							ENSMUSG00000041720		18:80226094-80226340	0		1.3651		1.79769e+308
							ENSMUSG00000015653		5:5664830-5694578	1.05202		3.47953		1.72574
							ENSMUSG00000055681		5:30950305-30962104	0		0		8.62496e-315
							ENSMUSG00000004849
							ENSMUSG00000031367		17:25931515-26122741	2.38727		0.925363		-1.36727
							ENSMUSG00000060992
							ENSMUSG00000047126		2:98441186-98441511	0		1.81392		1.79769e+308
							ENSMUSG00000029229		14:31721758-31736946	0		0.429142		1.79769e+308
							ENSMUSG00000026553		12:116886171-116886572	0		8.89481		1.79769e+308
GOTERM_CC_FAT	GO:0030660	Golgi-associated vesicle membrane	10	0.4158	0.000186624	0.271795	ENSMUSG00000030058		11:107564531-107577836	0		0		0
							ENSMUSG00000060992
							ENSMUSG00000047126		2:98441186-98441511	0		1.81392		1.79769e+308
							ENSMUSG00000044921		16:10813007-10813087	0		0		0
							ENSMUSG00000041720		18:80226094-80226340	0		1.3651		1.79769e+308
							ENSMUSG00000047547		4:131649805-131650213	0		2.65964		1.79769e+308
							ENSMUSG00000055681		5:30950305-30962104	0		0		8.62496e-315
							ENSMUSG00000026553		12:116886171-116886572	0		8.89481		1.79769e+308
							ENSMUSG00000004849
							ENSMUSG00000031367		17:25931515-26122741	2.38727		0.925363		-1.36727
GOTERM_CC_FAT	GO:0030140	trans-Golgi network transport vesicle	9	0.37422	0.000317616	0.462158	ENSMUSG00000019861		17:32490999-32526384	7.34781		35.4062		2.26862
							ENSMUSG00000047126		2:98441186-98441511	0		1.81392		1.79769e+308
							ENSMUSG00000032388		5:77739171-77837070	2.17344		1.44191		-0.591996
							ENSMUSG00000044921		16:10813007-10813087	0		0		0
							ENSMUSG00000026878		NT_165796:246964-271574	20.0018		7.75832		-1.36631
							ENSMUSG00000047547		4:131649805-131650213	0		2.65964		1.79769e+308
							ENSMUSG00000015653		5:5664830-5694578	1.05202		3.47953		1.72574
							ENSMUSG00000004849
							ENSMUSG00000031367		17:25931515-26122741	2.38727		0.925363		-1.36727
GOTERM_CC_FAT	GO:0012510	trans-Golgi network transport vesicle membrane	5	0.2079	0.0113733	38.2131	ENSMUSG00000047126		2:98441186-98441511	0		1.81392		1.79769e+308
							ENSMUSG00000044921		16:10813007-10813087	0		0		0
							ENSMUSG00000047547		4:131649805-131650213	0		2.65964		1.79769e+308
							ENSMUSG00000004849
							ENSMUSG00000031367		17:25931515-26122741	2.38727		0.925363		-1.36727
GOTERM_CC_FAT	GO:0030130	clathrin coat of trans-Golgi network vesicle	4	0.16632	0.032479	38.2131	ENSMUSG00000047126		2:98441186-98441511	0		1.81392		1.79769e+308
							ENSMUSG00000047547		4:131649805-131650213	0		2.65964		1.79769e+308
							ENSMUSG00000004849
							ENSMUSG00000031367		17:25931515-26122741	2.38727		0.925363		-1.36727
GOTERM_CC_FAT	GO:0043159	acrosomal matrix	3	0.262467	0.0109995		ENSMUSG00000022622		4:46051806-46209183	12.2953	27.0326	7.35374	1.13659	-0.741554
							ENSMUSG00000042554		15:74573268-74577117	13.3233	18.8725	0.574871	0.502335	-4.53457
							ENSMUSG00000020664		2:111002217-111069759	9.05885	17.5644	2.15959	0.955259	-2.06857
GOTERM_CC_FAT	GO:0001669	acrosomal vesicle	6	0.524934	0.0398277		ENSMUSG00000022622		4:46051806-46209183	12.2953	27.0326	7.35374	1.13659	-0.741554
							ENSMUSG00000048003		5:4764833-4765647	15.94	10.9478	4.28857	-0.542015	-1.89408
							ENSMUSG00000042554		15:74573268-74577117	13.3233	18.8725	0.574871	0.502335	-4.53457
							ENSMUSG00000020664		2:111002217-111069759	9.05885	17.5644	2.15959	0.955259	-2.06857
							ENSMUSG00000032099		4:3923082-3946810	0.0571305	0.426833	6.20519	2.90134	6.76307
							ENSMUSG00000029682		1:145597919-145624198	16.7392	26.2128	0.46927	0.646868	-5.15667
GOTERM_CC_FAT	GO:0001669	acrosomal vesicle	15	0.655594	1.14277e-05	0.0164036	ENSMUSG00000021499	cation channel, sperm associated 3	6:83051610-83059933	40.4714	34.5862	0.510434	-0.226705	-6.30903
							ENSMUSG00000022622		4:46051806-46209183	12.2953	27.0326	7.35374	1.13659	-0.741554
							ENSMUSG00000053375		14:5989940-6093768	106.346	108.537	1.20746	0.0294223	-6.46065
							ENSMUSG00000066196			58.7414	47.3385	1.75286	-0.311364	-5.0666
							ENSMUSG00000042554		15:74573268-74577117	13.3233	18.8725	0.502335	0.574871	-4.53457
							ENSMUSG00000037529		18:45428658-45845678	31.5752	28.1847	2.77422	-0.163878	-3.50864
							ENSMUSG00000025532		5:121847944-121995914	44.3361	36.6983	4.78104	-0.272769	-3.21308
							ENSMUSG00000038023		11:95275393-95354720	6.42898	6.37084	1.00103	-0.013105	-2.6831
							ENSMUSG00000028575		4:126430787-126645379	56.7832	64.658	1.06423	0.187366	-5.73758
							ENSMUSG00000022602	activity regulated cytoskeletal-associated protein	19:3708332-3717881	7.55358	7.93508	0.519929	0.0710835	-3.86077
							ENSMUSG00000020131		19:56900698-56944502	14.8728	13.546	2.6041	-0.134811	-2.51382
							ENSMUSG00000022620	arylsulfatase A	17:80526810-80584441	21.794	22.7297	3.50664	0.0606503	-2.63577
							ENSMUSG00000020664		2:111002217-111069759	9.05885	17.5644	0.700758	0.955259	-2.06857
							ENSMUSG00000070563	Spaca4 sperm acrosome associated 4		154.564	114.716	5.02695	-0.430133	-4.94238
							ENSMUSG00000029682		1:145597919-145624198	16.7392	26.2128	0.46927	0.647044	-5.15667
GOTERM_CC_FAT	GO:0005814	centriole	13	0.293902	0.032641	38.7519	ENSMUSG00000024989	centrosomal protein 55	10:80165437-80168127	2.87547	4.70964	0.555552	0.711821	-2.3718
							ENSMUSG00000020513	tubulin, delta 1	1:188868526-189039344	19.3425	22.6161	2.55388	0.225576	-2.92102
							ENSMUSG00000001151	pericentrin (kendrin)	10:75813998-75905657	3.38141	3.94285	2.04437	0.221614	-0.72597
							ENSMUSG00000001105	intraflagellar transport 20 homolog (Chlamydomonas)	11:78349862-78355239	87.4591	74.8259	20.7818	-0.225071	-2.07329
							ENSMUSG00000025758	polo-like kinase 4 (Drosophila)	7:115006488-115007619	73.5205	100.12	9.11698	0.445506	-3.01152
							ENSMUSG00000019988	neural precursor cell expressed, developmentally down-regulated gene 1	18:70727842-70785785	3.35931	3.981	0.554804	0.244967	-2.59811
							ENSMUSG00000021537	centrin 3	6:119852715-119872846	87.4412	163.399	5.01696	0.902011	-4.12343
							ENSMUSG00000017716	baculoviral IAP repeat-containing 5	11:117710564-117717069	70.4042	61.4483	1.68895	-0.196288	-5.38146
							ENSMUSG00000031347		X:70158870-70163750	10.669	14.7345	2.87308	0.465768	0.000828559
							ENSMUSG00000024989	centrosomal protein 55	10:80165437-80168127	2.87547	4.70964	0.555552	0.711821	-2.3718
							ENSMUSG00000024290		9:60416665-60538204	3.51902	6.65302	2.50404	0.918838	-0.490913
							ENSMUSG00000021537	centrin 3	6:119852715-119872846	87.4412	163.399	5.01696	0.902011	-4.12343
							ENSMUSG00000045031		3:137284437-137284557	544.938	703.595	15.9745	0.368652	-5.09225
GOTERM_CC_FAT	GO:0044450	centriole	12	0.440852	0.00218299	38.7519	ENSMUSG00000024989	10:80165437-80168127		2.87547	4.70964	0.555552	0.711821	-2.3718
							ENSMUSG00000020513	tubulin, delta 1	1:188868526-189039344	19.3425	22.6161	2.55388	0.225576	-2.92102
							ENSMUSG00000001151	pericentrin (kendrin)	10:75813998-75905657	3.38141	3.94285	2.04437	0.221614	-0.72597
							ENSMUSG00000001105	intraflagellar transport 20 homolog (Chlamydomonas)	11:78349862-78355239	87.4591	74.8259	20.7818	-0.225071	-2.07329
							ENSMUSG00000025758	polo-like kinase 4 (Drosophila)	7:115006488-115007619	73.5205	100.12	9.11698	0.445506	-3.01152
							ENSMUSG00000019988	neural precursor cell expressed, developmentally down-regulated gene 1	18:70727842-70785785	3.35931	3.981	0.554804	0.244967	-2.59811
							ENSMUSG00000021537	centrin 3	6:119852715-119872846	87.4412	163.399	5.01696	0.902011	-4.12343
							ENSMUSG00000017716	baculoviral IAP repeat-containing 5	11:117710564-117717069	70.4042	61.4483	1.68895	-0.196288	-5.38146
							ENSMUSG00000031347		6:30673546-30846794	10.669	14.7345	2.87308	0.465768	-1.89276
							ENSMUSG00000024989	centrosomal protein 55	10:80165437-80168127	2.87547	4.70964	0.555552	0.711821	-2.3718
							ENSMUSG00000024290		9:60416665-60538204	3.51902	6.65302	2.50404	0.918838	-0.490913
							ENSMUSG00000021537	centrin 3	6:119852715-119872846	87.4412	163.399	5.01696	0.902011	-4.12343
							ENSMUSG00000045031		3:137284437-137284557	544.938	703.595	15.9745	0.368652	-5.09225
GOTERM_CC_FAT	GO:0005814	centriole	8	0.293902	0.032641	38.7519	ENSMUSG00000024989	centrosomal protein 55	10:80165437-80168127	2.87547	4.70964	0.555552	0.711821	-2.3718
							ENSMUSG00000020513	tubulin, delta 1	1:188868526-189039344	19.3425	22.6161	2.55388	0.225576	-2.92102
							ENSMUSG00000001151	pericentrin (kendrin)	10:75813998-75905657	3.38141	3.94285	2.04437	0.221614	-0.72597
							ENSMUSG00000001105	intraflagellar transport 20 homolog (Chlamydomonas)	11:78349862-78355239	87.4591	74.8259	20.7818	-0.225071	-2.07329
							ENSMUSG00000025758	polo-like kinase 4 (Drosophila)	7:115006488-115007619	73.5205	100.12	9.11698	0.445506	-3.01152
							ENSMUSG00000019988	neural precursor cell expressed, developmentally down-regulated gene 1	18:70727842-70785785	3.35931	3.981	0.554804	0.244967	-2.59811
							ENSMUSG00000021537	centrin 3	6:119852715-119872846	87.4412	163.399	5.01696	0.902011	-4.12343
							ENSMUSG00000017716	baculoviral IAP repeat-containing 5	11:117710564-117717069	70.4042	61.4483	1.68895	-0.196288	-5.38146
GOTERM_CC_FAT	GO:0044450	microtubule organizing center part	12	0.440852	0.00218299	21.3541	ENSMUSG00000024989	centrosomal protein 55	10:80165437-80168127	2.87547	4.70964	0.555552	0.711821	-2.3718
							ENSMUSG00000020513	tubulin, delta 1	1:188868526-189039344	19.3425	22.6161	2.55388	0.225576	-2.92102
							ENSMUSG00000001151	pericentrin (kendrin)	10:75813998-75905657	3.38141	3.94285	2.04437	0.221614	-0.72597
							ENSMUSG00000001105	intraflagellar transport 20 homolog (Chlamydomonas)	11:78349862-78355239	87.4591	74.8259	20.7818	-0.225071	-2.07329
							ENSMUSG00000025758	polo-like kinase 4 (Drosophila)	7:115006488-115007619	73.5205	100.12	9.11698	0.445506	-3.01152
							ENSMUSG00000025235		15:10882086-10909905	7.5464	7.83978	1.30863	0.0550249	-2.52773
							ENSMUSG00000019988	neural precursor cell expressed, developmentally down-regulated gene 1	18:70727842-70785785	3.35931	3.981	0.554804	0.244967	-2.59811
							ENSMUSG00000021537	centrin 3	6:119852715-119872846	87.4412	163.399	5.01696	0.902011	-4.12343
							ENSMUSG00000000409	lymphocyte protein tyrosine kinase	4:129225587-129250885	0.304848	0.1748	6.6695	-0.802381	4.45142
							ENSMUSG00000001134	predicted gene 5808; ubiquitously expressed transcript; predicted gene 8242	X:20510520-20563863	5.68482	4.21853	13.3754	-0.430375	1.2344
							ENSMUSG00000017716	baculoviral IAP repeat-containing 5	11:117710564-117717069	70.4042	61.4483	1.68895	-0.196288	-5.38146
							ENSMUSG00000019971		18:12899832-12913655	7.99745		0.946433		-3.07897
GOTERM_CC_FAT	GO:0005814	mitochondrion	5	0.437445	0.0170501	21.3541	ENSMUSG00000031347		6:30673546-30846794	10.669	14.7345	2.87308	0.465768	-1.89276
							ENSMUSG00000024989	centrosomal protein 55	10:80165437-80168127	2.87547	4.70964	0.555552	0.711821	-2.3718
							ENSMUSG00000024290		9:60416665-60538204	3.51902	6.65302	2.50404	0.918838	-0.490913
							ENSMUSG00000021537	centrin 3	6:119852715-119872846	87.4412	163.399	5.01696	0.902011	-4.12343
							ENSMUSG00000045031		3:137284437-137284557	544.938	703.595	15.9745	0.368652	-5.09225
GOTERM_CC_FAT	GO:0005739	mitochondrial matrix	14	11.6091	5.49448e-25		ENSMUSG00000017307		2:164611322-164630382	17.8102	12.933	1.98061	-0.461646	-3.16868
							ENSMUSG00000019774		3:51028368-51055566	0.2055	0.315001	7.20388	0.616217	5.13156
							ENSMUSG00000018196	glutaredoxin 2 (thioltransferase)	1:145586158-145596806	441.619	431.086	22.1817	-0.0348254	-4.31536
							ENSMUSG00000025204	NADH dehydrogenase (ubiquinone) 1 beta subcomplex 8	13:55694312-55699027	771.025	601.186	39.4134	-0.358967	-4.29002
							ENSMUSG00000020268		7:88358481-88479419	84.4321	64.1529	4.10566	-0.396277	-4.36211
							ENSMUSG00000026255	EF hand domain containing 1	X:32944177-32967088	45.8215	60.8689	1.22619	0.409683	-5.22377
							ENSMUSG00000001127	v-raf murine sarcoma 3611 viral oncogene homolog	X:20374939-20498130	1.26567	1.61143	5.78262	0.348437	2.19182
							ENSMUSG00000006057	predicted gene 12337; predicted gene 10039; predicted gene 4479; ATP synthase, H+ transporting, mitochondrial F0 complex, subunit c (subunit 9), isoform 1	11:95930165-95936984	154.882	112.999	19.8544	-0.454866	-2.96364
							ENSMUSG00000026198	ATP-binding cassette, sub-family B (MDR/TAP), member 6	14:8156501-8164909	9.2755	9.91688	1.05112	0.0964618	-3.14149
							ENSMUSG00000022956	predicted gene 5436; similar to ATP synthase, H+ transporting, mitochondrial F1 complex, O subunit; ATP synthase, H+ transporting, mitochondrial F1 complex, O subunit	11:93811127-93829835	198.734	178.094	47.5546	-0.1582	-2.06318
							ENSMUSG00000025209	progressive external ophthalmoplegia 1 (human)	17:45767152-45796274	1.04741	0.618799	5.80752	-0.759278	2.4711
							ENSMUSG00000025208	mitochondrial ribosomal protein L43	15:34370259-34373395	38.2845	35.3026	9.0378	-0.116986	-2.08272
							ENSMUSG00000025486	sirtuin 3 (silent mating type information regulation 2, homolog) 3 (S. cerevisiae)	12:30213248-30608074	12.0373	6.95596	1.74987	-0.791188	-2.78219
							ENSMUSG00000013997		1:173259275-173275777	16.9369	14.9284	7.59939	-0.18211	-1.15622
GOTERM_CC_FAT	GO:0005759	mitochondrial ribosome	13	1.80015	1.96764e-07		ENSMUSG00000022706	mitochondrial ribosomal protein L40	16:44943790-44981493	45.3592	51.1283	3.93671	0.172728	-3.52633
							ENSMUSG00000022889	mitochondrial ribosomal protein L39	18:35721811-35751699	14.4064	27.5188	3.6991	0.933711	-1.96146
							ENSMUSG00000023938	alanyl-tRNA synthetase 2, mitochondrial (putative)	7:126883439-126885740	1.92476	1.92634	0.498621	0.00118122	-1.94867
							ENSMUSG00000005683	citrate synthase	10:127774887-127799535	7.80343	6.93485	2.66451	-0.170243	-1.55024
							ENSMUSG00000024158	hydroxyacyl glutathione hydrolase Hagh	19:48012201-48109869	610.526	500.092	10.6374	-0.28786	-5.84283
							ENSMUSG00000021967	mitochondrial ribosomal protein 63	8:122434259-126869624	28.6203	38.5046	3.68835	0.427993	-2.95599
							ENSMUSG00000025209	progressive external ophthalmoplegia 1 (human)	17:45767152-45796274	1.04741	0.618799	5.80752	-0.759278	2.4711
							ENSMUSG00000025208	mitochondrial ribosomal protein L43	15:34370259-34373395	38.2845	35.3026	9.0378	-0.116986	-2.08272
							ENSMUSG00000021868	peptidylprolyl isomerase F (cyclophilin F)	8:35217616-35233899	2.05552	2.08096	0.670687	0.0177446	-1.61579
							ENSMUSG00000023723	mitochondrial ribosomal protein S23; similar to Mrps23 protein	4:3605261-3740269	13.2057	11.6834	3.20043	-0.176697	-2.04482
							ENSMUSG00000000340	dihydrolipoamide branched chain transacylase E2	3:116215987-116252894	0.499055	0.671198	1.28969	0.42754	1.36975
GOTERM_CC_FAT	GO:0005761	mitochondrion	14	0.514328	0.00284849		ENSMUSG00000022706	mitochondrial ribosomal protein L40	16:44943790-44981493	45.3592	51.1283	3.93671	0.172728	-3.52633
							ENSMUSG00000021607	mitochondrial ribosomal protein L36	7:71432538-71490850	26.7732	24.2041	2.89029	-0.145543	-3.2115
							ENSMUSG00000020775	mitochondrial ribosomal protein L38	3:8928625-9004723	7.2037	6.73298	26.5808	-0.0974916	1.88358
							ENSMUSG00000015672	mitochondrial ribosomal protein L32	13:14702567-14705304	34.4615	45.9757	5.70299	0.415888	-2.5952
							ENSMUSG00000001445	mitochondrial ribosomal protein L10	11:96902873-96930218	4.5399	4.00211	1.78956	-0.181897	-1.34306
							ENSMUSG00000022889	mitochondrial ribosomal protein L39	18:35721811-35751699	14.4064	27.5188	3.6991	0.933711	-1.96146
							ENSMUSG00000024902	mitochondrial ribosomal protein L11	17:73457324-73592708	34.2337	29.6586	6.8658	-0.206966	-2.31792
							ENSMUSG00000010406	mitochondrial ribosomal protein L52	14:55045745-55048587	105.709	85.1869	38.8968	-0.311388	-1.44237
							ENSMUSG00000021967	mitochondrial ribosomal protein 63	8:122434259-126869624	28.6203	38.5046	3.68835	0.427993	-2.95599
							ENSMUSG00000014551	mitochondrial ribosomal protein S25	6:92041383-92134027	33.4811	26.0668	6.52772	-0.361135	-2.3587
							ENSMUSG00000026087	predicted gene 11945; predicted gene 6238; mitochondrial ribosomal protein L30	6:136434642-136438660	75.6631	69.1919	8.40986	-0.128987	-3.16944
							ENSMUSG00000025208	mitochondrial ribosomal protein L43	15:34370259-34373395	38.2845	35.3026	9.0378	-0.116986	-2.08272
							ENSMUSG00000023723	mitochondrial ribosomal protein S23; similar to Mrps23 protein	4:3605261-3740269	13.2057	11.6834	3.20043	-0.176697	-2.04482
							ENSMUSG00000022370	mitochondrial ribosomal protein L13	19:6418730-6544899	72.3272	68.2997	18.8258	-0.0826597	-1.94183
GOTERM_CC_FAT	GO:0005739	mitochondrion	82	7.1741	0.00136008	1.88313	ENSMUSG00000056999			37.1354	61.8343	4.69297	0.735615	-2.98422
							ENSMUSG00000017286			4.82906	7.93548	3.14343	0.716574	-0.619402
							ENSMUSG00000027381		4:4455350-4455866	104.952	49.2544	20.4228	-1.09141	-2.36148
							ENSMUSG00000018677	solute carrier family 25, member 39	11:102264298-102269260	125.858	105.734	29.9021	-0.251369	-2.07348
							ENSMUSG00000020333		1:16559862-16609570	5.0996	7.17635	3.20289	0.492865	-0.671011
							ENSMUSG00000034285		1:36756046-36771267	0.562585	1.24687	3.45682	1.14816	2.61931
							ENSMUSG00000020022	NADH dehydrogenase (ubiquinone) 1 alpha subcomplex, 12	19:9946786-9974023	23.2432	16.3576	5.24743	-0.506842	-2.14712
							ENSMUSG00000023832		6:83276009-83293770	10.3868	5.11169	6.40959	-1.02288	-0.696453
							ENSMUSG00000019158	transmembrane protein 160	11:68884307-68886795	0.664424	0.201256	5.07525	-1.72307	2.9333
							ENSMUSG00000028383		3:106284930-106377763	91.625	148.276	2.86786	0.694477	-4.99769
							ENSMUSG00000017390			0.376567	0.0751435	0.964392	-2.32519	1.35671
							ENSMUSG00000067058			38.7119	11.206	7.40706	-1.78851	-2.38581
							ENSMUSG00000025204	NADH dehydrogenase (ubiquinone) 1 beta subcomplex 8	13:55694312-55699027	771.025	601.186	39.4134	-0.358967	-4.29002
							ENSMUSG00000022022		9:26807261-26837679	0.966631	2.03516	1.64759	1.0741	0.769321
							ENSMUSG00000020268		7:88358481-88479419	84.4321	64.1529	4.10566	-0.396277	-4.36211
							ENSMUSG00000074619			191.086	348.904	8.53019	0.868604	-4.4855
							ENSMUSG00000005981			14.9188	12.1131	9.19763	-0.300566	-0.697803
							ENSMUSG00000002416	NADH dehydrogenase (ubiquinone) 1 beta subcomplex, 2	6:39523871-39675462	58.4058	39.205	24.497	-0.575076	-1.25351
							ENSMUSG00000028743		14:51981349-52282628	4.56187	2.537	3.52903	-0.846502	-0.370356
							ENSMUSG00000067575			64.1526	34.1482	21.0074	-0.909696	-1.61061
							ENSMUSG00000022889	mitochondrial ribosomal protein L39	18:35721811-35751699	14.4064	27.5188	3.6991	0.933711	-1.96146
							ENSMUSG00000022956	predicted gene 5436; similar to ATP synthase, H+ transporting, mitochondrial F1 complex, O subunit; ATP synthase, H+ transporting, mitochondrial F1 complex, O subunit	11:93811127-93829835	198.734	178.094	47.5546	-0.1582	-2.06318
							ENSMUSG00000068545			65.0981	34.7002	22.7565	-0.90767	-1.51633
							ENSMUSG00000047905		2:82384088-82384679	3.82165	0.659657	25.0756	-2.53441	2.71401
							ENSMUSG00000028443		8:103734434-103735934	1.31069	2.9079	2.5052	1.14965	0.934592
							ENSMUSG00000035674		5:122299036-122304608	249.06	183.868	49.7613	-0.437824	-2.3234
							ENSMUSG00000024012	mitochondrial carrier homolog 1 (C. elegans)	13:99754044-99754520	5.69844	3.32001	19.8773	-0.779378	1.80248
							ENSMUSG00000066553
							ENSMUSG00000042032		7:22057197-22058121	0		33.5017		1.79769e+308
							ENSMUSG00000075279
							ENSMUSG00000025486	sirtuin 3 (silent mating type information regulation 2, homolog) 3 (S. cerevisiae)	12:30213248-30608074	0.440145		2.43311		2.46675
							ENSMUSG00000021519	MTERF domain containing 1	6:108057021-108135576	2.38792		6.81114		1.51214
							ENSMUSG00000038046		7:20091162-20093680	0.469837		33.5017		0.955986
							ENSMUSG00000032902		X:45872461-45883409	0.03679		33.5017		6.16796
							ENSMUSG00000026632		10:80847172-80854305	0.769913		2.45811		1.67478
							ENSMUSG00000004561	methyltransferase 11 domain containing 1	14:52504516-52516420	1.12637		5.02157		2.15645
							ENSMUSG00000032478		5:115916270-115924731	0.413063		33.5017		1.92317
							ENSMUSG00000002949
							ENSMUSG00000026260	NADH dehydrogenase (ubiquinone) 1 alpha subcomplex 10	X:27574948-27597871	23.1396		1.58998		-3.86329
							ENSMUSG00000002767
							ENSMUSG00000019763		15:101858646-101862457	0.111486		10.0572		6.49522
							ENSMUSG00000028161		16:21892041-21931950	0.539547		33.5017		-1.79769e+308
							ENSMUSG00000058586
							ENSMUSG00000045886		11:108868964-108870095	0		33.5017		1.79769e+308
							ENSMUSG00000024608	predicted gene 6204; ribosomal protein S14	9:96371359-96379094	108.375		11.368		-3.25298
							ENSMUSG00000068706
							ENSMUSG00000018995		11:50202787-50244627	0.40818		1.71544		2.0713
							ENSMUSG00000025453	nicotinamide nucleotide transhydrogenase	2:151296277-151301889	0.415568		3.99837		3.26625
							ENSMUSG00000030934		17:27851296-27865896	1.5881		33.5017		-0.189985
							ENSMUSG00000068324
							ENSMUSG00000005882	ubiquinol-cytochrome c reductase complex chaperone, CBP3 homolog (yeast)	2:155672629-155756046	69.7087		4.2693		-4.02927
							ENSMUSG00000080980
							ENSMUSG00000042962		12:32189481-32189584	0		33.5017		0
							ENSMUSG00000042770		7:66803728-66803807	0		33.5017		0
							ENSMUSG00000067558
							ENSMUSG00000020153	NADH dehydrogenase (ubiquinone) Fe-S protein 7	19:42110527-42119600	0.452145		0		-1.79769e+308
							ENSMUSG00000065947
							ENSMUSG00000040112		9:50911138-50911215	0		33.5017		0
							ENSMUSG00000038845		13:46270796-46286417	0.0136605		33.5017		6.63444
							ENSMUSG00000030613		15:75746892-75751990	0.123582		33.5017		3.41384
							ENSMUSG00000037601		5:90919739-90937933	0.0160244		33.5017		4.80983
							ENSMUSG00000068523
							ENSMUSG00000022246	retinoic acid induced 14	3:104257906-104315840	0.682176		2.45368		1.84673
							ENSMUSG00000021646	methylcrotonoyl-Coenzyme A carboxylase 2 (beta)	7:109029838-109060415	32.6859		12.7787		-1.35493
							ENSMUSG00000041697		17:9340583-9360701	0.0567636		33.5017		3.1702
							ENSMUSG00000045409		X:71252040-71252841	0		33.5017		1.79769e+308
							ENSMUSG00000038165		3:36078345-36121197	0.00311458		33.5017		6.48393
							ENSMUSG00000079724
							ENSMUSG00000021741		7:109590208-109618285	4.80923		1.37475		-1.80664
							ENSMUSG00000026827		X:73827948-73848263	8.3046		0		-1.79769e+308
							ENSMUSG00000042670		16:94580369-94690829	0		33.5017		0
							ENSMUSG00000070519
							ENSMUSG00000022285		3:101380141-101408586	0.586086		10.1511		4.11439
							ENSMUSG00000068823
							ENSMUSG00000003809
							ENSMUSG00000058355
							ENSMUSG00000076438
							ENSMUSG00000036368		4:147808603-147818880	1.46951		33.5017		-0.820706
							ENSMUSG00000078716
							ENSMUSG00000031533		18:62483857-62627456	0		33.5017		1.79769e+308
							ENSMUSG00000064356
							ENSMUSG00000028653		3:96047472-96052432	0.824728		33.5017		1.60849
							ENSMUSG00000004207		10:59740374-59765345	1.82406		121.22		6.05433
							ENSMUSG00000047126		2:98441186-98441511	0		33.5017		1.79769e+308
							ENSMUSG00000063077
							ENSMUSG00000020664		2:111002217-111069759	13.9788		0.700758		-4.31818
							ENSMUSG00000026817		X:99902228-99902974	40.1588		1.28042		-4.97103
							ENSMUSG00000049038		11:83631183-83662995	0.00710226		33.5017		8.32291
GOTERM_BP_FAT	GO:0007017	microtubule-based process	59	2.16752	3.05215e-07	0.000564424	ENSMUSG00000024862	kinesin light chain 2	13:43460881-43490571	1.42173	1.23655	8.85451	-0.201333	2.63876
							ENSMUSG00000020745		2:130230994-130231810	29.7558	36.9748	5.09551	0.313373	-2.54587
							ENSMUSG00000018707	dynein cytoplasmic 1 heavy chain 1	12:111839661-111905155	5.57225	6.67778	52.4373	0.261107	3.23426
							ENSMUSG00000021076	ARP10 actin-related protein 10 homolog (S. cerevisiae)	4:144008091-144028675	58.5284	62.6246	4.07257	0.0975916	-3.84513
							ENSMUSG00000017146	breast cancer 1	11:101350077-101413269	0.811074	0.826824	2.48713	0.0277466	1.61657
							ENSMUSG00000014846	tubulin polymerization-promoting protein family member 3	8:107991392-107995426	2.73706	2.02593	7.90556	-0.434043	1.53024
							ENSMUSG00000022607		10:80029868-80040066	3.13319	3.89341	1.02629	0.313399	-1.6102
							ENSMUSG00000005237	dynein, axonemal, heavy chain 2	11:69234310-69362612	1.40155	1.65494	3.08528	0.239757	1.13837
							ENSMUSG00000024056	NDC80 homolog, kinetochore complex component (S. cerevisiae)	10:11329020-11329633	9.92553	11.6568	0.790874	0.231961	-3.64962
							ENSMUSG00000020483	dynein light chain LC8-type 2	1:180249260-180267928	403.093	364.252	5.82072	-0.146178	-6.11377
							ENSMUSG00000001525	tubulin, beta 5	17:35970870-35975251	4.44826	3.26114	7.80723	-0.447864	0.811571
							ENSMUSG00000020308	gene trap ROSA b-geo 22	5:139493259-139662464	7.57897	5.41594	1.44638	-0.48479	-2.38956
							ENSMUSG00000022443		11:103192810-103225965	0.0404598	0.0174192	6.9227	-1.21581	7.4187
							ENSMUSG00000025410	dynactin 2	11:104411976-104457067	26.5106	20.3652	8.03514	-0.380466	-1.72218
							ENSMUSG00000001134	predicted gene 5808; ubiquitously expressed transcript; predicted gene 8242	X:20510520-20563863	5.68482	4.21853	13.3754	-0.430375	1.2344
							ENSMUSG00000010796		6:18000963-18059061	5.40625	7.20107	0.518099	0.413583	-3.38333
							ENSMUSG00000001473	tubulin, beta 6	18:67550370-67562402	23.494	21.6457	4.39148	-0.118214	-2.41951
							ENSMUSG00000020390		1:34555274-34559907	170.406	151.387	8.20139	-0.170739	-4.37696
							ENSMUSG00000000579	predicted gene, ENSMUSG00000056252; dynein light chain Tctex-type 1D; dynein light chain Tctex-type 1; dynein light chain Tctex-type 1E; similar to tctex-1 protein	17:6646958-6655064	89.4497	63.0675	10.7151	-0.504179	-3.06143
							ENSMUSG00000009013	similar to cytoplasmic dynein light chain 1; predicted gene 11582; dynein light chain LC8-type 1; predicted gene 6788	5:115747118-115751008	2435.34	2420.51	63.0112	-0.00881764	-5.27237
							ENSMUSG00000014602	kinesin family member 1A	1:94912032-94998442	0.458055	0.396757	1.48862	-0.207265	1.70038
							ENSMUSG00000018736		11:69495639-69509600	17.5656	19.059	9.96077	0.117718	-0.818422
							ENSMUSG00000024068	spastin	2:139945618-139996300	10.5998	13.851	0.770899	0.385951	-3.78135
							ENSMUSG00000000738	spastic paraplegia 7 homolog (human)	8:122434259-126869624	32.135	29.2682	10.9915	-0.134812	-1.54776
							ENSMUSG00000015222		1:66221846-66489157	36.7422	43.6695	6.31305	0.249187	-2.54103
							ENSMUSG00000019794	predicted gene 6524; katanin p60 (ATPase-containing) subunit A1	2:113616518-113669278	15.2062	18.9562	4.21808	0.318012	-1.85
							ENSMUSG00000023999	kinesin family member 6	18:70612793-70660720	1.66201	1.8208	10.3407	0.131637	2.63733
							ENSMUSG00000023004	predicted gene 3756; tubulin, alpha 1B; predicted gene 5620; similar to alpha-tubulin isotype M-alpha-2; predicted gene 14150; predicted gene 3226	2:157854232-157972172	14.4144	10.8154	27.5395	-0.414422	0.93399
							ENSMUSG00000018411		11:104092703-104193404	2.89454	2.87546	26.9791	-0.00954344	3.22044
							ENSMUSG00000024795	kinesin family member 20B	8:99036239-99037431	2.25269	2.92443	0.674601	0.37651	-1.73954
							ENSMUSG00000020513	tubulin, delta 1	1:188868526-189039344	19.3425	22.6161	2.55388	0.225576	-2.92102
							ENSMUSG00000020283		17:25931515-26122741	17.6913	15.5241	5.45176	-0.188533	-1.69825
							ENSMUSG00000019996		18:67825164-67884249	18.5252	19.7394	1.87104	0.091586	-3.30758
							ENSMUSG00000005732	RAN binding protein 1	16:18239876-18289342	50.0475	64.2414	2.53523	0.360205	-4.30311
							ENSMUSG00000024175	tektin 4	18:36505272-36562634	30.3329	23.8767	1.21308	-0.345283	-4.64414
							ENSMUSG00000026202	tubulin, alpha 4A	14:6826494-6994927	27.2248	28.3954	1.56213	0.0607348	-4.12333
							ENSMUSG00000021288	kinesin light chain 1; similar to Kinesin light chain 1	5:69948162-69983576	0.452307	0.111183	12.0395	-2.02437	4.73434
							ENSMUSG00000024790	SAC3 domain containing 1	6:128263362-128263978	11.3877	8.56879	1.01179	-0.410317	-3.4925
							ENSMUSG00000021572	centrosomal protein 72	6:115760746-115788430	11.4527	11.2607	0.427999	-0.0243946	-4.74194
							ENSMUSG00000021693	kinesin family member 2A	7:135056030-135073627	23.9093	24.6147	4.26983	0.0419489	-2.48532
							ENSMUSG00000022420	dynein, axonemal, light chain 4	11:87666716-87677305	38.7283	38.0547	3.20394	-0.0253129	-3.59547
							ENSMUSG00000001151	pericentrin (kendrin)	10:75813998-75905657	3.38141	3.94285	2.04437	0.221614	-0.72597
							ENSMUSG00000022892		18:73732697-73752229	22.6823	28.3661	8.43027	0.322599	-1.42792
							ENSMUSG00000025235		15:10882086-10909905	7.5464	7.83978	1.30863	0.0550249	-2.52773
							ENSMUSG00000026490	CDC42 binding protein kinase alpha	2:82783790-82849094	0.510125	0.46061	9.45032	-0.147306	4.21144
							ENSMUSG00000017716	baculoviral IAP repeat-containing 5	11:117710564-117717069	70.4042	61.4483	1.68895	-0.196288	-5.38146
							ENSMUSG00000006740	kinesin family member 5B	18:6200999-6242172	2.59153	2.29956	32.4892	-0.172447	3.64809
							ENSMUSG00000000759	tubulin, gamma complex associated protein 3	8:12614276-12679229	0.669335	1.05424	3.07903	0.655401	2.20168
							ENSMUSG00000018395	kinesin family member 3A	11:53380880-53432171	38.6727	34.3328	4.81858	-0.171727	-3.00463
							ENSMUSG00000025474	tubulin, gamma complex associated protein 2	X:161374100-161418307	4.08844	4.28529	1.43544	0.067843	-1.51006
							ENSMUSG00000019988	neural precursor cell expressed, developmentally down-regulated gene 1	18:70727842-70785785	3.35931	3.981	0.554804	0.244967	-2.59811
							ENSMUSG00000022177	HAUS augmin-like complex, subunit 4	9:119880283-119886368	29.9854	30.113	2.58237	0.00612483	-3.5375
							ENSMUSG00000018567	gamma-aminobutyric acid receptor associated protein	11:69804644-69808453	605.819		44.3812		-3.77087
							ENSMUSG00000020799	tektin 1	2:154616831-154876748	3.75945		8.67628		1.20656
							ENSMUSG00000017686	ras homolog gene family, member T1	11:80022520-80081409	10.2269		4.21371		-1.2792
							ENSMUSG00000006435	neuralized homolog 1A (Drosophila); similar to neuralized 1	19:47253309-47333930	5.18		9.20993		0.830238
							ENSMUSG00000019027	dynein, axonemal, heavy chain 1	11:29030743-29061828	0.848081		1.9466		1.19868
							ENSMUSG00000024974	predicted gene 8892; structural maintenace of chromosomes 3	8:72826416-72836892	14.8473		28.2362		0.927344
							ENSMUSG00000003779	kinesin family member 20A	18:34784277-34811389	7.76388		0.320606		-4.5979
GOTERM_BP_FAT	GO:0000226	microtubule cytoskeleton organization	34	1.24908	1.84333e-05	0.0340828	ENSMUSG00000015222		1:66221846-66489157	36.7422		6.31305		-2.54103
							ENSMUSG00000019794	predicted gene 6524; katanin p60 (ATPase-containing) subunit A1	2:113616518-113669278	0.348435		1.99307		2.51603
							ENSMUSG00000020745		2:130230994-130231810	661.745		38.5087		-4.10302
							ENSMUSG00000023004	predicted gene 3756; tubulin, alpha 1B; predicted gene 5620; similar to alpha-tubulin isotype M-alpha-2; predicted gene 14150; predicted gene 3226	2:157854232-157972172	0.094706		4.93525		5.70352
							ENSMUSG00000017146	breast cancer 1	11:101350077-101413269	0.811074		2.48713		1.61657
							ENSMUSG00000018411		11:104092703-104193404	2.89454		26.9791		3.22044
							ENSMUSG00000019996		18:67825164-67884249	6.38189		1.92522		-1.72896
							ENSMUSG00000005732	RAN binding protein 1	16:18239876-18289342	50.0475		2.53523		-4.30311
							ENSMUSG00000014846	tubulin polymerization-promoting protein family member 3	8:107991392-107995426	2.73706		7.90556		1.53024
							ENSMUSG00000024175	tektin 4	18:36505272-36562634	419.644		27.1628		-3.94946
							ENSMUSG00000024790	SAC3 domain containing 1	6:128263362-128263978	342.691		40.1691		-3.09275
							ENSMUSG00000022607		10:80029868-80040066	0.424907		2.83442		2.73783
							ENSMUSG00000024056	NDC80 homolog, kinetochore complex component (S. cerevisiae)	10:11329020-11329633	0.652717		0		-1.79769e+308
							ENSMUSG00000021572	centrosomal protein 72	6:115760746-115788430	9.19357		4.77698		-0.944527
							ENSMUSG00000001525	tubulin, beta 5	17:35970870-35975251	4.44826		7.80723		0.811571
							ENSMUSG00000001151	pericentrin (kendrin)	10:75813998-75905657	3.38141		2.04437		-0.72597
							ENSMUSG00000020308	gene trap ROSA b-geo 22	5:139493259-139662464	2.12494		0.361285		-2.55621
							ENSMUSG00000022443		11:103192810-103225965	0.0122194		6.36927		9.02581
							ENSMUSG00000025235		15:10882086-10909905	2.85815		1.04889		-1.44623
							ENSMUSG00000001134	predicted gene 5808; ubiquitously expressed transcript; predicted gene 8242	X:20510520-20563863	5.68482		13.3754		1.2344
							ENSMUSG00000026490	CDC42 binding protein kinase alpha	2:82783790-82849094	30.9354		4.07441		-2.9246
							ENSMUSG00000017716	baculoviral IAP repeat-containing 5	11:117710564-117717069	70.4042		1.68895		-5.38146
							ENSMUSG00000010796		6:18000963-18059061	5.40625		0.518099		-3.38333
							ENSMUSG00000020390		1:34555274-34559907	394.373		9.34675		-5.39895
							ENSMUSG00000000759	tubulin, gamma complex associated protein 3	8:12614276-12679229	0.669335		3.07903		2.20168
							ENSMUSG00000025474	tubulin, gamma complex associated protein 2	X:161374100-161418307	0.261082		5.71442		4.45203
							ENSMUSG00000019988	neural precursor cell expressed, developmentally down-regulated gene 1	18:70727842-70785785	211.064		7.25871		-4.86182
							ENSMUSG00000022177	HAUS augmin-like complex, subunit 4	9:119880283-119886368	6.18619		1.42463		-2.11846
							ENSMUSG00000018567	gamma-aminobutyric acid receptor associated protein	11:69804644-69808453	605.819		44.3812		-3.77087
							ENSMUSG00000020799	tektin 1	2:154616831-154876748	3.75945		8.67628		1.20656
							ENSMUSG00000006435	neuralized homolog 1A (Drosophila); similar to neuralized 1	19:47253309-47333930	5.18		9.20993		0.830238
							ENSMUSG00000018736		11:69495639-69509600	0.340809		1.52206		2.15899
							ENSMUSG00000024974	predicted gene 8892; structural maintenace of chromosomes 3	8:72826416-72836892	14.8473		28.2362		0.927344
							ENSMUSG00000024068	spastin	2:139945618-139996300	5.96304		40.0828		2.74886
GOTERM_CC_FAT	GO:0030286	dynein complex	10	0.367377	0.0393451		ENSMUSG00000022420	dynein, axonemal, light chain 4	11:87666716-87677305	38.7283	38.0547	3.20394	-0.0253129	-3.59547
							ENSMUSG00000020483	dynein light chain LC8-type 2	1:180249260-180267928	403.093	364.252	5.82072	-0.146178	-6.11377
							ENSMUSG00000000579	predicted gene, ENSMUSG00000056252; dynein light chain Tctex-type 1D; dynein light chain Tctex-type 1; dynein light chain Tctex-type 1E; similar to tctex-1 protein	17:6646958-6655064	89.4497	63.0675	10.7151	-0.504179	-3.06143
							ENSMUSG00000009013	similar to cytoplasmic dynein light chain 1; predicted gene 11582; dynein light chain LC8-type 1; predicted gene 6788	5:115747118-115751008	2435.34	2420.51	63.0112	-0.00881764	-5.27237
							ENSMUSG00000024253	dynein cytoplasmic 2 light intermediate chain 1	12:96930435-97023425	7.54345	7.68499	0.50346	0.0268191	-3.90528
							ENSMUSG00000025410	dynactin 2	11:104411976-104457067	26.5106	20.3652	8.03514	-0.380466	-1.72218
							ENSMUSG00000018707	dynein cytoplasmic 1 heavy chain 1	12:111839661-111905155	5.57225	6.67778	52.4373	0.261107	3.23426
							ENSMUSG00000024603	dynactin 4	2:134611894-135409320	10.5464	12.1906	5.67721	0.209013	-0.893503
							ENSMUSG00000005237	dynein, axonemal, heavy chain 2	11:69234310-69362612	1.40155	1.65494	3.08528	0.239757	1.13837
							ENSMUSG00000019027	dynein, axonemal, heavy chain 1	11:29030743-29061828	1.62652	2.09915	0.391728	0.368017	-2.05387
GOTERM_CC_FAT	GO:0005930	axoneme	10	0.367377	0.0637938		ENSMUSG00000018411		11:104092703-104193404	2.89454	2.87546	26.9791	-0.00954344	3.22044
							ENSMUSG00000020308	gene trap ROSA b-geo 22	5:139493259-139662464	7.57897	5.41594	1.44638	-0.48479	-2.38956
							ENSMUSG00000000579	predicted gene, ENSMUSG00000056252; dynein light chain Tctex-type 1D; dynein light chain Tctex-type 1; dynein light chain Tctex-type 1E; similar to tctex-1 protein	17:6646958-6655064	89.4497	63.0675	10.7151	-0.504179	-3.06143
							ENSMUSG00000025482	outer dense fiber of sperm tails 3	11:116392238-116397988	127.053	107.252	2.75246	-0.244417	-5.52856
							ENSMUSG00000024253	dynein cytoplasmic 2 light intermediate chain 1	12:96930435-97023425	7.54345	7.68499	0.50346	0.0268191	-3.90528
							ENSMUSG00000022388	tubulin tyrosine ligase-like family, member 8	11:118120964-118151558	16.7022	10.9979	1.91273	-0.602806	-3.12633
							ENSMUSG00000023966	radial spoke head 9 homolog (Chlamydomonas)	15:100310000-100325670	73.1909	51.3849	6.05867	-0.510321	-3.59459
							ENSMUSG00000001521		6:128271157-128305869	0.509608	0.43321	9.16396	-0.234321	4.16851
							ENSMUSG00000005237	dynein, axonemal, heavy chain 2	11:69234310-69362612	1.40155	1.65494	3.08528	0.239757	1.13837
							ENSMUSG00000019027	dynein, axonemal, heavy chain 1	11:29030743-29061828	1.62652	2.09915	0.391728	0.368017	-2.05387
GOTERM_CC_FAT	GO:0019861	flagellum	9	0.787402	0.00267356		ENSMUSG00000060771			26.2253	33.3199	5.62658	0.345424	-2.22063
							ENSMUSG00000027867		4:98393424-98405171	23.0551	46.3847	5.07933	1.00856	-2.18238
							ENSMUSG00000076438		16:34745295-35002520	87.43	53.9934	4.69312	-0.695345	-4.21951
							ENSMUSG00000040714		X:7624354-7624525	17.3913	11.5692	2.92673	-0.588073	-2.571
							ENSMUSG00000048003		5:4764833-4765647	15.94	10.9478	4.28857	-0.542015	-1.89408
							ENSMUSG00000047014		13:29222118-29222627	6.38793	10.0553	0.637836	0.654531	-3.32409
							ENSMUSG00000070979			123.154	79.7322	7.05532	-0.627233	-4.12561
							ENSMUSG00000020664		2:111002217-111069759	9.05885	17.5644	2.15959	0.955259	-2.06857
GOTERM_MF_FAT	GO:0004386	helicase activity	26	0.95518	0.0527309		ENSMUSG00000024382	excision repair cross-complementing rodent repair deficiency, complementation group 3	17:27110111-27173323	9.58092	8.39872	2.17438	-0.189994	-2.13956
							ENSMUSG00000020721	helicase with zinc finger domain	2:132074897-132079050	2.51625	2.26812	8.38613	-0.149778	1.73673
							ENSMUSG00000020076	predicted gene 8228; DEAD (Asp-Glu-Ala-Asp) box polypeptide 50	19:5107745-5118560	16.5565	18.3482	3.0632	0.14824	-2.43429
							ENSMUSG00000022884	eukaryotic translation initiation factor 4A2	5:34713061-34829104	53.2295	69.8718	17.3741	0.392485	-1.61529
							ENSMUSG00000024921	SWI/SNF related, matrix associated, actin dependent regulator of chromatin, subfamily a, member 2	2:29912897-29928097	32.7637	39.4884	18.2859	0.269331	-0.841368
							ENSMUSG00000003868	RuvB-like protein 2	7:52673722-52711989	22.6378	18.3282	1.12236	-0.30467	-4.33413
							ENSMUSG00000000787	DEAD/H (Asp-Glu-Ala-Asp/His) box polypeptide 3, X-linked	X:12858095-12871178	0.986361	0.967644	5.42736	-0.0276399	2.46006
							ENSMUSG00000001674	predicted gene 16433; similar to DEAD (Asp-Glu-Ala-Asp) box polypeptide 18; predicted gene 9214; predicted gene 8173; DEAD (Asp-Glu-Ala-Asp) box polypeptide 18	1:123450411-123464566	34.9582	37.7637	13.973	0.111368	-1.32299
							ENSMUSG00000005045	chromodomain helicase DNA binding protein 5	4:151712759-151764303	49.9725	29.7943	114.985	-0.746099	1.20224
							ENSMUSG00000016018	superkiller viralicidic activity 2-like 2 (S. cerevisiae)	13:113591101-113717588	6.613	8.03338	0.945602	0.280703	-2.806
							ENSMUSG00000025209	progressive external ophthalmoplegia 1 (human)	17:45767152-45796274	1.04741	0.618799	5.80752	-0.759278	2.4711
							ENSMUSG00000023852	chromodomain helicase DNA binding protein 1	2:74535736-74538265	0.555492	0.743738	2.60185	0.421028	2.2277
							ENSMUSG00000021758	DEAD (Asp-Glu-Ala-Asp) box polypeptide 4	7:151753259-151768368	60.7417	76.006	1.4084	0.323426	-5.43056
							ENSMUSG00000020719	DEAD (Asp-Glu-Ala-Asp) box polypeptide 5; predicted gene 12183	2:131317231-131351658	156.093	200.194	18.7715	0.358992	-3.05579
							ENSMUSG00000015023	DEAD (Asp-Glu-Ala-Asp) box polypeptide 19a	8:113498895-113521700	2.64851	3.34175	1.00247	0.335422	-1.40163
							ENSMUSG00000003660	small nuclear ribonucleoprotein 200 (U5)	2:127034121-127066187	5.79002	6.03935	2.58065	0.0608249	-1.16583
							ENSMUSG00000024831	immunoglobulin mu binding protein 2	8:108508843-108577740	0.406983	0.240531	3.18024	-0.758745	2.9661
							ENSMUSG00000025580	predicted gene 8994; predicted gene 5580; similar to Probable ATP-dependent helicase DDX48 (DEAD-box protein 48) (Eukaryotic initiation factor 4A-like NUK-34) (Nuclear matrix protein 265) (hNMP 265) (Eukaryotic translation initiation factor 4A isoform 3); eukaryotic translation initiation factor 4A, isoform 3; predicted gene 5576	6:21935907-22206404	55.9378	46.4077	21.7244	-0.269459	-1.3645
							ENSMUSG00000005481	DEAD (Asp-Glu-Ala-Asp) box polypeptide 39	8:86239075-86265225	18.0674	17.958	2.39545	-0.00876558	-2.91502
							ENSMUSG00000019432	HLA-B-associated transcript 1A	14:32955211-32971556	1.91006	1.39165	13.0008	-0.456817	2.76692
							ENSMUSG00000021066	predicted gene 3086; atlastin GTPase 1; similar to Spg3a protein	4:108486899-108506219	13.9577	16.7466	0.591252	0.262804	-4.56115
							ENSMUSG00000002428	helicase-like transcription factor	3:19957810-20018376	0.120989	0.196685	6.26838	0.701015	5.69515
							ENSMUSG00000022673	minichromosome maintenance deficient 4 homolog (S. cerevisiae)	9:36697549-36954899	0.669478	0.627421	2.8873	-0.0936025	2.10861
							ENSMUSG00000026355	minichromosome maintenance deficient 6 (MIS5 homolog, S. pombe) (S. cerevisiae)	8:96946798-96959005	0.91005	1.07703	2.37952	0.243044	1.38665
							ENSMUSG00000017830	DEXH (Asp-Glu-X-His) box polypeptide 58	11:100436217-100565585	4.36447	3.48085	11.4748	-0.326368	1.39459
							ENSMUSG00000018425	DEAH (Asp-Glu-Ala-His) box polypeptide 40	11:86582347-86621198	13.0853	16.4347	1.66478	0.328798	-2.97455
GOTERM_MF_FAT	GO:0042826	histone deacetylase binding	5	0.183688	0.073988		ENSMUSG00000015149	sirtuin 2 (silent mating type information regulation 2, homolog) 2 (S. cerevisiae)	7:29543269-29573684	55.6013	46.8824	17.5749	0	-1.6616
							ENSMUSG00000005897	nuclear receptor subfamily 2, group C, member 1	10:93610767-93659956	5.69206	6.68505	1.20928	0.231987	-2.2348
							ENSMUSG00000021109	hypoxia inducible factor 1, alpha subunit	4:116358148-116373427	0.312984	0.365994	1.85813	0.22573	2.56969
							ENSMUSG00000021661	ankyrin repeat, family A (RFXANK-like), 2	7:108257288-108432919	7.07208	5.97229	1.6383	-0.243852	-2.10993
							ENSMUSG00000020542	myocardin	2:14916757-15004083	0.593207	0.79589	3.76223	0.424034	2.66498
GOTERM_BP_FAT	GO:0043967	histone H4 acetylation	7	0.257164	0.0667369		ENSMUSG00000003868	RuvB-like protein 2	7:52673722-52711989	22.6378	18.3282	1.12236	-0.30467	-4.33413
							ENSMUSG00000003778		18:34758268-34784255	2.7211	3.13104	13.0955	0.202453	2.26681
							ENSMUSG00000020171	YEATS domain containing 4	19:45626764-45635021	21.1821	24.261	7.21521	0.195789	-1.55373
							ENSMUSG00000025764	PHD finger protein 17	4:4689630-4720502	0.660517	0.718598	1.79627	0.121589	1.44334
							ENSMUSG00000009640	DNA methyltransferase 1-associated protein 1	4:117347285-117354878	20.6148	15.8105	1.68873	-0.382796	-3.60967
							ENSMUSG00000020167	transcription factor E2a	19:45079503-45087252	0.528384	0.25045	1.58415	-1.07707	1.58405
							ENSMUSG00000024240	enhancer of polycomb homolog 1 (Drosophila)	16:42248554-42340764	33.6412	34.4993	2.82067	0.0363389	-3.57612
GOTERM_BP_FAT	GO:0016570	histone modification	19	0.698016	0.096324		ENSMUSG00000003778		18:34758268-34784255	2.7211	3.13104	13.0955	0.202453	2.26681
							ENSMUSG00000002748	bromodomain adjacent to zinc finger domain, 1B	5:135663133-135721999	0.359935	0.320913	4.09383	-0.165552	3.50764
							ENSMUSG00000020171	YEATS domain containing 4	19:45626764-45635021	21.1821	24.261	7.21521	0.195789	-1.55373
							ENSMUSG00000025261	HECT, UBA and WWE domain containing 1	7:16986229-17023043	1.03467	1.34148	6.79973	0.374648	2.7163
							ENSMUSG00000025764	PHD finger protein 17	4:4689630-4720502	0.660517	0.718598	1.79627	0.121589	1.44334
							ENSMUSG00000020063	sirtuin 1 (silent mating type information regulation 2, homolog) 1 (S. cerevisiae)	19:3260923-3292837	2.1044	2.9284	7.14306	0.4767	1.76313
							ENSMUSG00000021488	nuclear receptor-binding SET-domain protein 1	6:86686833-86743578	0.835713	0.800351	6.95799	-0.0623739	3.05759
							ENSMUSG00000025616	ubiquitin specfic peptidase 16(Usp 16)	5:108173813-108304126	253.233	246.654	7.13892	-0.0379779	-5.14862
							ENSMUSG00000009640	DNA methyltransferase 1-associated protein 1	4:117347285-117354878	20.6148	15.8105	1.68873	-0.382796	-3.60967
							ENSMUSG00000020167	transcription factor E2a	19:45079503-45087252	0.528384	0.25045	1.58415	-1.07707	1.58405
							ENSMUSG00000024019	RIKEN cDNA 1300018I05 gene; ring finger protein 8	6:93625448-94233316	1.85232	1.7971	6.46297	-0.043662	1.80287
							ENSMUSG00000024240	enhancer of polycomb homolog 1 (Drosophila)	16:42248554-42340764	33.6412	34.4993	2.82067	0.0363389	-3.57612
							ENSMUSG00000020390	ubiquitin-conjugating enzyme E2B (Ube2b)	1:34555274-34559907	170.406	151.387	8.20139	-0.170739	-4.37696
							ENSMUSG00000003868	RuvB-like protein 2	7:52673722-52711989	22.6378	18.3282	1.12236	-0.30467	-4.33413
							ENSMUSG00000018537	polycomb group ring finger 2	11:97550136-97561811	0.40361	0.264667	8.54091	-0.608785	4.40336
							ENSMUSG00000023927	special AT-rich sequence binding protein 1	6:48474552-48475099	0.500322	0.566643	10.0285	0.179581	4.3251
							ENSMUSG00000023050	mitogen-activated protein kinase kinase kinase 12	6:54631733-54653845	0.486718	0.473401	24.7195	-0.0400236	5.66642
							ENSMUSG00000014074	ring finger protein 168	16:32277544-32301520	4.44483	3.8582	7.83171	-0.204204	0.817198
							ENSMUSG00000025878		14:66646165-66696570	1.92702	2.06769	4.6808	0.101646	1.28038
KEGG_PATHWAY	mmu00330	Arginine and proline metabolism	13				ENSMUSG00000018906		10:124663519-124766019	0.705525	1.51536	5.89166	1.1029	3.06191
							ENSMUSG00000021794	glutamate dehydrogenase 1; predicted gene 5902	X:135620781-135627944	0.593814	0.735384	4.92532	0.308487	3.05214
							ENSMUSG00000001270	similar to creatine kinase, brain; predicted gene 12892; creatine kinase, brain	12:112907565-112910549	0.215172	0.0425999	14.7913	-2.33657	6.10312
							ENSMUSG00000011179		12:17551678-17558308	111.387	118.188	11.4803	0.085504	-3.27836
							ENSMUSG00000025140		10:79314125-79345919	0.0392883	0.0155066	6.06069	-1.34122	7.26924
							ENSMUSG00000026103		12:40902972-40927692	0.71575	0.571299	13.3253	-0.32521	4.21856
							ENSMUSG00000021622	creatine kinase, mitochondrial 2	7:95426594-95459398	28.6472	28.6388	0.641767	-0.000424099	-5.4802
							ENSMUSG00000026473	predicted gene 4949; glutamate-ammonia ligase (glutamine synthetase)	2:118571493-118574546	95.8187	91.2722	11.7398	-0.0701317	-3.0289
							ENSMUSG00000025037	monoamine oxidase A	X:101152501-101176623	0.320164	0.505967	3.15021	0.660231	3.29856
							ENSMUSG00000000308	creatine kinase, mitochondrial 1, ubiquitous	2:121183449-121212904	0.0875911	0	13.6056	-1.79769e+308	7.2792
							ENSMUSG00000019987		18:52491189-52492640	0.0248875	0.033902	6.8547	0.44595	8.10553
							ENSMUSG00000025533		7:88605284-88638811	1.33751	1.09529	12.8035	-0.288236	3.25892
							ENSMUSG00000025283	similar to spermidine/spermine N1-acetyltransferase; predicted gene 5552; spermidine/spermine N1-acetyl transferase 1	9:42771924-42913801	0.374051	0.294276	31.8154	-0.346065	6.41035
INTERPRO	IPR002110	Ankyrin	17	1.48731	0.0388205		ENSMUSG00000072723			1.79143	0.627407	1.77429	-1.51363	-0.0138697
							ENSMUSG00000013787			39.7912	31.4584	41.3843	-0.339004	0.0566335
							ENSMUSG00000036273		5:138084259-138086942	0.714556	1.42395	5.51765	0.994778	2.94894
							ENSMUSG00000040351		11:101519551-101519742	1.32582	2.39363	0.729833	0.852314	-0.861249
							ENSMUSG00000024219		15:81230567-81287237	0.405307	0.189382	0.973574	-1.09772	1.26428
							ENSMUSG00000031429		1:45964914-45982439	5.51644	9.38045	3.47243	0.76592	-0.667791
							ENSMUSG00000035569		17:29964900-30107032	1.36682	2.00832	7.4969	0.555169	2.45547
							ENSMUSG00000029517		13:43880475-43898499	88.8305	121.273	0.898342	0.449126	-6.62765
							ENSMUSG00000078157			4.57282	8.80989	2.97183	0.946041	-0.621734
							ENSMUSG00000029501		6:5991218-6167173	2.25073	2.75663	1.33664	0.292514	-0.751785
							ENSMUSG00000074771			262.717	208.644	15.8289	-0.332465	-4.05288
							ENSMUSG00000022246	retinoic acid induced 14	3:104257906-104315840	40.6305	48.3558	2.00587	0.251127	-4.34027
							ENSMUSG00000044835		1:59177779-59294075	78.6651	52.0432	6.82156	-0.596013	-3.52755
							ENSMUSG00000048175		4:146120856-146866310	111.096	91.4956	3.12247	-0.280027	-5.15297
							ENSMUSG00000035941		6:59302454-59376284	0.494699	0.911954	2.41361	0.882411	2.28657
							ENSMUSG00000027157		X:12196599-12197358	13.9788	21.6203	0.700758	0.629144	-4.31818
							ENSMUSG00000027517		2:156665812-156688681	91.5761	68.3865	14.3897	-0.42126	-2.66993
GOTERM_BP_FAT	GO:0006461	protein complex assembly	29	2.02057	7.19134e-05		ENSMUSG00000002658	general transcription factor IIF, polypeptide 1	17:57142825-57150723	45.2148	36.392	11.2255	-0.313175	-2.01002
							ENSMUSG00000000131	exportin 6	7:133245228-133344015	87.7951	85.5731	15.1	-0.0369829	-2.53959
							ENSMUSG00000001323	serine racemase	11:74711572-74977950	9.00428	9.70449	3.55386	0.108042	-1.34122
							ENSMUSG00000024778	Fas (TNF receptor superfamily member 6)	9:8021671-8042823	0.540203	0.72397	2.62341	0.422429	2.27987
							ENSMUSG00000025616	ubiquitin specific peptidase 16	5:108173813-108304126	253.233	246.654	7.13892	-0.0379779	-5.14862
							ENSMUSG00000003123	lipase, hormone sensitive	7:26164545-26183729	119.452	102.928	10.241	-0.214789	-3.544
							ENSMUSG00000024154	general transcription factor IIA, 1-like	18:46624587-46625470	97.8133	101.858	2.1489	0.0584582	-5.50836
							ENSMUSG00000022913	proteasome (prosome, macropain) assembly chaperone 1	5:137736931-137748902	12.1606	9.84368	1.75404	-0.304949	-2.79346
							ENSMUSG00000022607		10:80029868-80040066	3.13319	3.89341	1.02629	0.313399	-1.6102
							ENSMUSG00000026478	laminin, gamma 1	2:92805307-92886324	0.0881709	0.0669675	179.877	-0.396843	-1.6102
							ENSMUSG00000001525	tubulin, beta 5	17:35970870-35975251	4.44826	3.26114	7.80723	-0.447864	0.811571
							ENSMUSG00000003923	transcription factor A, mitochondrial	10:70688211-70701028	1664.11	1555.14	13.9055	-0.0977032	-6.90296
							ENSMUSG00000024218	TAF11 RNA polymerase II, TATA box binding protein (TBP)-associated factor	6:135259801-135260365	25.8268	29.3769	3.70572	0.185815	-2.80104
							ENSMUSG00000024456	diaphanous homolog 1 (Drosophila)	5:106929912-107126306	1.07919	1.48916	2.42682	0.464559	1.16912
							ENSMUSG00000026491		16:33684551-33820020	50.1796	68.8845	14.5894	0.457078	-1.78218
							ENSMUSG00000002319	importin 4	14:56244236-56262643	296.498	250.486	20.4077	-0.243292	-3.86083
							ENSMUSG00000024537		9:34992135-35075390	26.7449	25.4334	4.6685	-0.0725379	-2.51823
							ENSMUSG00000002718	chromosome segregation 1-like (S. cerevisiae)	2:166731539-166771889	5.71986	6.32488	12.3526	0.145059	1.11076
							ENSMUSG00000014767	TATA box binding protein	17:15636851-15665343	28.7605	31.5533	3.31466	0.133704	-3.11716
GOTERM_CC_FAT	GO:0000794	condensed nuclear chromosome	12	0.440852	0.0259476		ENSMUSG00000025480	synaptonemal complex central element protein 1	8:19052825-19064810	145.018	161.359	3.11175	0.154049	-5.54236
							ENSMUSG00000023940	shugoshin-like 1 (S. pombe)	2:158201373-158211881	0.113007	0.0451192	0.498621	-1.32459	5.55152
							ENSMUSG00000024660	inner centromere protein	2:69699618-69723672	5.10421	5.8565	1.01697	0.198353	-2.32741
							ENSMUSG00000000730	similar to DNA cytosine-5 methyltransferase 3-like protein; DNA (cytosine-5-)-methyltransferase 3-like	10:77492766-77526367	4.04719	3.59429	0	-0.171215	-1.79769e+308
							ENSMUSG00000024120		17:9859361-9862569	1.68811	1.83666	5.04885	0.121674	1.58054
							ENSMUSG00000022432	structural maintenance of chromosomes 1B	14:69955207-70166920	17.3718	21.153	1.37825	0.284114	-3.65584
							ENSMUSG00000003824	synaptonemal complex central element protein 2	8:87396009-87417820	834.809	840.207	53.7267	0.0092999	-3.95773
							ENSMUSG00000005493	mutS homolog 4 (E. coli)	3:153520110-153569102	3.54663	4.3297	12.6751	0.287818	1.83747
							ENSMUSG00000026039	shugoshin-like 2 (S. pombe)	7:50718520-50727283	2.39403	2.79053	0.824173	0.221095	-1.53842
							ENSMUSG00000000743		8:122434259-126869624	10.2179	9.17182	4.63368	-0.155823	-1.14087
							ENSMUSG00000020059	synaptonemal complex protein 3	19:24169012-24299444	63.484	110.622	1.17641	0.801178	-5.75393
							ENSMUSG00000024974	predicted gene 8892; structural maintenace of chromosomes 3	8:72826416-72836892	11.8169	11.4644	7.63933	-0.043687	-0.629333
GOTERM_CC_FAT	GO:0000793	condensed chromosome	23	0.844967	0.0378517		ENSMUSG00000002748	bromodomain adjacent to zinc finger domain, 1B	5:135663133-135721999	0.359935	0.320913	4.09383	-0.165552	3.50764
							ENSMUSG00000015937	H2A histone family, member Y	13:56174979-56237722	47.618	44.1678	23.4669	-0.108511	-1.02088
							ENSMUSG00000020492	predicted gene 6597; RIKEN cDNA 1110001A07 gene	1:174451174-174493848	1.47093	1.79316	5.43216	0.285782	1.8848
							ENSMUSG00000000730	similar to DNA cytosine-5 methyltransferase 3-like protein; DNA (cytosine-5-)-methyltransferase 3-like	10:77492766-77526367	4.04719	3.59429	0	-0.171215	-1.79769e+308
							ENSMUSG00000022432	structural maintenance of chromosomes 1B	14:69955207-70166920	17.3718	21.153	1.37825	0.284114	-3.65584
							ENSMUSG00000005493	mutS homolog 4 (E. coli)	3:153520110-153569102	3.54663	4.3297	12.6751	0.287818	1.83747
							ENSMUSG00000020430	similar to PES1 protein; predicted gene 5472; pescadillo homolog 1, containing BRCT domain (zebrafish)	1:94807981-94817415	2.80067	3.17393	0.983485	0.180499	-1.5098
							ENSMUSG00000017146	breast cancer 1	11:101350077-101413269	0.811074	0.826824	2.48713	0.0277466	1.61657
							ENSMUSG00000026491		16:33684551-33820020	50.1796	68.8845	14.5894	0.457078	-1.78218
							ENSMUSG00000023940	shugoshin-like 1 (S. pombe)	2:158201373-158211881	0.113007	0.0451192	5.30001	-1.32459	5.55152
							ENSMUSG00000025480	synaptonemal complex central element protein 1	8:19052825-19064810	145.018	161.359	3.11175	0.154049	-5.54236
							ENSMUSG00000018509	centromere protein V	11:62338447-62352763	730.529	645.125	10.5319	-0.179363	-6.1161
							ENSMUSG00000024660	inner centromere protein	2:69699618-69723672	5.10421	5.8565	1.01697	0.198353	-2.32741
							ENSMUSG00000024120		17:9859361-9862569	1.68811	1.83666	5.04885	0.121674	1.58054
							ENSMUSG00000003824	synaptonemal complex central element protein 2	8:87396009-87417820	834.809	840.207	53.7267	0.0092999	-3.95773
							ENSMUSG00000022391		6:113573952-113581627	48.3392	45.9244	8.48809	-0.0739336	-2.50968
							ENSMUSG00000025358	cyclin-dependent kinase 2	7:27814108-27821826	1.33566	1.84565	0.273737	0.466568	-2.28669
							ENSMUSG00000026039	shugoshin-like 2 (S. pombe)	7:50718520-50727283	2.39403	2.79053	0.824173	0.221095	-1.53842
							ENSMUSG00000000743		8:122434259-126869624	10.2179	9.17182	4.63368	-0.155823	-1.14087
							ENSMUSG00000020059	synaptonemal complex protein 3	19:24169012-24299444	63.484	110.622	1.17641	0.801178	-5.75393
							ENSMUSG00000018736		11:69495639-69509600	17.5656	19.059	9.96077	0.117718	-0.818422
							ENSMUSG00000024056	NDC80 homolog, kinetochore complex component (S. cerevisiae)	10:11329020-11329633	9.92553	11.6568	0.790874	0.231961	-3.64962
							ENSMUSG00000024974	predicted gene 8892; structural maintenace of chromosomes 3	8:72826416-72836892	11.8169	11.4644	7.63933	-0.043687	-0.629333
GOTERM_CC_FAT	GO:0016585	chromatin remodeling complex	13(r&m)	0.47759	0.0390649		ENSMUSG00000022475	histone deacetylase 7; similar to histone deacetylase 7A	8:119028914-119039796	0.0719041	0.0586325	9.70248	-0.294372	7.07614
							ENSMUSG00000002748	bromodomain adjacent to zinc finger domain, 1B	5:135663133-135721999	0.359935	0.320913	4.09383	-0.165552	3.50764
							ENSMUSG00000007880	similar to AT rich interactive domain 1A isoform a; AT rich interactive domain 1A (SWI-like)	4:133234922-133312684	1.83041	1.39659	8.59087	-0.390258	2.23064
							ENSMUSG00000018474	chromodomain helicase DNA binding protein 3	11:69156774-69182928	1.40317	1.5477	5.91184	0.141435	2.07492
							ENSMUSG00000019857	ASF1 anti-silencing function 1 homolog A (S. cerevisiae)	17:31631267-31656919	7.15996	9.74636	2.01896	0.444913	-1.82634
							ENSMUSG00000024513	methyl-CpG binding domain protein 2	X:149932774-149936080	211.064	191.936	7.25871	-0.137055	-4.86182
							ENSMUSG00000009575	chromobox homolog 5 (Drosophila HP1a)	15:103021974-103070247	9.38917	9.34529	3.91308	-0.00675823	-1.26269
							ENSMUSG00000024921	SWI/SNF related, matrix associated, actin dependent regulator of chromatin, subfamily a, member 2	2:29912897-29928097	32.7637	39.4884	18.2859	0.269331	-0.841368
							ENSMUSG00000020263		11:118267602-118280400	1.06667	0.801102	4.3636	-0.413053	2.03241
							ENSMUSG00000021963	similar to SAP18; predicted gene 10094; Sin3-associated polypeptide 18	8:122434259-126869624	135.973	129.71	9.5803	-0.0680302	-3.8271
							ENSMUSG00000021144	similar to metastasis-associated protein; metastasis associated 1; similar to MTA1	4:135001334-135093720	8.71564	8.4638	2.03128	0	-2.10122
							ENSMUSG00000000902		10:75359513-75384362	5.61875	5.13855	10.9112	-0.128886	0.957487
							ENSMUSG00000008855	histone deacetylase 5	11:102055745-102091480	62.3405	43.0177	12.2195	-0.535238	-2.35099
GOTERM_CC_FAT	GO:0016585	chromatin remodeling complex	8(r&l)	0.699913	0.0060399		ENSMUSG00000061104			139.199	221.632	13.288	0.671016	-3.38895
							ENSMUSG00000032481		5:115956684-116005996	1.16234	1.79376	1.62188	0.625951	0.480634
							ENSMUSG00000035478		16:44347233-44388610	18.1713	14.1025	11.0226	-0.365713	-0.721197
							ENSMUSG00000019777		X:53984963-54046523	7.66315	11.6016	5.01015	0.598315	-0.613084
							ENSMUSG00000034245		7:30074338-30078409	42.0419	30.1592	4.25198	-0.47923	-3.30562
							ENSMUSG00000008855	histone deacetylase 5	11:102055745-102091480	62.3405	43.0177	12.2195	-0.535238	-2.35099
							ENSMUSG00000063049			10.9975	6.82318	1.93064	-0.688659	-2.51002
							ENSMUSG00000024921	SWI/SNF related, matrix associated, actin dependent regulator of chromatin, subfamily a, member 2	2:29912897-29928097	32.7637	39.4884	18.2859	0.269331	-0.841368
INTERPRO	IPR000408	Regulator of chromosome condensation, RCC 1	5	0.437445	0.0460413		ENSMUSG00000031174		19:37507376-37515218	12.727	16.7705	0.408237	0.398033	-4.96234
							ENSMUSG00000036273		5:138084259-138086942	0.714556	1.42395	5.51765	0.994778	2.94894
							ENSMUSG00000035941		6:59302454-59376284	0.494699	0.911954	2.41361	0.882411	2.28657
							ENSMUSG00000030839		17:43153503-43226137	3.82669	1.93086	0.446073	-0.98685	-3.10074
							ENSMUSG00000079235			48.9465	30.8448	3.67598	-0.666179	-3.73501
GOTERM_BP_FAT	GO:0006351	transcription, DNA-dependent	12	1.04987	0.0143251		ENSMUSG00000001524			7.5665	4.49665	14.904	-0.750775	0.978001
							ENSMUSG00000058073			11.3825	3.58655	0	-1.66615	-1.79769e+308
							ENSMUSG00000081669			4.85359	2.07413	3.69165	-1.22655	-0.394787
							ENSMUSG00000038369		9:39807790-39808835	9.40646	16.7651	9.17066	0.833735	-0.0366263
							ENSMUSG00000071151			9.24234	2.81879	2.40329	-1.71318	-1.94325
							ENSMUSG00000019738	similar to RNA Polymerase II subunit 14.5 kD; polymerase (RNA) II (DNA directed) polypeptide I	16:93583701-93604308	127.332	93.3159	14.04	-0.4484	-3.18098
							ENSMUSG00000025423	protein inhibitor of activated STAT 2	9:21990000-21990683	94.2953	176.503	2.23897	0.904438	-5.39628
							ENSMUSG00000020962	predicted gene 5435; general transcription factor II A, 1	4:21806819-21839309	6.06128	3.16093	2.74122	-0.939275	-1.1448
							ENSMUSG00000052293		10:77068841-77108738	533.196	709.486	15.7064	0.412107	-5.08525
							ENSMUSG00000018160	mediator complex subunit	11:98013467-98054607	10.1931	16.1835	2.43297	0.66693	-2.06681
							ENSMUSG00000049038		11:83631183-83662995	1.85949	3.48857	0.243754	0.907725	-2.93141
							ENSMUSG00000029833		10:102830476-102882011	20.835	28.7621	15.3308	0.46516	-0.442577
GOTERM_MF_FAT	GO:0008134	transcription factor binding	10	2.27774	0.000455252		ENSMUSG00000009569	MKL/myocardin-like 2	16:13256573-13417622	2.10803	2.12234	6.57234	0.00975918	1.64051
							ENSMUSG00000020473	AE binding protein 1	1:136352107-136387595	0.0699454	0.0775081	11.4395	0.148118	7.35358
							ENSMUSG00000025616		5:108173813-108304126	253.233	246.654	7.13892	-0.0379779	-5.14862
							ENSMUSG00000006310	inc finger and BTB domain containing 32	7:31374699-31383928	37.228	29.561	2.54375	-0.332694	-3.87136
							ENSMUSG00000008730	homeodomain interacting protein kinase 1; similar to protein kinase Myak-S	3:103543288-103595486	26.5622	23.1759	7.8341	-0.196752	-1.76154
							ENSMUSG00000018501	nuclear receptor co-repressor 1	11:62094974-62329795	19.3344	21.8671	34.6578	0.177588	0.84201
							ENSMUSG00000006058	predicted gene 8712; SNF8, ESCRT-II complex subunit, homolog (S. cerevisiae)	11:95896198-95908744	40.037	34.392	553.579	-0.219261	3.78938
							ENSMUSG00000007039		17:35195979-35199040	2.18831	1.8916	7.94141	-0.210206	1.85958
							ENSMUSG00000002307	Fas death domain-associated protein	17:34046358-34052534	45.2952	35.4612	10.5252	-0.353119	-2.10551
							ENSMUSG00000026571	IQ motif and WD repeats 1	14:34983840-34984311	26.7719	36.2767	1.27982	0.438325	-4.38671
KEGG_PATHWAY	mmu03022	Basal transcription factors	10	0.437063	0.000503297		ENSMUSG00000071359	TATA box binding protein-like 1		169.674	209.434	3.40017	0.303737	-5.64101
							ENSMUSG00000037343		7:17735630-17749602	1.52353	2.36054	0.317356	0.6317	-2.26324
							ENSMUSG00000024154	general transcription factor IIA, 1-like	18:46624587-46625470	97.8133	101.858	2.1489	0.0584582	-5.50836
							ENSMUSG00000024218	TAF11 RNA polymerase II, TATA box binding protein (TBP)-associated factor	6:135259801-135260365	25.8268	29.3769	3.70572	0.185815	-2.80104
							ENSMUSG00000003680	TAF6-like RNA polymerase II, p300/CBP-associated factor (PCAF)-associated factor	19:8847011-8860907	12.4114	10.7284	2.18412	-0.210243	-2.50654
							ENSMUSG00000047242		4:18334495-19049673	6.83793	6.45245	0.575109	-0.083712	-3.57165
							ENSMUSG00000014767	TATA box binding protein	17:15636851-15665343	28.7605	31.5533	3.31466	0.133704	-3.11716
							ENSMUSG00000067995			16.4271	21.2298	3.79371	0.37001	-2.1144
							ENSMUSG00000078941			27.128	27.7385	7.54554	0.0321054	-1.84609
							ENSMUSG00000006599	general transcription factor II H, polypeptide 1; similar to 62 kDa subunit of TFIIH	7:54051472-54079170	18.0678	17.1223	4.23578	-0.0775409	-2.09272
GOTERM_MF_FAT	GO:0003743	translation initiation factor activity	19	0.698016	0.00151322		ENSMUSG00000022336		9:69860356-69870673	72.1636	96.0602	11.0768	0.412668	-2.70372
							ENSMUSG00000021116		4:115747873-115796295	22.7961	24.2685	3.52215	0.0902958	-2.69426
							ENSMUSG00000016510		5:147760232-147775376	4.47323	4.08199	1.82966	-0.132045	-1.28974
							ENSMUSG00000024841	eukaryotic translation initiation factor 1A domain containing	3:94938009-94943440	10.4977	10.3804	2.35537	-0.0162098	-2.15604
							ENSMUSG00000026254		X:34748496-34751036	44.1727	46.3714	8.40558	0.0700776	-2.39374
							ENSMUSG00000003235		16:20498889-20510028	19.889	21.0106	3.44575	0.0791506	-2.52908
							ENSMUSG00000006941	eukaryotic translation initiation factor 1B	9:120401723-120404445	197.569	249.349	11.8586	0.33581	-4.05835
							ENSMUSG00000023106	density-regulated protein	4:87740532-88084832	27.3781	29.9559	4.64355	0.129819	-2.55972
							ENSMUSG00000020454	eukaryotic translation initiation factor 4E nuclear import factor 1	1:120195093-120207709	28.9376	23.249	10.1058	-0.31578	-1.51777
							ENSMUSG00000024991		3:107356615-107357991	9.33661	14.4528	4.29223	0.630377	-1.12117
							ENSMUSG00000016554		15:77789427-77801254	23.5128	19.8785	5.52491	-0.242241	-2.08943
							ENSMUSG00000022312	eukaryotic translation initiation factor 3, subunit H; predicted gene 6552	15:94353118-94373978	82.763	107.068	30.4691	0.371464	-1.44164
							ENSMUSG00000022884	eukaryotic translation initiation factor 4A2	5:34713061-34829104	53.2295	69.8718	17.3741	0.392485	-1.61529
							ENSMUSG00000005610		7:118211498-118226544	59.9882	72.8894	25.1026	0.281031	-1.25684
							ENSMUSG00000020459	mitochondrial translational initiation factor 2	1:132335603-132453652	0.912036	1.14794	13.6433	0.33188	3.90296
							ENSMUSG00000011158	BRF1 homolog, subunit of RNA polymerase III transcription initiation factor IIIB (S. cerevisiae)	12:114198072-114238832	6.78053	6.82348	1.24477	0.0091097	-2.44552
							ENSMUSG00000026427	ligatin	2:156665812-156688681	1.85029	2.02573	5.66605	0.130686	1.61459
							ENSMUSG00000021282	similar to Eukaryotic translation initiation factor 5; eukaryotic translation initiation factor 5	5:65782735-65801932	377.417	428.133	33.8039	0.181899	-3.4809
							ENSMUSG00000026083	eukaryotic translation initiation factor 5B	8:71897426-71897813	37.9687	48.8549	8.72288	0.363692	-2.12193
GOTERM_MF_FAT	GO:0030528	transcription regulator activity	9	7.16385	0.0157163		ENSMUSG00000009569	MKL/myocardin-like 2	16:13256573-13417622	2.10803	2.12234	6.57234	0.00975918	1.64051
							ENSMUSG00000002658	general transcription factor IIF, polypeptide 1	17:57142825-57150723	45.2148	36.392	11.2255	-0.313175	-2.01002
							ENSMUSG00000000134	transcription factor E3	X:7339685-7352328	0.409352	0.412017	4.00832	0.00935934	3.29158
							ENSMUSG00000001517	forkhead box M1; RIKEN cDNA 4933413G19 gene	6:128312984-128358950	5.66117	6.04898	0.51964	0.0955916	-3.44552
							ENSMUSG00000021109	hypoxia inducible factor 1, alpha subunit	4:116358148-116373427	0.312984	0.365994	1.85813	0.22573	2.56969
							ENSMUSG00000025616		5:108173813-108304126	253.233	246.654	7.13892	-0.0379779	-5.14862
							ENSMUSG00000018501	nuclear receptor co-repressor 1	11:62094974-62329795	19.3344	21.8671	34.6578	0.177588	0.84201
							ENSMUSG00000000282	max binding protein	11:74644421-74659227	0.958925	1.10279	2.2635	0.201671	1.23907
							ENSMUSG00000021514	zinc finger protein 369	6:89333139-89545646	0.638768	0.774071	2.94156	0.277173	2.20322
KEGG_PATHWAY	mmu04010	MAPK signaling pathway	11	1.98384	0.0153352		ENSMUSG00000007613	transforming growth factor, beta receptor I	4:47366093-47427803	4.97476	5.14031	2.7231	0.0472273	-0.869379
							ENSMUSG00000024778		9:8021671-8042823	0.540203	0.72397	2.62341	0.422429	2.27987
							ENSMUSG00000002603		7:26472020-26490096	0	0	4.29775	0	1.79769e+308
							ENSMUSG00000015656	similar to heat shock protein 8; heat shock protein 8	9:40609066-40613283	0.747129	0.351171	29.9482	-1.08918	5.32497
							ENSMUSG00000015968	calcium channel, voltage-dependent, L type, alpha 1D subunit	14:30822208-31340242	0.770747	0.709351	7.40109	-0.119759	3.26341
							ENSMUSG00000022781	p21 protein (Cdc42/Rac)-activated kinase 2	9:25289131-25411695	2.26116	3.20002	16.6806	0.50102	2.88304
							ENSMUSG00000026436	ELK4, member of ETS oncogene family	2:152788220-152834218	0.36053	0.415804	4.40752	0.205785	3.61178
							ENSMUSG00000015312	growth arrest and DNA-damage-inducible 45 beta	10:80392835-80394949	0.890455	1.03695	6.46714	0.219727	2.86051
							ENSMUSG00000022683		4:43040561-43066125	17.5796	15.5825	2.13495	-0.173971	-3.04162
							ENSMUSG00000025408		7:117205215-117238906	70.6659	50.6729	8.45002	-0.4798	-3.06399
							ENSMUSG00000025551		2:120181044-120330649	7.42325	8.1284	1.45671	0.13092	-2.34933
GOTERM_BP_FAT	GO:0007283	spermatogenesis	28	2.84091	1.21143e-14		ENSMUSG00000078218			6.1193	9.62382	0.14792	0.653243	-5.37048
							ENSMUSG00000027722		X:106029816-106170245	61.4815	70.895	15.8036	0.205484	-1.9599
							ENSMUSG00000030069		11:115836022-115869726	14.2344	20.4828	3.61705	0.525031	-1.97649
							ENSMUSG00000078219			5.7348	8.96213	0.154535	0.644099	-5.21374
							ENSMUSG00000078217			5.05242	7.13215	0.38053	0.497364	-3.73089
							ENSMUSG00000027480		2:130531935-130732142	94.8171	77.9677	1.14212	-0.282269	-6.37536
							ENSMUSG00000020745		2:130230994-130231810	29.7558	36.9748	5.09551	0.313373	-2.54587
							ENSMUSG00000047014		13:29222118-29222627	6.38793	10.0553	0.637836	0.654531	-3.32409
							ENSMUSG00000022783	sperm associated antigen 6	2:19831406-20732340	55.1756	57.3453	8.89033	0.0556454	-2.63372
							ENSMUSG00000028389		5:11127633-11132487	53.7331	72.4938	1.68062	0.432046	-4.99874
							ENSMUSG00000030450		14:69181444-69200143	3.23571	3.51759	1.02298	0.120507	-1.66131
							ENSMUSG00000024922	OVO homolog-like 1 (Drosophila)	1:58011944-58082743	14.1672	15.592	2.03811	0.138251	-2.79725
							ENSMUSG00000025482	outer dense fiber of sperm tails 3	11:116392238-116397988	127.053	107.252	2.75246	-0.244417	-5.52856
							ENSMUSG00000056899			136.271	122.134	5.11033	-0.158011	-4.73692
							ENSMUSG00000021590	spermatogenesis associated 9	7:4025726-4088528	76.0306	101.36	6.09577	0.41484	-3.6407
							ENSMUSG00000078211			8.29393	12.331	0.311226	0.572161	-4.73602
							ENSMUSG00000009628		8:34627209-34696054	10.5542	11.1295	1.78603	0.0765753	-2.56298
							ENSMUSG00000062438			18.6521	21.8071	0.416981	0.225459	-5.48321
GOTERM_BP_FAT	GO:0034660	ncRNA metabolic process	15	1.31234	0.0481693		ENSMUSG00000033285		9:58722485-58884248	2.09287	0.331782	2.68162	-2.65718	0.357617
							ENSMUSG00000040688		6:108831994-108832405	2.13716	1.05861	6.26843	-1.01353	1.55241
							ENSMUSG00000031590		1:184339302-184392563	14.2025	27.4659	3.30336	0.951501	-2.10413
							ENSMUSG00000024608	predicted gene 6204; ribosomal protein S14	9:96371359-96379094	1201.85	929.907	185.343	-0.370098	-2.69699
							ENSMUSG00000024446	ribonuclease P 21 subunit (human)	11:104047640-104052477	45.2848	34.2033	12.2714	-0.404893	-1.88373
							ENSMUSG00000028729		15:79826329-79845238	23.746	16.3762	2.96523	-0.536083	-3.00147
							ENSMUSG00000032604		6:87295646-87300917	60.5115	46.771	11.4385	-0.371597	-2.40331
							ENSMUSG00000018995		11:50202787-50244627	1.41381	2.77544	1.46295	0.973127	0.0492929
							ENSMUSG00000028653		3:96047472-96052432	0.243905	0.620793	2.19011	1.34779	3.16661
							ENSMUSG00000081669			4.85359	2.07413	3.69165	-1.22655	-0.394787
							ENSMUSG00000024800	ribonuclease P/MRP 30 subunit (human)	19:20676450-20717952	21.2168	37.6809	0.390902	0.828622	-5.76226
							ENSMUSG00000031949		3:58219436-58270709	0.311625	0.11052	15.6043	-1.4955	5.64599
							ENSMUSG00000026356	aspartyl-tRNA synthetase	7:48921886-48982563	7.12529	13.2048	3.65991	0.890045	-0.961141
							ENSMUSG00000062859			253.247	194.783	118.033	-0.378677	-1.10136
							ENSMUSG00000049482			9.08295	5.45075	1.20746	-0.736705	-2.91119
KEGG_PATHWAY	mmu03040	Spliceosome	23	1.00524	0.00010154		ENSMUSG00000020409	SLU7 splicing factor homolog (S. cerevisiae)	1:75188708-75207353	10.2797	9.57529	2.84939	-0.102411	-1.85107
							ENSMUSG00000020180	small nuclear ribonucleoprotein D3	9:123544505-123761020	37.4886	31.5883	5.40347	-0.247059	-2.79449
							ENSMUSG00000029169		13:28108080-28115417	16.6875	19.6081	3.09758	0.232687	-2.42955
							ENSMUSG00000030512		9:62985976-62996768	36.0946	33.2414	8.40767	-0.1188	-2.102
							ENSMUSG00000004096	CWC15 homolog (S. cerevisiae)	9:14305060-14315021	28.5119	39.6639	5.6963	0.476262	-2.32347
							ENSMUSG00000031848		2:143652263-143688909	53.0051	36.3738	6.27567	-0.543234	-3.07829
							ENSMUSG00000063800			9.59785	13.0598	3.10508	0.444346	-1.62808
							ENSMUSG00000022774	nuclear cap binding protein subunit 2	1:88322945-88324538	114.914	103.234	3.33855	-0.154642	-5.10519
							ENSMUSG00000024287	THO complex 1	7:133830972-133840572	6.8608	9.57302	1.39797	0.480597	-2.29505
							ENSMUSG00000028330		1:138110107-138130841	19.9238	20.1154	2.83214	0.0138048	-1.77015
							ENSMUSG00000037993		7:52960457-52976205	3.39829	3.34741	0.493559	-0.0217643	-2.78352
							ENSMUSG00000027649		9:106051017-106062532	22.3545	18.9506	3.72185	-0.238318	2.20356
							ENSMUSG00000002477	small nuclear ribonucleoprotein D1; predicted gene 14277	18:10617793-10628228	61.6669	68.682	9.68669	0.155435	-2.67042
							ENSMUSG00000029538		2:180059837-180075437	13.8053	15.4624	4.5447	0.163543	-1.60296
							ENSMUSG00000024498	transcription elongation regulator 1 (CA150	5:141200080-141306385	4.53609	5.47417	0.896641	0.271192	-2.33885
							ENSMUSG00000051695		X:144923491-144955989	19.6386	24.9679	6.05076	0.346382	-1.69851
							ENSMUSG00000019659		16:14705944-14709488	23.7937	20.0962	5.8942	-0.243656	-2.01321
							ENSMUSG00000023007	PRP40 pre-mRNA processing factor 40 homolog B (yeast)	14:41627077-41706555	18.8936	12.6465	3.795	-0.579161	-2.31573
							ENSMUSG00000078348			39.6649	33.386	8.83312	-0.248622	-2.16687
							ENSMUSG00000038446		18:20119430-20160598	0.992192	1.77746	0.399418	0.841128	7.911
							ENSMUSG00000068856			26.762	36.8832	4.46712	0.46278	-2.58277
							ENSMUSG00000037197		7:110990149-110991678	24.5357	22.4691	4.125	-0.126944	-2.57242
							ENSMUSG00000025982	splicing factor 3b, subunit 1	13:62966112-62989642	8.27876	10.5337	3.04728	0.34752	-1.44189
