# Supplementary material for: Transcriptomic Variation during Spermiogenesis in Mouse Germ Cells
Source: PLoS One. 2016 Nov 11;11(11):e0164874. doi: 10.1371/journal.pone.0164874 (PMC5105947; doi:10.1371/journal.pone.0164874)
Supplement: S3 Table — (XLS) [file pone.0164874.s005.xls]

## Sheet: Sheet1
Genes	Gene Length	NR GI	NR ID	NR Score	NR Evalue	NR Description	NT GI	NT ID	NT Score	NT Evalue	NT Description	Swissprot ID	Swissprot Score	Swissprot Evalue	Swissprot Description	Gene Ontology Biological Pathway	BP Description	Gene Ontology Molecular Function	MF Description	Gene Ontology Cellular Component	CC Description
CUFF.1658.8	1060	26380702	BAB29459.2	550	2.2442e-138	unnamed protein product [Mus musculus]	254028216	NM_001163290.1	365	0	Mus musculus aarF domain containing kinase 3 (Adck3), nuclear gene encoding mitochondrial protein, transcript variant 2, mRNA	Q60936	550	8.27893e-140	Chaperone activity of bc1 complex-like, mitochondrial	--	--	--	--	--	--
CUFF.1512.4	729	--	--	382	4.97317e-40	beta-1,4-galactosyltransferase III [Mus musculus]	224809361	NM_020579.2	72	1.24001e-27	Mus musculus UDP-Gal:betaGlcNAc beta 1,4-galactosyltransferase, polypeptide 3 (B4galt3), mRNA	Q91YY2	382	1.44554e-41	Beta-1,4-galactosyltransferase 3	GO:0005975	carbohydrate metabolic process	GO:0046872//GO:0003945//GO:0003831	metal ion binding//N-acetyllactosamine synthase activity//beta-N-acetylglucosaminylglycopeptide beta-1,4-galactosyltransferase activity	GO:0005794//GO:0016021	Golgi apparatus//integral to membrane
CUFF.1282.3	1221	228008361	NP_079953.2	643	3.76483e-79	tRNA-splicing endonuclease subunit Sen15 [Mus musculus] gi|148707511|gb|EDL39458.1| mCG14499 [Mus musculus]	228008360	NM_025677.3	911	0	Mus musculus tRNA splicing endonuclease 15 homolog (S. cerevisiae) (Tsen15), mRNA	Q8R3W5	643	1.09431e-80	tRNA-splicing endonuclease subunit Sen15	GO:0006397//GO:0008033	mRNA processing//tRNA processing	--	--	GO:0005634	nucleus
CUFF.70.4	1072	26330874	BAC29167.1	933	1.18612e-117	unnamed protein product [Mus musculus]	118026943	NM_001077695.1	700	0	Mus musculus nuclear receptor coactivator 2 (Ncoa2), transcript variant 2, mRNA	Q61026	933	1.08637e-112	Nuclear receptor coactivator 2	GO:2000273//GO:2000324//GO:0000122//GO:0016573//GO:0045925//GO:0045944	positive regulation of receptor activity//positive regulation of glucocorticoid receptor signaling pathway//negative regulation of transcription from RNA polymerase II promoter//histone acetylation//positive regulation of female receptivity//positive regulation of transcription from RNA polymerase II promoter	GO:0033142//GO:0030331//GO:0003677//GO:0046966//GO:0035259//GO:0070182//GO:0003682//GO:0004871//GO:0030165//GO:0004402//GO:0030375//GO:0016922//GO:0046965//GO:0032403	progesterone receptor binding//estrogen receptor binding//DNA binding//thyroid hormone receptor binding//glucocorticoid receptor binding//DNA polymerase binding//chromatin binding//signal transducer activity//PDZ domain binding//histone acetyltransferase activity//thyroid hormone receptor coactivator activity//ligand-dependent nuclear receptor binding//retinoid X receptor binding//protein complex…	GO:0048786//GO:0005874//GO:0005791//GO:0043025//GO:0005634//GO:0014069//GO:0005794	presynaptic active zone//microtubule//rough endoplasmic reticulum//neuronal cell body//nucleus//postsynaptic density//Golgi apparatus
CUFF.1704.2	3133	148681153	EDL13100.1	2398	0	sushi domain containing 4, isoform CRA_a [Mus musculus] gi|148681154|gb|EDL13101.1| sushi domain containing 4, isoform CRA_a [Mus musculus]	26353667	AK088629.1	1939	0	Mus musculus 2 days neonate thymus thymic cells cDNA, RIKEN full-length enriched library, clone:E430021N18 product:hypothetical Sushi domain / SCR repeat / CCP module containing protein, full insert sequence	Q8BH32	2393	0	Sushi domain-containing protein 4	--	--	--	--	GO:0016021	integral to membrane
CUFF.459.2	2884	10946614	NP_067287.1	2103	0	ribosome biogenesis protein WDR12 [Mus musculus] gi|312261271|ref|NP_001185989.1| ribosome biogenesis protein WDR12 [Mus musculus] &gt;gi|312261274|ref|NP_001185990.1| ribosome biogenesis protein WDR12 [Mus musculus] &gt;gi|20140820|sp|Q9JJA4.1|WDR12_MOUSE RecName: Full=Ribosome biogenesis protein WDR12; AltName: Full=WD repeat-containing protein 12 &gt;gi|7670480|dbj|BAA95091.1| unnamed protein …	312261272	NM_021312.5	2749	0	Mus musculus WD repeat domain 12 (Wdr12), transcript variant 2, mRNA	Q9JJA4	2103	0	Ribosome biogenesis protein WDR12	GO:0008283//GO:0000466//GO:0000463//GO:0007219	cell proliferation//maturation of 5.8S rRNA from tricistronic rRNA transcript (SSU-rRNA, 5.8S rRNA, LSU-rRNA)//maturation of LSU-rRNA from tricistronic rRNA transcript (SSU-rRNA, 5.8S rRNA, LSU-rRNA)//Notch signaling pathway	GO:0005515	protein binding	GO:0070545//GO:0005654//GO:0030687	PeBoW complex//nucleoplasm//preribosome, large subunit precursor
CUFF.1151.2	4895	124486803	NP_001074776.1	4200	0	protein phosphatase 1 regulatory subunit 12B [Mus musculus] gi|148707651|gb|EDL39598.1| mCG130490 [Mus musculus] &gt;gi|148877559|gb|AAI45747.1| Protein phosphatase 1, regulatory (inhibitor) subunit 12B [Mus musculus]	148877558	BC145746.1	3576	0	Mus musculus protein phosphatase 1, regulatory (inhibitor) subunit 12B, mRNA (cDNA clone MGC:175633 IMAGE:40131049), complete cds	Q8BG95	4045	0	Protein phosphatase 1 regulatory subunit 12B	--	--	--	--	GO:0015629//GO:0005886//GO:0005737	actin cytoskeleton//plasma membrane//cytoplasm
CUFF.343.4	611	148664462	EDK96878.1	927	8.50302e-122	WD repeat domain 75, isoform CRA_b [Mus musculus]	141801733	NM_028599.2	201	2.00465e-99	Mus musculus WD repeat domain 75 (Wdr75), mRNA	Q8IWA0	730	2.47785e-89	WD repeat-containing protein 75	--	--	--	--	GO:0005634	nucleus
CUFF.336.5	3059	110295237	ABG66963.1	1524	0	CED-6 [Rattus norvegicus]	164518894	NM_028450.3	2684	0	Mus musculus GULP, engulfment adaptor PTB domain containing 1 (Gulp1), mRNA	Q8K2A1	126	5.91263e-06	PTB domain-containing engulfment adapter protein 1	GO:0006911//GO:0006869//GO:0006915	phagocytosis, engulfment//lipid transport//apoptotic process	--	--	GO:0005737	cytoplasm
CUFF.332.5	1483	38614246	AAH60659.1	690	0	Ercc5 protein, partial [Mus musculus]	170172543	NM_011729.2	465	0	Mus musculus excision repair cross-complementing rodent repair deficiency, complementation group 5 (Ercc5), mRNA	P35689	1329	1.4378e-169	DNA repair protein complementing XP-G cells homolog	GO:0009650//GO:0006283//GO:0043066//GO:0006295//GO:0035264//GO:0010225//GO:0008340	UV protection//transcription-coupled nucleotide-excision repair//negative regulation of apoptotic process//nucleotide-excision repair, DNA incision, 3'-to lesion//multicellular organism growth//response to UV-C//determination of adult lifespan	GO:0000405//GO:0047485//GO:0042803//GO:0003690//GO:0004520//GO:0003697	bubble DNA binding//protein N-terminus binding//protein homodimerization activity//double-stranded DNA binding//endodeoxyribonuclease activity//single-stranded DNA binding	GO:0005634	nucleus
CUFF.751.11	5531	148708287	EDL40234.1	3811	0	armadillo repeat containing 9, isoform CRA_g [Mus musculus]	119637816	NM_030184.2	5149	0	Mus musculus armadillo repeat containing 9 (Armc9), transcript variant 1, mRNA	Q9D2I5	3792	0	LisH domain-containing protein ARMC9	--	--	--	--	--	--
CUFF.779.1	5669	159032014	NP_666224.3	1223	2.53268e-138	PERQ amino acid-rich with GYF domain-containing protein 2 isoform a [Mus musculus] gi|122064904|sp|Q6Y7W8.2|PERQ2_MOUSE RecName: Full=PERQ amino acid-rich with GYF domain-containing protein 2; AltName: Full=GRB10-interacting GYF protein 2; AltName: Full=Trinucleotide repeat-containing gene 15 protein &gt;gi|111598843|gb|AAH89036.1| Gigyf2 protein [Mus musculus] &gt;gi|148708217|gb|EDL40164.1| tri…	159032013	NM_146112.4	1391	0	Mus musculus GRB10 interacting GYF protein 2 (Gigyf2), transcript variant 1, mRNA	Q6Y7W8	1223	7.36165e-140	PERQ amino acid-rich with GYF domain-containing protein 2	GO:0008344//GO:0048009//GO:0048873//GO:0035264//GO:0000084//GO:0050881//GO:0044267//GO:0009791//GO:0007631//GO:0021522//GO:0050885	adult locomotory behavior//insulin-like growth factor receptor signaling pathway//homeostasis of number of cells within a tissue//multicellular organism growth//S phase of mitotic cell cycle//musculoskeletal movement//cellular protein metabolic process//post-embryonic development//feeding behavior//spinal cord motor neuron differentiation//neuromuscular process controlling balance	--	--	--	--
CUFF.625.2	1466	37359814	BAC97885.1	596	1.52153e-64	mKIAA0173 protein [Mus musculus]	145369166	AM690747.1	336	4.46474e-174	Mus musculus mRNA for polyglutamylase (Ttll4 gene), strain C57BL6	Q80UG8	596	1.77172e-65	Tubulin polyglutamylase TTLL4	GO:0018095	protein polyglutamylation	GO:0015631//GO:0005524//GO:0004835	tubulin binding//ATP binding//tubulin-tyrosine ligase activity	GO:0005929//GO:0005856//GO:0005737	cilium//cytoskeleton//cytoplasm
CUFF.590.1	2230	148667859	EDL00276.1	559	8.06451e-64	mCG1035709 [Mus musculus]	26099723	AK081161.1	1967	0	Mus musculus 10 days neonate cerebellum cDNA, RIKEN full-length enriched library, clone:B930094L07 product:unclassifiable, full insert sequence	--	--	--	--	--	--	--	--	--	--
CUFF.1264.6	1220	116805315	NP_663486.2	171	2.41697e-10	protein odr-4 homolog isoform 1 [Mus musculus] gi|158563787|sp|Q4PJX1.2|ODR4_MOUSE RecName: Full=Protein odr-4 homolog; Short=mODR-4 &gt;gi|146701515|gb|AAY83272.2| olfactory specific odr-4 [Mus musculus]	146701514	DQ077804.2	101	1.59852e-43	Mus musculus olfactory specific odr-4 mRNA, complete cds	Q4PJX1	171	7.02532e-12	Protein odr-4 homolog	--	--	--	--	--	--
CUFF.683.2	4716	60360402	BAD90445.1	2236	0	mKIAA1435 protein [Mus musculus]	162287108	NM_001111279.1	4551	0	Mus musculus WD repeat and FYVE domain containing 1 (Wdfy1), transcript variant 1, mRNA	Q8IWB7	2207	0	WD repeat and FYVE domain-containing protein 1	--	--	GO:0046872//GO:0005545	metal ion binding//1-phosphatidylinositol binding	GO:0005634//GO:0005829//GO:0005769	nucleus//cytosol//early endosome
CUFF.559.1	1043	29789016	NP_067260.1	813	2.76009e-105	myosin light chain 1/3, skeletal muscle isoform isoform 1f [Mus musculus] gi|127129|sp|P05977.2|MYL1_MOUSE RecName: Full=Myosin light chain 1/3, skeletal muscle isoform; Short=MLC1/MLC3; Short=MLC1F/MLC3F; AltName: Full=Myosin light chain alkali 1/2; Short=Myosin light chain A1/A2 &gt;gi|387481|gb|AAA39718.1| myosin light chain 1f, partial [Mus musculus] &gt;gi|12833689|dbj|BAB22625.1| unnamed pr…	164664495	NM_021285.3	951	0	Mus musculus myosin, light polypeptide 1 (Myl1), transcript variant 1f, mRNA	P05977	813	8.02268e-107	Myosin light chain 1/3, skeletal muscle isoform	GO:0060048	cardiac muscle contraction	GO:0005509	calcium ion binding	GO:0016459//GO:0030016	myosin complex//myofibril
CUFF.364.6	1825	86990450	NP_034993.2	2600	0	unconventional myosin-Ib isoform 2 [Mus musculus] gi|341940987|sp|P46735.3|MYO1B_MOUSE RecName: Full=Unconventional myosin-Ib; AltName: Full=MIH-L; AltName: Full=Myosin I alpha; Short=MMI-alpha; Short=MMIa &gt;gi|28277386|gb|AAH46300.1| Myosin IB [Mus musculus] &gt;gi|74189924|dbj|BAE24587.1| unnamed protein product [Mus musculus] &gt;gi|148667545|gb|EDK99961.1| myosin IB [Mus musculus]	240120040	NM_010863.3	1619	0	Mus musculus myosin IB (Myo1b), transcript variant 2, mRNA	P46735	2600	0	Unconventional myosin-Ib	GO:0030048//GO:0008152//GO:0051017	actin filament-based movement//metabolic process//actin filament bundle assembly	GO:0005524//GO:0005546//GO:0003779//GO:0005547//GO:0000146//GO:0005516	ATP binding//phosphatidylinositol-4,5-bisphosphate binding//actin binding//phosphatidylinositol-3,4,5-trisphosphate binding//microfilament motor activity//calmodulin binding	GO:0005903//GO:0005737//GO:0030175//GO:0016459//GO:0005886	brush border//cytoplasm//filopodium//myosin complex//plasma membrane
CUFF.1060.2	1290	115430101	NP_031602.3	160	6.42434e-09	C4b-binding protein precursor [Mus musculus] gi|341940567|sp|P08607.3|C4BPA_MOUSE RecName: Full=C4b-binding protein; Short=C4bp; Flags: Precursor &gt;gi|15126658|gb|AAH12257.1| Complement component 4 binding protein [Mus musculus] &gt;gi|74146242|dbj|BAE28899.1| unnamed protein product [Mus musculus] &gt;gi|74146256|dbj|BAE28904.1| unnamed protein product [Mus musculus] &gt;gi|148707791|gb|EDL397…	115430100	NM_007576.3	229	1.18526e-114	Mus musculus complement component 4 binding protein (C4bp), mRNA	P08607	160	1.86734e-10	C4b-binding protein	GO:0006958//GO:0045087	complement activation, classical pathway//innate immune response	GO:0005515	protein binding	GO:0005576//GO:0005737	extracellular region//cytoplasm
CUFF.719.1	2450	30424850	NP_780428.1	1527	0	SP140 nuclear body protein family member isoform 1 [Mus musculus] gi|26339070|dbj|BAC33206.1| unnamed protein product [Mus musculus]	130495347	NM_175219.3	1948	0	Mus musculus RIKEN cDNA C130026I21 gene (C130026I21Rik), transcript variant 1, mRNA	Q8BVK9	186	3.66909e-13	Sp110 nuclear body protein	--	--	--	--	--	--
CUFF.1514.5	3003	148707160	EDL39107.1	63	9.05451e-11	ubiquitin specific peptidase 21, isoform CRA_a [Mus musculus]	26093562	AK049649.1	1963	0	Mus musculus 12 days embryo spinal cord cDNA, RIKEN full-length enriched library, clone:C530015C05 product:ubiquitin specific protease 23, full insert sequence	Q9QZL6	203	6.29594e-15	Ubiquitin carboxyl-terminal hydrolase 21	GO:0016578//GO:0045893//GO:0006511	histone deubiquitination//positive regulation of transcription, DNA-dependent//ubiquitin-dependent protein catabolic process	GO:0004843//GO:0019784//GO:0004221//GO:0046872//GO:0003713	ubiquitin-specific protease activity//NEDD8-specific protease activity//ubiquitin thiolesterase activity//metal ion binding//transcription coactivator activity	GO:0005634//GO:0005737	nucleus//cytoplasm
CUFF.22.2	7224	226693374	NP_033956.2	6889	0	RB1-inducible coiled-coil protein 1 [Mus musculus] gi|341942163|sp|Q9ESK9.3|RBCC1_MOUSE RecName: Full=RB1-inducible coiled-coil protein 1; AltName: Full=Coiled-coil-forming protein 1; AltName: Full=FAK family kinase-interacting protein of 200 kDa; Short=FIP200; AltName: Full=LaXp180	26006114	AB093216.1	5680	0	Mus musculus mRNA for mKIAA0203 protein	Q9ESK9	6889	0	RB1-inducible coiled-coil protein 1	--	--	--	--	--	--
CUFF.621.2	7714	26006119	BAC41402.1	258	5.73087e-19	mKIAA0236 protein [Mus musculus]	141801887	NM_029888.2	105	6.17946e-45	Mus musculus zinc finger protein 142 (Zfp142), mRNA	P52746	275	1.65201e-22	Zinc finger protein 142	--	--	--	--	--	--
CUFF.1168.6	2730	21739940	CAD38991.1	1125	1.84702e-141	hypothetical protein [Homo sapiens]	354787059	JN951560.1	137	3.53235e-63	Mus musculus targeted non-conditional, lacZ-tagged mutant allele Shisa4:tm1e(KOMP)Wtsi; transgenic	Q91YE6	218	1.53623e-16	Importin-9	GO:0006606	protein import into nucleus	GO:0042393//GO:0008565	histone binding//protein transporter activity	GO:0005634//GO:0005737	nucleus//cytoplasm
CUFF.683.4	4850	60360402	BAD90445.1	2236	0	mKIAA1435 protein [Mus musculus]	162287108	NM_001111279.1	4551	0	Mus musculus WD repeat and FYVE domain containing 1 (Wdfy1), transcript variant 1, mRNA	Q8IWB7	2207	0	WD repeat and FYVE domain-containing protein 1	--	--	GO:0046872//GO:0005545	metal ion binding//1-phosphatidylinositol binding	GO:0005634//GO:0005829//GO:0005769	nucleus//cytosol//early endosome
CUFF.242.4	2085	186659514	NP_001119518.1	215	3.70414e-15	protein FAM178B isoform A [Mus musculus]	186659513	NM_001126046.1	409	0	Mus musculus family with sequence similarity 178, member B (Fam178b), transcript variant A, mRNA	Q24JP3	215	8.39885e-17	Protein FAM178B	--	--	--	--	--	--
CUFF.1791.1	2137	227498519	NP_694777.3	2093	0	TRAF3-interacting JNK-activating modulator [Mus musculus] gi|148681005|gb|EDL12952.1| TRAF3 interacting protein 3 [Mus musculus]	227498518	NM_153137.4	2043	0	Mus musculus TRAF3 interacting protein 3 (Traf3ip3), mRNA	Q8C0G2	2083	0	TRAF3-interacting JNK-activating modulator	--	--	--	--	GO:0016021	integral to membrane
CUFF.677.6	1370	75992920	NP_083093.2	2221	0	long-chain-fatty-acid--CoA ligase 3 isoform a [Mus musculus] gi|209977074|ref|NP_001028778.2| long-chain-fatty-acid--CoA ligase 3 isoform a [Mus musculus] &gt;gi|341940182|sp|Q9CZW4.2|ACSL3_MOUSE RecName: Full=Long-chain-fatty-acid--CoA ligase 3; AltName: Full=Long-chain acyl-CoA synthetase 3; Short=LACS 3 &gt;gi|21618724|gb|AAH31529.1| Acyl-CoA synthetase long-chain family member 3 [Mus musculus…	209977073	NM_001033606.2	1333	0	Mus musculus acyl-CoA synthetase long-chain family member 3 (Acsl3), transcript variant 2, mRNA	Q9CZW4	2221	0	Long-chain-fatty-acid--CoA ligase 3	GO:0006633	fatty acid biosynthetic process	GO:0005524//GO:0004467	ATP binding//long-chain fatty acid-CoA ligase activity	GO:0005783//GO:0005811//GO:0016021//GO:0005741//GO:0005777//GO:0048471	endoplasmic reticulum//lipid particle//integral to membrane//mitochondrial outer membrane//peroxisome//perinuclear region of cytoplasm
CUFF.646.3	1199	12852662	BAB29494.1	140	1.70951e-06	unnamed protein product [Mus musculus]	12852661	AK014667.1	81	2.06014e-32	Mus musculus 0 day neonate head cDNA, RIKEN full-length enriched library, clone:4833408P15 product:similar to GALACTOSIDASE, BETA 1 [Mus musculus], full insert sequence	Q8VC60	140	5.56284e-08	Beta-galactosidase-1-like protein	GO:0005975	carbohydrate metabolic process	GO:0043169//GO:0004553	cation binding//hydrolase activity, hydrolyzing O-glycosyl compounds	GO:0005576	extracellular region
CUFF.549.13	4499	187466393	CAQ52131.1	194	6.88383e-125	microtubule-associated protein 2 [Mus musculus]	90186269	NM_001039934.1	183	1.56905e-88	Mus musculus microtubule-associated protein 2 (Mtap2), transcript variant 1, mRNA	P20357	194	2.34631e-126	Microtubule-associated protein 2	GO:0016358//GO:0071310//GO:0007409//GO:0018107//GO:0001578	dendrite development//cellular response to organic substance//axonogenesis//peptidyl-threonine phosphorylation//microtubule bundle formation	GO:0002162//GO:0005519//GO:0015631//GO:0005516	dystroglycan binding//cytoskeletal regulatory protein binding//tubulin binding//calmodulin binding	GO:0005874//GO:0005737//GO:0043025//GO:0019718//GO:0005875//GO:0019719//GO:0043198//GO:0034399	microtubule//cytoplasm//neuronal cell body//rough microsome//microtubule associated complex//smooth microsome//dendritic shaft//nuclear periphery
CUFF.701.3	1640	148670199	EDL02146.1	300	1.52031e-27	RIKEN cDNA 5230400G24, isoform CRA_i [Mus musculus]	40254162	NM_029409.2	250	3.2117e-126	Mus musculus mitochondrial fission factor (Mff), nuclear gene encoding mitochondrial protein, mRNA gi|37590661|gb|BC059229.1| Mus musculus mitochondrial fission factor, mRNA (cDNA clone MGC:66756 IMAGE:6413193), complete cds	Q6PCP5	300	6.36364e-29	Mitochondrial fission factor	GO:1900063//GO:0070584//GO:0010821//GO:0043653//GO:0001836//GO:0016559	regulation of peroxisome organization//mitochondrion morphogenesis//regulation of mitochondrion organization//mitochondrial fragmentation involved in apoptotic process//release of cytochrome c from mitochondria//peroxisome fission	GO:0005515	protein binding	GO:0005741//GO:0005777//GO:0016021	mitochondrial outer membrane//peroxisome//integral to membrane
CUFF.655.7	841	145699119	NP_001078840.1	492	3.57601e-53	striated muscle-specific serine/threonine-protein kinase isoform 3 [Mus musculus] gi|74216662|dbj|BAE37758.1| unnamed protein product [Mus musculus]	153792585	NM_007463.4	306	1.19769e-157	Mus musculus SPEG complex locus (Speg), transcript variant 1, mRNA	Q63638	124	2.80706e-06	Striated muscle-specific serine/threonine-protein kinase	GO:0030154//GO:0006468	cell differentiation//protein phosphorylation	GO:0004674//GO:0005524	protein serine/threonine kinase activity//ATP binding	GO:0005634	nucleus
CUFF.1676.7	3683	148681191	EDL13138.1	3993	0	transmembrane protein 63a, isoform CRA_a [Mus musculus]	133892318	NM_144794.2	3199	0	Mus musculus transmembrane protein 63a (Tmem63a), mRNA	Q91YT8	3966	0	Transmembrane protein 63A	--	--	GO:0000166	nucleotide binding	GO:0005765//GO:0016021	lysosomal membrane//integral to membrane
CUFF.1513.3	1513	6679445	NP_032937.1	349	1.15375e-69	protoporphyrinogen oxidase [Mus musculus] gi|1709743|sp|P51175.1|PPOX_MOUSE RecName: Full=Protoporphyrinogen oxidase; Short=PPO &gt;gi|793940|gb|AAA96003.1| protoporphyrinogen oxidase [Mus musculus] &gt;gi|148707163|gb|EDL39110.1| protoporphyrinogen oxidase, isoform CRA_b [Mus musculus]	26085231	AK036442.1	63	2.65268e-22	Mus musculus adult male bone cDNA, RIKEN full-length enriched library, clone:9830108O07 product:protoporphyrinogen oxidase, full insert sequence	P51175	349	4.08928e-71	Protoporphyrinogen oxidase	GO:0046501//GO:0055114//GO:0006783	protoporphyrinogen IX metabolic process//oxidation-reduction process//heme biosynthetic process	GO:0000166//GO:0004729	nucleotide binding//oxygen-dependent protoporphyrinogen oxidase activity	GO:0031305	integral to mitochondrial inner membrane
CUFF.729.3	1141	309272677	XP_001475687.2	207	6.33563e-15	PREDICTED: interferon-induced protein 75-like [Mus musculus]	309272676	XM_001475637.2	216	1.76277e-107	PREDICTED: Mus musculus interferon-induced protein 75-like (LOC677525), mRNA	Q8BVK9	525	4.1229e-60	Sp110 nuclear body protein	--	--	--	--	--	--
CUFF.515.2	3329	148667775	EDL00192.1	197	1.81543e-12	FAST kinase domains 2, isoform CRA_b [Mus musculus]	74187022	AK038293.1	84	1.25151e-33	Mus musculus 16 days neonate thymus cDNA, RIKEN full-length enriched library, clone:A130093K24 product:hypothetical protein, full insert sequence	Q922E6	197	4.83225e-14	FAST kinase domain-containing protein 2	GO:0045333	cellular respiration	GO:0004672	protein kinase activity	GO:0005739	mitochondrion
CUFF.1791.7	560	--	--	--	--	--	227498518	NM_153137.4	50	1.59352e-15	Mus musculus TRAF3 interacting protein 3 (Traf3ip3), mRNA	--	--	--	--	--	--	--	--	--	--
CUFF.665.5	7428	165377246	NP_033234.2	488	3.40283e-46	anion exchange protein 3 [Mus musculus] gi|341940268|sp|P16283.2|B3A3_MOUSE RecName: Full=Anion exchange protein 3; Short=AE 3; Short=Anion exchanger 3; AltName: Full=Neuronal band 3-like protein; AltName: Full=Solute carrier family 4 member 3 &gt;gi|10953761|gb|AAG25582.1|AF294651_1 anion exchanger 3 brain isoform [Mus musculus] &gt;gi|148668009|gb|EDL00426.1| solute carrier family 4 (anion exch…	74180990	AK147218.1	6055	0	Mus musculus 15 days embryo brain cDNA, RIKEN full-length enriched library, clone:M421010G17 product:solute carrier family 4 (anion exchanger), member 3, full insert sequence	P16283	488	9.8909e-48	Anion exchange protein 3	GO:0006820//GO:0034220//GO:0051453	anion transport//ion transmembrane transport//regulation of intracellular pH	GO:0005452	inorganic anion exchanger activity	GO:0016021//GO:0005886	integral to membrane//plasma membrane
CUFF.653.2	1245	387070	AAA37071.1	907	7.8877e-117	desmin, partial [Mesocricetus auratus] gi|224878|prf||1203204A desmin	354790633	JN955134.1	98	7.59395e-42	Mus musculus targeted non-conditional, lacZ-tagged mutant allele Des:tm1e(EUCOMM)Wtsi; transgenic	P31001	912	9.95908e-117	Desmin	--	--	--	--	--	--
CUFF.786.3	4707	148708208	EDL40155.1	5537	0	inositol polyphosphate-5-phosphatase D, isoform CRA_g [Mus musculus]	158854002	NM_001110193.1	4699	0	Mus musculus inositol polyphosphate-5-phosphatase D (Inpp5d), transcript variant 3, mRNA	Q9ES52	5285	0	Phosphatidylinositol 3,4,5-trisphosphate 5-phosphatase 1	GO:0045671//GO:0016064//GO:0009968//GO:0035556//GO:0046854//GO:0045779//GO:0043065//GO:0045409//GO:0016311//GO:0045579//GO:0008340//GO:0050777//GO:0045648//GO:0030889//GO:0045656//GO:0045659	negative regulation of osteoclast differentiation//immunoglobulin mediated immune response//negative regulation of signal transduction//intracellular signal transduction//phosphatidylinositol phosphorylation//negative regulation of bone resorption//positive regulation of apoptotic process//negative regulation of interleukin-6 biosynthetic process//dephosphorylation//positive regulation of B cell …	GO:0017124//GO:0051425//GO:0004445//GO:0034594//GO:0030487	SH3 domain binding//PTB domain binding//inositol-polyphosphate 5-phosphatase activity//phosphatidylinositol trisphosphate phosphatase activity//inositol-4,5-bisphosphate 5-phosphatase activity	GO:0030863//GO:0005829//GO:0005886//GO:0005625//GO:0005884	cortical cytoskeleton//cytosol//plasma membrane//soluble fraction//actin filament
CUFF.724.1	833	377836992	XP_003689280.1	1104	4.23675e-150	PREDICTED: nuclear body protein SP140-like isoform 2 [Mus musculus]	377836991	XM_003689232.1	756	0	PREDICTED: Mus musculus nuclear body protein SP140-like, transcript variant 2 (LOC100041708), mRNA	Q13342	298	2.06333e-28	Nuclear body protein SP140	--	--	--	--	--	--
CUFF.1545.7	946	383415845	AFH31136.1	144	2.91869e-07	coatomer subunit alpha isoform 2 [Macaca mulatta]	226823358	NM_009938.4	115	2.03104e-51	Mus musculus coatomer protein complex subunit alpha (Copa), mRNA	Q8CIE6	144	1.17239e-08	Coatomer subunit alpha	--	--	--	--	--	--
CUFF.1501.2	1623	190570188	NP_034318.2	1363	0	low affinity immunoglobulin gamma Fc region receptor III precursor [Mus musculus] gi|74191923|dbj|BAE32906.1| unnamed protein product [Mus musculus] &gt;gi|74195883|dbj|BAE30502.1| unnamed protein product [Mus musculus]	190570187	NM_010188.5	1333	0	Mus musculus Fc receptor, IgG, low affinity III (Fcgr3), mRNA	P08508	1308	1.20589e-177	Low affinity immunoglobulin gamma Fc region receptor III	GO:0006911//GO:0001812//GO:0001820//GO:0006910//GO:0038094//GO:0050766//GO:0045576//GO:0030593//GO:0001788//GO:0001805//GO:0042535//GO:0042590//GO:0001798	phagocytosis, engulfment//positive regulation of type I hypersensitivity//serotonin secretion//phagocytosis, recognition//Fc-gamma receptor signaling pathway//positive regulation of phagocytosis//mast cell activation//neutrophil chemotaxis//antibody-dependent cellular cytotoxicity//positive regulation of type III hypersensitivity//positive regulation of tumor necrosis factor biosynthetic process/…	GO:0019770//GO:0019864	IgG receptor activity//IgG binding	GO:0005623	cell
CUFF.751.9	2810	148708286	EDL40233.1	2793	0	armadillo repeat containing 9, isoform CRA_f [Mus musculus]	74180163	AK140598.1	1960	0	Mus musculus 10 days neonate cerebellum cDNA, RIKEN full-length enriched library, clone:B930045E21 product:Hypothetical ARM repeat structure containing protein homolog [Mus musculus], full insert sequence	Q9D2I5	2790	0	LisH domain-containing protein ARMC9	--	--	--	--	--	--
CUFF.1524.2	2608	355745827	EHH50452.1	1386	0	hypothetical protein EGM_01284 [Macaca fascicularis]	74210908	AK142437.1	1753	0	Mus musculus 13 days embryo stomach cDNA, RIKEN full-length enriched library, clone:D530007I20 product:upstream transcription factor 1, full insert sequence	Q61069	1329	1.87574e-175	Upstream stimulatory factor 1	--	--	--	--	--	--
CUFF.406.3	1531	148667614	EDL00031.1	1450	0	bol, boule-like (Drosophila), isoform CRA_a [Mus musculus]	164565416	NM_001113367.1	1069	0	Mus musculus bol, boule-like (Drosophila) (Boll), transcript variant 2, mRNA	Q924M5	1063	9.1102e-141	Protein boule-like	GO:0030154//GO:0007283//GO:0045948//GO:0007126//GO:0007275	cell differentiation//spermatogenesis//positive regulation of translational initiation//meiosis//multicellular organismal development	GO:0003723//GO:0008494//GO:0000166	RNA binding//translation activator activity//nucleotide binding	GO:0005737	cytoplasm
CUFF.1714.6	1782	19526848	NP_598445.1	344	1.57948e-158	MOSC domain-containing protein 2, mitochondrial precursor [Mus musculus] gi|81902612|sp|Q922Q1.1|MOSC2_MOUSE RecName: Full=MOSC domain-containing protein 2, mitochondrial; AltName: Full=Mitochondrial amidoxime reducing component 2; Short=mARC1; AltName: Full=Moco sulfurase C-terminal domain-containing protein 2; AltName: Full=Molybdenum cofactor sulfurase C-terminal domain-containing protein 2; F…	141801777	NM_133684.3	748	0	Mus musculus MOCO sulphurase C-terminal domain containing 2 (Mosc2), mRNA	Q922Q1	344	5.53427e-160	MOSC domain-containing protein 2, mitochondrial	GO:0042126//GO:0055114	nitrate metabolic process//oxidation-reduction process	GO:0030151//GO:0043546//GO:0008940//GO:0030170	molybdenum ion binding//molybdopterin cofactor binding//nitrate reductase activity//pyridoxal phosphate binding	GO:0005741//GO:0005777//GO:0005743	mitochondrial outer membrane//peroxisome//mitochondrial inner membrane
CUFF.621.7	3870	12860958	BAB32089.1	722	3.26186e-85	unnamed protein product [Mus musculus] gi|148667919|gb|EDL00336.1| mCG133876, isoform CRA_c [Mus musculus]	74149020	AK153768.1	57	1.48831e-18	Mus musculus 3 days neonate thymus cDNA, RIKEN full-length enriched library, clone:A630079K17 product:zinc finger protein 142, full insert sequence	P52746	377	6.07188e-35	Zinc finger protein 142	--	--	--	--	--	--
CUFF.22.11	1013	26006115	BAC41400.1	662	2.56982e-74	mKIAA0203 protein [Mus musculus]	226693373	NM_009826.4	565	0	Mus musculus RB1-inducible coiled-coil 1 (Rb1cc1), mRNA	Q9ESK9	662	9.83796e-76	RB1-inducible coiled-coil protein 1	GO:0001889//GO:0006355//GO:0007507//GO:0043066//GO:0045793//GO:0007254//GO:0001934//GO:0010506//GO:0007049//GO:0000045	liver development//regulation of transcription, DNA-dependent//heart development//negative regulation of apoptotic process//positive regulation of cell size//JNK cascade//positive regulation of protein phosphorylation//regulation of autophagy//cell cycle//autophagic vacuole assembly	GO:0019901	protein kinase binding	GO:0005634//GO:0070969//GO:0034045	nucleus//ULK1-ATG13-FIP200 complex//pre-autophagosomal structure membrane
CUFF.299.2	5130	71037395	NP_001020773.1	3011	0	interleukin-1 receptor-like 1 isoform a precursor [Mus musculus] gi|26454633|sp|P14719.2|ILRL1_MOUSE RecName: Full=Interleukin-1 receptor-like 1; AltName: Full=Lymphocyte antigen 84; AltName: Full=Protein ST2; AltName: Full=Protein T1; Flags: Precursor &gt;gi|286101|dbj|BAA02854.1| ST2L protein precursor [Mus musculus]	190610023	NM_001025602.2	135	8.63197e-62	Mus musculus interleukin 1 receptor-like 1 (Il1rl1), transcript variant 1, mRNA	P14719	3011	0	Interleukin-1 receptor-like 1	GO:0090197//GO:0050729//GO:0032754//GO:0045087//GO:0043124//GO:0008285//GO:0002826//GO:0043032//GO:0019221//GO:0032689	positive regulation of chemokine secretion//positive regulation of inflammatory response//positive regulation of interleukin-5 production//innate immune response//negative regulation of I-kappaB kinase/NF-kappaB cascade//negative regulation of cell proliferation//negative regulation of T-helper 1 type immune response//positive regulation of macrophage activation//cytokine-mediated signaling pathw…	GO:0002113//GO:0002114//GO:0004908	interleukin-33 binding//interleukin-33 receptor activity//interleukin-1 receptor activity	GO:0005615//GO:0009897//GO:0016021//GO:0005622	extracellular space//external side of plasma membrane//integral to membrane//intracellular
CUFF.330.12	2391	12963767	NP_076134.1	2621	0	KDEL motif-containing protein 1 precursor [Mus musculus] gi|81881896|sp|Q9JHP7.1|KDEL1_MOUSE RecName: Full=KDEL motif-containing protein 1; AltName: Full=Endoplasmic reticulum resident protein 58; Short=ER protein 58; Short=ERp58; Flags: Precursor &gt;gi|9621686|emb|CAC00650.1| ER protein 58 [Mus musculus] &gt;gi|26331010|dbj|BAC29235.1| unnamed protein product [Mus musculus] &gt;gi|74213118|dbj|…	18606234	BC023141.1	1935	0	Mus musculus KDEL (Lys-Asp-Glu-Leu) containing 1, mRNA (cDNA clone MGC:28356 IMAGE:4018698), complete cds	Q9JHP7	2621	0	KDEL motif-containing protein 1	--	--	--	--	GO:0005788	endoplasmic reticulum lumen
CUFF.779.10	1032	148708222	EDL40169.1	1142	2.4973e-148	trinucleotide repeat containing 15, isoform CRA_f [Mus musculus]	159032015	NM_001110212.1	151	2.16034e-71	Mus musculus GRB10 interacting GYF protein 2 (Gigyf2), transcript variant 2, mRNA	Q6Y7W8	1142	1.75914e-143	PERQ amino acid-rich with GYF domain-containing protein 2	GO:0008344//GO:0048009//GO:0048873//GO:0035264//GO:0000084//GO:0050881//GO:0044267//GO:0009791//GO:0007631//GO:0021522//GO:0050885	adult locomotory behavior//insulin-like growth factor receptor signaling pathway//homeostasis of number of cells within a tissue//multicellular organism growth//S phase of mitotic cell cycle//musculoskeletal movement//cellular protein metabolic process//post-embryonic development//feeding behavior//spinal cord motor neuron differentiation//neuromuscular process controlling balance	--	--	--	--
CUFF.751.14	5528	21313490	NP_084460.1	3826	0	lisH domain-containing protein ARMC9 isoform 1 [Mus musculus] gi|81904869|sp|Q9D2I5.1|ARMC9_MOUSE RecName: Full=LisH domain-containing protein ARMC9 &gt;gi|12859896|dbj|BAB31811.1| unnamed protein product [Mus musculus] &gt;gi|27695727|gb|AAH43101.1| Armadillo repeat containing 9 [Mus musculus]	119637816	NM_030184.2	5157	0	Mus musculus armadillo repeat containing 9 (Armc9), transcript variant 1, mRNA	Q9D2I5	3826	0	LisH domain-containing protein ARMC9	--	--	--	--	--	--
CUFF.1651.2	2150	26354937	BAC41095.1	128	3.64283e-16	unnamed protein product [Mus musculus]	50428740	AC130279.5	72	3.76842e-27	Mus musculus chromosome 1, clone RP24-394G12, complete sequence	Q3TL26	128	1.26229e-17	Dimethyladenosine transferase 2, mitochondrial	GO:0031167//GO:0006391//GO:0045893	rRNA methylation//transcription initiation from mitochondrial promoter//positive regulation of transcription, DNA-dependent	GO:0003712//GO:0000179	transcription cofactor activity//rRNA (adenine-N6,N6-)-dimethyltransferase activity	GO:0042645	mitochondrial nucleoid
CUFF.1490.2	2555	158508485	NP_001103455.1	1657	0	carboxyl-terminal PDZ ligand of neuronal nitric oxide synthase protein isoform 1 [Mus musculus] gi|341940559|sp|Q9D3A8.3|CAPON_MOUSE RecName: Full=Carboxyl-terminal PDZ ligand of neuronal nitric oxide synthase protein; AltName: Full=C-terminal PDZ ligand of neuronal nitric oxide synthase protein; AltName: Full=Nitric oxide synthase 1 adaptor protein	158508484	NM_001109985.1	1731	0	Mus musculus nitric oxide synthase 1 (neuronal) adaptor protein (Nos1ap), transcript variant 1, mRNA	Q9D3A8	1657	0	Carboxyl-terminal PDZ ligand of neuronal nitric oxide synthase protein	--	--	GO:0002020//GO:0050998//GO:0030165	protease binding//nitric-oxide synthase binding//PDZ domain binding	--	--
CUFF.1398.2	4297	31542819	NP_061369.2	2694	0	dimethylaniline monooxygenase [N-oxide-forming] 2 [Mus musculus] gi|78099257|sp|Q8K2I3.3|FMO2_MOUSE RecName: Full=Dimethylaniline monooxygenase [N-oxide-forming] 2; AltName: Full=Dimethylaniline oxidase 2; AltName: Full=Pulmonary flavin-containing monooxygenase 2; Short=FMO 2 &gt;gi|21619391|gb|AAH31415.1| Flavin containing monooxygenase 2 [Mus musculus] &gt;gi|148707339|gb|EDL39286.1| flavin con…	34536698	AK129026.1	3473	0	Mus musculus cDNA fis, clone TRACH3037267, highly similar to Mus musculus flavin containing monooxygenase 2 (Fmo2)	Q8K2I3	2694	0	Dimethylaniline monooxygenase [N-oxide-forming] 2	GO:0009404//GO:0006805//GO:0017144//GO:0072592//GO:0006082//GO:0070995	toxin metabolic process//xenobiotic metabolic process//drug metabolic process//oxygen metabolic process//organic acid metabolic process//NADPH oxidation	GO:0050660//GO:0050661//GO:0004499	flavin adenine dinucleotide binding//NADP binding//N,N-dimethylaniline monooxygenase activity	GO:0005792//GO:0031227//GO:0016021	microsome//intrinsic to endoplasmic reticulum membrane//integral to membrane
CUFF.1474.1	3335	338724769	XP_003365012.1	1624	0	PREDICTED: pre-B-cell leukemia transcription factor 1 isoform 2 [Equus caballus]	134031939	NM_008783.2	3323	0	Mus musculus pre B cell leukemia homeobox 1 (Pbx1), transcript variant b, mRNA	Q8QGC4	1572	0	Pre-B-cell leukemia transcription factor 1	GO:0009952//GO:0043433//GO:0001658//GO:0035162//GO:0048536//GO:0001655//GO:0048538//GO:0030326//GO:0030278//GO:0009887//GO:0030325//GO:0045944//GO:0009954//GO:0048706//GO:0008284	anterior/posterior pattern specification//negative regulation of sequence-specific DNA binding transcription factor activity//branching involved in ureteric bud morphogenesis//embryonic hemopoiesis//spleen development//urogenital system development//thymus development//embryonic limb morphogenesis//regulation of ossification//organ morphogenesis//adrenal gland development//positive regulation of …	GO:0046982//GO:0043565//GO:0003700//GO:0008134	protein heterodimerization activity//sequence-specific DNA binding//sequence-specific DNA binding transcription factor activity//transcription factor binding	GO:0005737//GO:0005667	cytoplasm//transcription factor complex
CUFF.871.2	9041	153791169	NP_766051.4	7498	0	sushi, nidogen and EGF-like domain-containing protein 1 precursor [Mus musculus] gi|148878330|gb|AAI45887.1| Sushi, nidogen and EGF-like domains 1 [Mus musculus]	37605780	AJ584850.1	3943	0	Mus musculus mRNA for secreted nidogen domain protein (Snep gene), splice form SNEP	Q70E20	7497	0	Sushi, nidogen and EGF-like domain-containing protein 1	GO:0007160	cell-matrix adhesion	GO:0005509	calcium ion binding	GO:0005576	extracellular region
CUFF.1497.3	1559	--	--	493	3.02321e-135	FREB [Mus musculus]	237681062	NM_145141.2	73	7.55122e-28	Mus musculus Fc receptor-like A (Fcrla), transcript variant 2, mRNA	Q920A9	493	1.39514e-136	Fc receptor-like A	GO:0030154	cell differentiation	GO:0005515	protein binding	GO:0005576//GO:0005737	extracellular region//cytoplasm
CUFF.665.7	2396	51328345	AAH80271.1	922	0	Slc4a3 protein [Mus musculus]	41946100	BC066086.1	1938	0	Mus musculus cDNA clone IMAGE:30534136, containing frame-shift errors	P16283	922	0	Anion exchange protein 3	GO:0006820//GO:0034220//GO:0051453	anion transport//ion transmembrane transport//regulation of intracellular pH	GO:0005452	inorganic anion exchanger activity	GO:0016021//GO:0005886	integral to membrane//plasma membrane
CUFF.246.4	1283	344250344	EGW06448.1	570	6.96795e-65	Beta-centractin [Cricetulus griseus]	354797241	JN961742.1	96	1.01316e-40	Mus musculus targeted non-conditional, lacZ-tagged mutant allele Actr1b:tm1e(EUCOMM)Wtsi; transgenic	Q8R5C5	517	4.08707e-59	Beta-centractin	--	--	--	--	--	--
CUFF.807.5	4770	258613898	NP_941054.2	404	1.72478e-37	Holliday junction recognition protein [Mus musculus]	354800102	JN964603.1	98	2.96806e-41	Mus musculus targeted non-conditional, lacZ-tagged mutant allele Hjurp:tm1e(EUCOMM)Wtsi; transgenic	Q6PG16	404	5.01337e-39	Holliday junction recognition protein	--	--	--	--	--	--
CUFF.1507.2	2767	83921605	NP_001032247.1	1532	0	mitochondrial import receptor subunit TOM40B [Mus musculus] gi|81881116|sp|Q9CZR3.1|TM40L_MOUSE RecName: Full=Mitochondrial import receptor subunit TOM40B; AltName: Full=Protein TOMM40-like &gt;gi|12848896|dbj|BAB28127.1| unnamed protein product [Mus musculus] &gt;gi|26324340|dbj|BAC25924.1| unnamed protein product [Mus musculus] &gt;gi|37590197|gb|AAH58978.1| Tomm40l protein [Mus musculus] &gt;g…	37590196	BC058978.1	2682	0	Mus musculus translocase of outer mitochondrial membrane 40 homolog-like (yeast), mRNA (cDNA clone MGC:67313 IMAGE:5715769), complete cds	Q9CZR3	1532	0	Mitochondrial import receptor subunit TOM40B	GO:0034765//GO:0015031//GO:0044070	regulation of ion transmembrane transport//protein transport//regulation of anion transport	GO:0015288//GO:0008308	porin activity//voltage-gated anion channel activity	GO:0046930//GO:0005741	pore complex//mitochondrial outer membrane
CUFF.974.5	4671	27370290	NP_766441.1	3658	0	cadherin-7 precursor [Mus musculus] gi|81913388|sp|Q8BM92.1|CADH7_MOUSE RecName: Full=Cadherin-7; Flags: Precursor &gt;gi|26329695|dbj|BAC28586.1| unnamed protein product [Mus musculus]	74210195	AK137369.1	3460	0	Mus musculus 16 days neonate cerebellum cDNA, RIKEN full-length enriched library, clone:9630030D23 product:cadherin 7, type 2, full insert sequence	Q8BM92	3658	0	Cadherin-7	GO:0007156	homophilic cell adhesion	GO:0005509	calcium ion binding	GO:0016021//GO:0005886	integral to membrane//plasma membrane
CUFF.262.4	2805	3851160	AAC72234.1	4027	0	cp431 [Rattus norvegicus]	47047248	AF530050.3	2673	0	Mus musculus TSGA10 mRNA, complete cds	Q6NY15	3339	0	Testis-specific gene 10 protein	GO:0030031	cell projection assembly	GO:0005198	structural molecule activity	GO:0031965//GO:0009434//GO:0005737//GO:0043005	nuclear membrane//microtubule-based flagellum//cytoplasm//neuron projection
CUFF.330.13	1958	148664476	EDK96892.1	2214	0	KDEL (Lys-Asp-Glu-Leu) containing 1, isoform CRA_b [Mus musculus]	26343368	AK053315.1	1618	0	Mus musculus 0 day neonate eyeball cDNA, RIKEN full-length enriched library, clone:E130009H02 product:KDEL containing protein 1, full insert sequence	Q9JHP7	350	6.11783e-34	KDEL motif-containing protein 1	--	--	--	--	GO:0005788	endoplasmic reticulum lumen
CUFF.411.4	684	5689405	BAA82986.1	611	1.06021e-70	KIAA1034 protein [Homo sapiens]	297669121	XM_002812708.1	395	0	PREDICTED: Pongo abelii SATB homeobox 2, transcript variant 1 (SATB2), mRNA	Q8VI24	484	1.39396e-54	DNA-binding protein SATB2	GO:0006338//GO:0051216//GO:0071310//GO:0000122//GO:0009880//GO:0060021//GO:0001764//GO:0048704//GO:0045944//GO:0002076	chromatin remodeling//cartilage development//cellular response to organic substance//negative regulation of transcription from RNA polymerase II promoter//embryonic pattern specification//palate development//neuron migration//embryonic skeletal system morphogenesis//positive regulation of transcription from RNA polymerase II promoter//osteoblast development	GO:0003682//GO:0043565//GO:0003700	chromatin binding//sequence-specific DNA binding//sequence-specific DNA binding transcription factor activity	GO:0005737//GO:0005730//GO:0005667//GO:0000118//GO:0016363	cytoplasm//nucleolus//transcription factor complex//histone deacetylase complex//nuclear matrix
CUFF.1791.8	773	--	--	--	--	--	354794180	JN958681.1	98	4.64223e-42	Mus musculus targeted non-conditional, lacZ-tagged mutant allele Traf3ip3:tm1e(KOMP)Wtsi; transgenic	--	--	--	--	--	--	--	--	--	--
CUFF.642.3	756	194211329	XP_001492897.2	608	2.1156e-74	PREDICTED: AN1-type zinc finger protein 2B-like [Equus caballus]	354789584	JN954085.1	51	6.0784e-16	Mus musculus targeted KO-first, conditional ready, lacZ-tagged mutant allele Abcb6:tm1a(KOMP)Wtsi; transgenic	Q91X58	591	7.80149e-74	AN1-type zinc finger protein 2B	--	--	--	--	--	--
CUFF.434.4	2264	41056093	NP_075364.2	1935	0	NIF3-like protein 1 [Mus musculus] gi|341942246|sp|Q9EQ80.4|NIF3L_MOUSE RecName: Full=NIF3-like protein 1 &gt;gi|40796191|gb|AAH65163.1| Ngg1 interacting factor 3-like 1 (S. pombe) [Mus musculus] &gt;gi|74177365|dbj|BAE34583.1| unnamed protein product [Mus musculus] &gt;gi|74191788|dbj|BAE32848.1| unnamed protein product [Mus musculus] &gt;gi|148667665|gb|EDL00082.1| Ngg1 interacting factor 3-lik…	41056092	NM_022988.2	2107	0	Mus musculus Ngg1 interacting factor 3-like 1 (S. pombe) (Nif3l1), mRNA gi|40796190|gb|BC065163.1| Mus musculus Ngg1 interacting factor 3-like 1 (S. pombe), mRNA (cDNA clone MGC:90078 IMAGE:6404016), complete cds	Q9EQ80	1935	0	NIF3-like protein 1	GO:0045893	positive regulation of transcription, DNA-dependent	GO:0008134	transcription factor binding	GO:0005739	mitochondrion
CUFF.643.3	3932	17647117	NP_076221.1	182	1.46497e-10	ATP-binding cassette sub-family B member 6, mitochondrial [Mus musculus] gi|81917203|sp|Q9DC29.1|ABCB6_MOUSE RecName: Full=ATP-binding cassette sub-family B member 6, mitochondrial &gt;gi|12835889|dbj|BAB23404.1| unnamed protein product [Mus musculus] &gt;gi|13879318|gb|AAH06634.1| ATP-binding cassette, sub-family B (MDR/TAP), member 6 [Mus musculus] &gt;gi|74219825|dbj|BAE40501.1| unnamed protei…	74193067	AK040323.1	3551	0	Mus musculus 0 day neonate thymus cDNA, RIKEN full-length enriched library, clone:A430087B09 product:ATP-binding cassette, sub-family B (MDR/TAP), member 6, full insert sequence	Q9DC29	182	4.2582e-12	ATP-binding cassette sub-family B member 6, mitochondrial	GO:0043588//GO:0071585//GO:0015886//GO:0007420//GO:0006779//GO:0006200//GO:0070574	skin development//detoxification of cadmium ion//heme transport//brain development//porphyrin-containing compound biosynthetic process//ATP catabolic process//cadmium ion transmembrane transport	GO:0020037//GO:0005524//GO:0015562//GO:0015439	heme binding//ATP binding//efflux transmembrane transporter activity//heme-transporting ATPase activity	GO:0005783//GO:0031307//GO:0005774//GO:0005794//GO:0005886	endoplasmic reticulum//integral to mitochondrial outer membrane//vacuolar membrane//Golgi apparatus//plasma membrane
CUFF.22.10	2820	26006115	BAC41400.1	1025	2.08053e-116	mKIAA0203 protein [Mus musculus]	26096875	AK076550.1	2141	0	Mus musculus adult male testis cDNA, RIKEN full-length enriched library, clone:4921503C24 product:coiled coil forming protein 1, full insert sequence	Q9ESK9	1025	1.50224e-117	RB1-inducible coiled-coil protein 1	GO:0001889//GO:0006355//GO:0007507//GO:0043066//GO:0045793//GO:0007254//GO:0001934//GO:0010506//GO:0007049//GO:0000045	liver development//regulation of transcription, DNA-dependent//heart development//negative regulation of apoptotic process//positive regulation of cell size//JNK cascade//positive regulation of protein phosphorylation//regulation of autophagy//cell cycle//autophagic vacuole assembly	GO:0019901	protein kinase binding	GO:0005634//GO:0070969//GO:0034045	nucleus//ULK1-ATG13-FIP200 complex//pre-autophagosomal structure membrane
CUFF.3.2	6094	59858539	NP_001011874.1	2856	0	XK-related protein 4 [Mus musculus] gi|77417620|sp|Q5GH67.1|XKR4_MOUSE RecName: Full=XK-related protein 4 &gt;gi|46948375|gb|AAT07099.1| XK-related protein 4 [Mus musculus]	59858538	NM_001011874.1	3634	0	Mus musculus X Kell blood group precursor related family member 4 (Xkr4), mRNA gi|46948374|gb|AY534250.1| Mus musculus XK-related protein 4 mRNA, complete cds	Q5GH67	2856	0	XK-related protein 4	--	--	--	--	GO:0016021	integral to membrane
CUFF.1791.4	3481	74186818	BAC31127.2	135	6.50007e-06	unnamed protein product [Mus musculus]	26085321	AK036608.1	3219	0	Mus musculus adult male bone cDNA, RIKEN full-length enriched library, clone:9830141C07 product:weakly similar to BM282D4.3.2 (NOVEL PROTEIN (ISOFORM 2)) [Mus musculus], full insert sequence	Q8C0G2	370	1.63091e-35	TRAF3-interacting JNK-activating modulator	--	--	--	--	--	--
CUFF.1704.1	3139	37589967	AAH21842.2	2397	0	Sushi domain containing 4 [Mus musculus]	18256869	BC021842.1	1948	0	Mus musculus sushi domain containing 4, mRNA (cDNA clone MGC:30368 IMAGE:5135798), complete cds	Q8BH32	2379	0	Sushi domain-containing protein 4	--	--	--	--	--	--
CUFF.915.7	3105	206025	AAA41804.1	3868	0	peptidyl-glycine alpha-amidating monooxygenase precursor (EC 1.14.17.3) [Rattus norvegicus] gi|2934940|gb|AAC05605.1| peptidylglycine alpha-amidating monooxygenase precursor [Rattus norvegicus] &gt;gi|149037431|gb|EDL91862.1| peptidylglycine alpha-amidating monooxygenase, isoform CRA_b [Rattus norvegicus] &gt;gi|149037432|gb|EDL91863.1| peptidylglycine alpha-amidating monooxygenase, isoform CRA_b…	--	--	2177	0	Rat peptidyl-glycine alpha-amidating monooxygenase (rPAM-2) mRNA, complete cds	P12890	2793	0	Peptidyl-glycine alpha-amidating monooxygenase B	GO:0018032//GO:0006518//GO:0032355//GO:0042493//GO:0009268//GO:0007507//GO:0001666//GO:0060173//GO:0007595//GO:0009404//GO:0006357//GO:0051384//GO:0001676//GO:0007417//GO:0046688	protein amidation//peptide metabolic process//response to estradiol stimulus//response to drug//response to pH//heart development//response to hypoxia//limb development//lactation//toxin metabolic process//regulation of transcription from RNA polymerase II promoter//response to glucocorticoid stimulus//long-chain fatty acid metabolic process//central nervous system development//response to copper…	GO:0019901//GO:0005507//GO:0004504//GO:0004598//GO:0031418//GO:0008270//GO:0005509	protein kinase binding//copper ion binding//peptidylglycine monooxygenase activity//peptidylamidoglycolate lyase activity//L-ascorbic acid binding//zinc ion binding//calcium ion binding	GO:0030658//GO:0005615//GO:0048471//GO:0043005//GO:0016021//GO:0005624//GO:0005886//GO:0030667//GO:0005802//GO:0043204//GO:0009986	transport vesicle membrane//extracellular space//perinuclear region of cytoplasm//neuron projection//integral to membrane//membrane fraction//plasma membrane//secretory granule membrane//trans-Golgi network//perikaryon//cell surface
CUFF.1514.7	3980	224809307	NP_038947.2	203	3.20154e-13	ubiquitin carboxyl-terminal hydrolase 21 [Mus musculus]	26081167	AK029124.1	2591	0	Mus musculus 10 days neonate skin cDNA, RIKEN full-length enriched library, clone:4732494L18 product:ubiquitin specific protease 23, full insert sequence	Q9QZL6	203	9.30581e-15	Ubiquitin carboxyl-terminal hydrolase 21	--	--	--	--	--	--
CUFF.683.1	4716	60360402	BAD90445.1	2236	0	mKIAA1435 protein [Mus musculus]	162287108	NM_001111279.1	4551	0	Mus musculus WD repeat and FYVE domain containing 1 (Wdfy1), transcript variant 1, mRNA	Q8IWB7	2207	0	WD repeat and FYVE domain-containing protein 1	--	--	GO:0046872//GO:0005545	metal ion binding//1-phosphatidylinositol binding	GO:0005634//GO:0005829//GO:0005769	nucleus//cytosol//early endosome
CUFF.1371.12	1433	344235252	EGV91355.1	147	1.49707e-08	hypothetical protein I79_025987 [Cricetulus griseus]	51593592	BC080708.1	97	3.15528e-41	Mus musculus growth arrest specific 5, mRNA (cDNA clone IMAGE:3669851)	--	--	--	--	--	--	--	--	--	--
CUFF.1157.3	1963	354473414	XP_003498930.1	652	5.48542e-78	PREDICTED: ADP-ribosylation factor-like protein 8A-like [Cricetulus griseus]	118130256	NM_026823.2	253	8.29146e-128	Mus musculus ADP-ribosylation factor-like 8A (Arl8a), mRNA	Q8VEH3	652	4.5664e-79	ADP-ribosylation factor-like protein 8A	--	--	--	--	--	--
CUFF.615.5	475	148667907	EDL00324.1	239	2.96788e-52	solute carrier family 11 (proton-coupled divalent metal ion transporters), member 1, isoform CRA_c [Mus musculus]	354792819	JN957320.1	76	4.71848e-30	Mus musculus targeted non-conditional, lacZ-tagged mutant allele Slc11a1:tm1e(EUCOMM)Wtsi; transgenic	P41251	236	2.617e-53	Natural resistance-associated macrophage protein 1	GO:0006879//GO:0002606//GO:0000060//GO:0007035//GO:0006826//GO:0001818//GO:0002827//GO:0006828//GO:0032729//GO:0042116//GO:0032147//GO:0045944//GO:0050829//GO:0032496//GO:0048002//GO:0050766//GO:0002369//GO:0032632//GO:0034341//GO:0015992//GO:0032623//GO:0070574//GO:0000165//GO:0060586//GO:0042832//GO:0042060//GO:0006954//GO:0045730//GO:0043091//GO:0070839//GO:0045342//GO:0002309//GO:0006876//GO:…	cellular iron ion homeostasis//positive regulation of dendritic cell antigen processing and presentation//protein import into nucleus, translocation//vacuolar acidification//iron ion transport//negative regulation of cytokine production//positive regulation of T-helper 1 type immune response//manganese ion transport//positive regulation of interferon-gamma production//macrophage activation//activ…	GO:0051139//GO:0005384//GO:0042803	metal ion:hydrogen antiporter activity//manganese ion transmembrane transporter activity//protein homodimerization activity	GO:0070821//GO:0009279//GO:0030670//GO:0005764//GO:0010008//GO:0005770//GO:0016021//GO:0005886//GO:0009986	tertiary granule membrane//cell outer membrane//phagocytic vesicle membrane//lysosome//endosome membrane//late endosome//integral to membrane//plasma membrane//cell surface
CUFF.246.3	1187	344250344	EGW06448.1	1308	5.39009e-176	Beta-centractin [Cricetulus griseus]	118130225	NM_146107.2	191	1.44973e-93	Mus musculus ARP1 actin-related protein 1B, centractin beta (Actr1b), mRNA	Q8R5C5	1091	2.69826e-145	Beta-centractin	--	--	--	--	--	--
CUFF.1013.5	2349	148707842	EDL39789.1	1201	4.3489e-157	insulin induced gene 2, isoform CRA_a [Mus musculus]	19526953	NM_133748.1	2298	0	Mus musculus insulin induced gene 2 (Insig2), transcript variant 1, mRNA gi|18605996|gb|BC023067.1| Mus musculus insulin induced gene 2, mRNA (cDNA clone MGC:36459 IMAGE:5357599), complete cds	Q91WG1	1191	3.46538e-157	Insulin-induced gene 2 protein	GO:0006641//GO:0006695//GO:0010894//GO:0060363//GO:0042474//GO:0042472//GO:0045717//GO:0030967//GO:0060021	triglyceride metabolic process//cholesterol biosynthetic process//negative regulation of steroid biosynthetic process//cranial suture morphogenesis//middle ear morphogenesis//inner ear morphogenesis//negative regulation of fatty acid biosynthetic process//ER-nuclear sterol response pathway//palate development	GO:0008134	transcription factor binding	GO:0032937	SREBP-SCAP-Insig complex
CUFF.665.2	7434	165377246	NP_033234.2	488	3.40699e-46	anion exchange protein 3 [Mus musculus] gi|341940268|sp|P16283.2|B3A3_MOUSE RecName: Full=Anion exchange protein 3; Short=AE 3; Short=Anion exchanger 3; AltName: Full=Neuronal band 3-like protein; AltName: Full=Solute carrier family 4 member 3 &gt;gi|10953761|gb|AAG25582.1|AF294651_1 anion exchanger 3 brain isoform [Mus musculus] &gt;gi|148668009|gb|EDL00426.1| solute carrier family 4 (anion exch…	74180990	AK147218.1	6054	0	Mus musculus 15 days embryo brain cDNA, RIKEN full-length enriched library, clone:M421010G17 product:solute carrier family 4 (anion exchanger), member 3, full insert sequence	P16283	488	9.90299e-48	Anion exchange protein 3	GO:0006820//GO:0034220//GO:0051453	anion transport//ion transmembrane transport//regulation of intracellular pH	GO:0005452	inorganic anion exchanger activity	GO:0016021//GO:0005886	integral to membrane//plasma membrane
CUFF.1658.7	1000	26380702	BAB29459.2	550	2.05285e-138	unnamed protein product [Mus musculus]	254028216	NM_001163290.1	365	0	Mus musculus aarF domain containing kinase 3 (Adck3), nuclear gene encoding mitochondrial protein, transcript variant 2, mRNA	Q60936	550	7.57632e-140	Chaperone activity of bc1 complex-like, mitochondrial	--	--	--	--	--	--
CUFF.779.2	5625	148708223	EDL40170.1	2931	0	trinucleotide repeat containing 15, isoform CRA_g [Mus musculus]	159032015	NM_001110212.1	1391	0	Mus musculus GRB10 interacting GYF protein 2 (Gigyf2), transcript variant 2, mRNA	Q6Y7W8	1223	6.66606e-140	PERQ amino acid-rich with GYF domain-containing protein 2	GO:0008344//GO:0048009//GO:0048873//GO:0035264//GO:0000084//GO:0050881//GO:0044267//GO:0009791//GO:0007631//GO:0021522//GO:0050885	adult locomotory behavior//insulin-like growth factor receptor signaling pathway//homeostasis of number of cells within a tissue//multicellular organism growth//S phase of mitotic cell cycle//musculoskeletal movement//cellular protein metabolic process//post-embryonic development//feeding behavior//spinal cord motor neuron differentiation//neuromuscular process controlling balance	--	--	--	--
CUFF.1689.1	1992	148681173	EDL13120.1	2916	0	RIKEN cDNA A230079K17, isoform CRA_b [Mus musculus]	26332936	AK038967.1	1872	0	Mus musculus adult male hypothalamus cDNA, RIKEN full-length enriched library, clone:A230079K17 product:hypothetical protein, full insert sequence	Q0VDD8	281	3.30247e-24	Dynein heavy chain 14, axonemal	--	--	--	--	--	--
CUFF.1502.4	1109	124486893	NP_001074744.1	675	3.7011e-84	UPF0740 protein C1orf192 homolog [Mus musculus] gi|81892338|sp|Q6P8X9.1|CA192_MOUSE RecName: Full=UPF0740 protein C1orf192 homolog &gt;gi|38174172|gb|AAH61017.1| RIKEN cDNA 1700009P17 gene [Mus musculus] &gt;gi|148707188|gb|EDL39135.1| mCG8646, isoform CRA_b [Mus musculus] &gt;gi|148707189|gb|EDL39136.1| mCG8646, isoform CRA_b [Mus musculus]	124486892	NM_001081275.1	158	2.98876e-75	Mus musculus RIKEN cDNA 1700009P17 gene (1700009P17Rik), mRNA	Q6P8X9	675	1.07579e-85	UPF0740 protein C1orf192 homolog	--	--	--	--	--	--
CUFF.1278.1	6696	74206767	BAE41626.1	2994	0	unnamed protein product [Mus musculus]	68303761	AC156542.9	108	1.15209e-46	Mus musculus chromosome 1, clone RP23-370J16, complete sequence	Q3UW53	1828	0	Protein Niban	GO:0001933//GO:0001934//GO:0034976//GO:0045727	negative regulation of protein phosphorylation//positive regulation of protein phosphorylation//response to endoplasmic reticulum stress//positive regulation of translation	--	--	GO:0005634//GO:0005886//GO:0005737	nucleus//plasma membrane//cytoplasm
CUFF.1219.2	754	7656969	NP_056595.1	939	1.36463e-123	complement factor H-related 1 precursor [Mus musculus] gi|309165|gb|AAA37414.1| complement factor H-related protein [Mus musculus] &gt;gi|84993265|gb|AAI11871.1| Complement factor H-related 1 [Mus musculus]	229335602	NM_015780.2	73	3.57153e-28	Mus musculus complement factor H-related 1 (Cfhr1), mRNA	Q03591	307	3.04766e-31	Complement factor H-related protein 1	--	--	--	--	--	--
CUFF.823.2	10135	119591516	EAW71110.1	171	1.22885e-08	collagen, type VI, alpha 3, isoform CRA_h [Homo sapiens]	--	--	97	2.27592e-40	Mus musculus type VI collagen alpha 3 subunit mRNA, complete cds	P12111	171	3.5967e-10	Collagen alpha-3(VI) chain	GO:0007155//GO:0009749//GO:0007517//GO:0007411	cell adhesion//response to glucose stimulus//muscle organ development//axon guidance	GO:0004867	serine-type endopeptidase inhibitor activity	GO:0005589//GO:0005615//GO:0042383	collagen type VI//extracellular space//sarcolemma
CUFF.729.4	1074	309272677	XP_001475687.2	207	4.66314e-15	PREDICTED: interferon-induced protein 75-like [Mus musculus]	309272676	XM_001475637.2	216	1.65618e-107	PREDICTED: Mus musculus interferon-induced protein 75-like (LOC677525), mRNA	Q8BVK9	525	2.16218e-60	Sp110 nuclear body protein	--	--	--	--	--	--
CUFF.369.12	1097	124487313	NP_001074550.1	329	7.63538e-111	glutaminase kidney isoform, mitochondrial isoform 1 [Mus musculus] gi|391359280|sp|D3Z7P3.1|GLSK_MOUSE RecName: Full=Glutaminase kidney isoform, mitochondrial; Short=GLS; Flags: Precursor	164607134	NM_001113383.1	318	3.36597e-164	Mus musculus glutaminase (Gls), nuclear gene encoding mitochondrial protein, transcript variant 2, mRNA	D3Z7P3	329	2.77797e-112	Glutaminase kidney isoform, mitochondrial	GO:0007610//GO:0051289//GO:0006543//GO:0007268//GO:0006537//GO:0002087	behavior//protein homotetramerization//glutamine catabolic process//synaptic transmission//glutamate biosynthetic process//regulation of respiratory gaseous exchange by neurological system process	GO:0004359	glutaminase activity	GO:0005739	mitochondrion
CUFF.1676.1	3372	148681191	EDL13138.1	4001	0	transmembrane protein 63a, isoform CRA_a [Mus musculus]	133892318	NM_144794.2	3201	0	Mus musculus transmembrane protein 63a (Tmem63a), mRNA	Q91YT8	3966	0	Transmembrane protein 63A	--	--	GO:0000166	nucleotide binding	GO:0005765//GO:0016021	lysosomal membrane//integral to membrane
CUFF.751.10	5071	148708286	EDL40233.1	3463	0	armadillo repeat containing 9, isoform CRA_f [Mus musculus]	26326292	AK030307.1	4679	0	Mus musculus 11 days pregnant adult female ovary and uterus cDNA, RIKEN full-length enriched library, clone:5031418I23 product:hypothetical Aspartic acid-rich region containing protein, full insert sequence	Q9D2I5	3355	0	LisH domain-containing protein ARMC9	--	--	--	--	--	--
CUFF.1002.2	2792	169234918	NP_001108546.1	4053	0	primary ciliary dyskinesia protein 1 [Mus musculus] gi|298351767|sp|A9Q751.1|PCDP1_MOUSE RecName: Full=Primary ciliary dyskinesia protein 1 &gt;gi|149384919|gb|ABR25260.1| primary ciliary dyskinesia protein 1 [Mus musculus]	169234917	NM_001115074.1	2511	0	Mus musculus predicted gene 101 (Gm101), mRNA gi|149384918|gb|EF632061.1| Mus musculus primary ciliary dyskinesia protein 1 (Pcdp1) mRNA, complete cds	A9Q751	4053	0	Primary ciliary dyskinesia protein 1	--	--	--	--	--	--
CUFF.371.2	3301	31543307	NP_032693.2	1701	0	NGFI-A-binding protein 1 [Mus musculus] gi|341941151|sp|Q61122.2|NAB1_MOUSE RecName: Full=NGFI-A-binding protein 1; AltName: Full=EGR-1-binding protein 1 &gt;gi|13542862|gb|AAH05627.1| Ngfi-A binding protein 1 [Mus musculus] &gt;gi|16877245|gb|AAH16886.1| Ngfi-A binding protein 1 [Mus musculus] &gt;gi|148667555|gb|EDK99971.1| Ngfi-A binding protein 1 [Mus musculus]	255708426	NM_008667.3	108	5.65196e-47	Mus musculus Ngfi-A binding protein 1 (Nab1), mRNA	Q61122	1701	0	NGFI-A-binding protein 1	GO:0045892//GO:0001958//GO:0014037//GO:0042552//GO:0045682	negative regulation of transcription, DNA-dependent//endochondral ossification//Schwann cell differentiation//myelination//regulation of epidermis development	GO:0008134	transcription factor binding	GO:0005634	nucleus
CUFF.411.2	5017	73695230	AAI03493.1	2520	0	SATB2 protein [Homo sapiens]	145046228	NM_139146.2	405	0	Mus musculus special AT-rich sequence binding protein 2 (Satb2), mRNA	Q8VI24	587	2.54945e-61	DNA-binding protein SATB2	GO:0006338//GO:0051216//GO:0071310//GO:0000122//GO:0009880//GO:0060021//GO:0001764//GO:0048704//GO:0045944//GO:0002076	chromatin remodeling//cartilage development//cellular response to organic substance//negative regulation of transcription from RNA polymerase II promoter//embryonic pattern specification//palate development//neuron migration//embryonic skeletal system morphogenesis//positive regulation of transcription from RNA polymerase II promoter//osteoblast development	GO:0003682//GO:0043565//GO:0003700	chromatin binding//sequence-specific DNA binding//sequence-specific DNA binding transcription factor activity	GO:0005737//GO:0005730//GO:0005667//GO:0000118//GO:0016363	cytoplasm//nucleolus//transcription factor complex//histone deacetylase complex//nuclear matrix
CUFF.1512.7	1171	--	--	382	1.93395e-38	beta-1,4-galactosyltransferase III [Mus musculus]	354793830	JN958331.1	86	3.34503e-35	Mus musculus targeted KO-first, conditional ready, lacZ-tagged mutant allele B4galt3:tm1a(EUCOMM)Wtsi; transgenic	Q91YY2	382	5.62136e-40	Beta-1,4-galactosyltransferase 3	GO:0005975	carbohydrate metabolic process	GO:0046872//GO:0003945//GO:0003831	metal ion binding//N-acetyllactosamine synthase activity//beta-N-acetylglucosaminylglycopeptide beta-1,4-galactosyltransferase activity	GO:0005794//GO:0016021	Golgi apparatus//integral to membrane
CUFF.1174.1	1271	10946862	NP_067442.1	871	6.20018e-113	troponin I, slow skeletal muscle [Mus musculus] gi|162951867|ref|NP_001106173.1| troponin I, slow skeletal muscle [Mus musculus] &gt;gi|33301735|sp|Q9WUZ5.3|TNNI1_MOUSE RecName: Full=Troponin I, slow skeletal muscle; AltName: Full=Troponin I, slow-twitch isoform &gt;gi|5457405|emb|CAB48403.1| slow skeletal muscle troponin I [Mus musculus] &gt;gi|12848886|dbj|BAB28123.1| unnamed protein product [M…	162951866	NM_001112702.1	1011	0	Mus musculus troponin I, skeletal, slow 1 (Tnni1), transcript variant 2, mRNA	Q9WUZ5	871	1.80219e-114	Troponin I, slow skeletal muscle	GO:0006937//GO:0055010	regulation of muscle contraction//ventricular cardiac muscle tissue morphogenesis	GO:0003779	actin binding	GO:0005861	troponin complex
CUFF.596.7	4228	148667868	EDL00285.1	1015	1.63945e-116	Swi/SNF related matrix associated, actin dependent regulator of chromatin, subfamily a-like 1, isoform CRA_b [Mus musculus]	74179774	AK161570.1	3995	0	Mus musculus adult male pituitary gland cDNA, RIKEN full-length enriched library, clone:5330418M18 product:Swi/SNF related matrix associated, actin dependent regulator of chromatin, subfamily a-like 1, full insert sequence	Q8BJL0	912	6.08151e-103	SWI/SNF-related matrix-associated actin-dependent regulator of chromatin subfamily A-like protein 1	GO:0032508//GO:0006357//GO:0006200//GO:0016568	DNA duplex unwinding//regulation of transcription from RNA polymerase II promoter//ATP catabolic process//chromatin modification	GO:0003677//GO:0005524//GO:0008094//GO:0003678	DNA binding//ATP binding//DNA-dependent ATPase activity//DNA helicase activity	GO:0005634	nucleus
CUFF.1758.6	774	148681062	EDL13009.1	798	3.58607e-104	mCG14106, isoform CRA_c [Mus musculus]	254540125	NM_001163422.1	469	0	Mus musculus TatD DNase domain containing 3 (Tatdn3), transcript variant 3, mRNA	Q3U1C6	724	2.98652e-93	Putative deoxyribonuclease TATDN3	--	--	--	--	--	--
CUFF.624.5	5181	148667927	EDL00344.1	5723	0	serine/threonine kinase 36 (fused homolog, Drosophila), isoform CRA_c [Mus musculus]	67846120	NM_175031.3	5166	0	Mus musculus serine/threonine kinase 36 (fused homolog, Drosophila) (Stk36), mRNA	Q69ZM6	5696	0	Serine/threonine-protein kinase 36	GO:0007228//GO:0006468//GO:0042384//GO:0009791//GO:0045880	positive regulation of hh target transcription factor activity//protein phosphorylation//cilium assembly//post-embryonic development//positive regulation of smoothened signaling pathway	GO:0005524//GO:0046872//GO:0004674//GO:0008134	ATP binding//metal ion binding//protein serine/threonine kinase activity//transcription factor binding	GO:0005634//GO:0005737	nucleus//cytoplasm
CUFF.1791.5	1344	74186818	BAC31127.2	864	3.66731e-111	unnamed protein product [Mus musculus]	26098969	AK080080.1	1250	0	Mus musculus adult male aorta and vein cDNA, RIKEN full-length enriched library, clone:A530058G07 product:BM282D4.3.2 (NOVEL PROTEIN (ISOFORM 2)) homolog [Mus musculus], full insert sequence	Q8C0G2	859	8.9004e-108	TRAF3-interacting JNK-activating modulator	--	--	--	--	--	--
CUFF.967.3	3948	--	--	400	2.70634e-38	RecName: Full=Serpin B10 gi|20988602|gb|AAH29736.1| Serine (or cysteine) peptidase inhibitor, clade B (ovalbumin), member 10 [Mus musculus] &gt;gi|47125086|gb|AAH69938.1| Serine (or cysteine) peptidase inhibitor, clade B (ovalbumin), member 10 [Mus musculus]	237757329	NM_198028.3	3402	0	Mus musculus serine (or cysteine) peptidase inhibitor, clade B (ovalbumin), member 10 (Serpinb10), transcript variant 1, mRNA	Q8K1K6	400	7.86645e-40	Serpin B10	GO:0045861//GO:0010951	negative regulation of proteolysis//negative regulation of endopeptidase activity	GO:0004867	serine-type endopeptidase inhibitor activity	--	--
CUFF.1142.2	3342	38259186	NP_082596.2	1753	0	adiponectin receptor protein 1 [Mus musculus] gi|38372245|sp|Q91VH1.1|ADR1_MOUSE RecName: Full=Adiponectin receptor protein 1 &gt;gi|15928831|gb|AAH14875.1| Adiponectin receptor 1 [Mus musculus] &gt;gi|38018665|gb|AAR08378.1| progestin and adipoQ receptor family member I [Mus musculus] &gt;gi|74150717|dbj|BAE25492.1| unnamed protein product [Mus musculus] &gt;gi|74195292|dbj|BAE28369.1| unnamed p…	74150718	AK143680.1	3134	0	Mus musculus 6 days neonate spleen cDNA, RIKEN full-length enriched library, clone:F430009C20 product:Adiponectin receptor protein 1, full insert sequence	Q91VH1	1753	0	Adiponectin receptor protein 1	GO:0030308//GO:0019395//GO:0046628//GO:0033211//GO:0046427//GO:0033210//GO:0009755	negative regulation of cell growth//fatty acid oxidation//positive regulation of insulin receptor signaling pathway//adiponectin-mediated signaling pathway//positive regulation of JAK-STAT cascade//leptin-mediated signaling pathway//hormone-mediated signaling pathway	GO:0042802//GO:0004872//GO:0046982//GO:0042562//GO:0019901	identical protein binding//receptor activity//protein heterodimerization activity//hormone binding//protein kinase binding	GO:0044459//GO:0016021	plasma membrane part//integral to membrane
CUFF.22.1	2995	226693374	NP_033956.2	4135	0	RB1-inducible coiled-coil protein 1 [Mus musculus] gi|341942163|sp|Q9ESK9.3|RBCC1_MOUSE RecName: Full=RB1-inducible coiled-coil protein 1; AltName: Full=Coiled-coil-forming protein 1; AltName: Full=FAK family kinase-interacting protein of 200 kDa; Short=FIP200; AltName: Full=LaXp180	42490936	BC066152.1	2670	0	Mus musculus RB1-inducible coiled-coil 1, mRNA (cDNA clone IMAGE:30084502), partial cds	Q9ESK9	4135	0	RB1-inducible coiled-coil protein 1	--	--	--	--	--	--
CUFF.549.12	4763	765293	AAB32560.1	1364	1.79135e-171	HMW MAP2 [Rattus sp.]	90186269	NM_001039934.1	818	0	Mus musculus microtubule-associated protein 2 (Mtap2), transcript variant 1, mRNA	P15146	194	7.70291e-168	Microtubule-associated protein 2	--	--	--	--	--	--
CUFF.22.5	3019	226693374	NP_033956.2	4135	0	RB1-inducible coiled-coil protein 1 [Mus musculus] gi|341942163|sp|Q9ESK9.3|RBCC1_MOUSE RecName: Full=RB1-inducible coiled-coil protein 1; AltName: Full=Coiled-coil-forming protein 1; AltName: Full=FAK family kinase-interacting protein of 200 kDa; Short=FIP200; AltName: Full=LaXp180	42490936	BC066152.1	2670	0	Mus musculus RB1-inducible coiled-coil 1, mRNA (cDNA clone IMAGE:30084502), partial cds	Q9ESK9	4135	0	RB1-inducible coiled-coil protein 1	--	--	--	--	--	--
CUFF.406.2	1457	148667615	EDL00032.1	1238	4.42217e-165	bol, boule-like (Drosophila), isoform CRA_b [Mus musculus]	164565414	NM_029267.3	1014	0	Mus musculus bol, boule-like (Drosophila) (Boll), transcript variant 1, mRNA	Q924M5	1063	4.05679e-141	Protein boule-like	GO:0030154//GO:0007283//GO:0045948//GO:0007126//GO:0007275	cell differentiation//spermatogenesis//positive regulation of translational initiation//meiosis//multicellular organismal development	GO:0003723//GO:0008494//GO:0000166	RNA binding//translation activator activity//nucleotide binding	GO:0005737	cytoplasm
CUFF.655.6	1842	153792586	NP_031489.4	2531	0	striated muscle-specific serine/threonine-protein kinase isoform 1 [Mus musculus]	153792585	NM_007463.4	1734	0	Mus musculus SPEG complex locus (Speg), transcript variant 1, mRNA	Q62407	2531	0	Striated muscle-specific serine/threonine-protein kinase	--	--	--	--	--	--
CUFF.659.11	1499	39104492	BAC65622.3	179	6.35272e-11	mKIAA0657 protein [Mus musculus]	354798875	JN963376.1	116	9.05767e-52	Mus musculus targeted KO-first, conditional ready, lacZ-tagged mutant allele Tmem198:tm1a(KOMP)Wtsi; transgenic	O75147	129	2.3942e-06	Obscurin-like protein 1	--	--	--	--	--	--
CUFF.807.6	5027	258613898	NP_941054.2	341	1.15295e-29	Holliday junction recognition protein [Mus musculus]	354800102	JN964603.1	98	3.12915e-41	Mus musculus targeted non-conditional, lacZ-tagged mutant allele Hjurp:tm1e(EUCOMM)Wtsi; transgenic	Q6PG16	341	3.35125e-31	Holliday junction recognition protein	--	--	--	--	--	--
CUFF.1678.1	1309	6753762	NP_034275.1	2059	0	epoxide hydrolase 1 precursor [Mus musculus] gi|341940814|sp|Q9D379.2|HYEP_MOUSE RecName: Full=Epoxide hydrolase 1; AltName: Full=Epoxide hydratase; AltName: Full=Microsomal epoxide hydrolase &gt;gi|1890860|gb|AAB49762.1| microsomal epoxide hydrolase [Mus musculus] &gt;gi|28175132|gb|AAH45194.1| Epoxide hydrolase 1, microsomal [Mus musculus] &gt;gi|38181787|gb|AAH61493.1| Epoxide hydrolase 1, mic…	38181786	BC061493.1	1131	0	Mus musculus epoxide hydrolase 1, microsomal, mRNA (cDNA clone MGC:70250 IMAGE:4488885), complete cds	Q9D379	2059	0	Epoxide hydrolase 1	GO:0019439//GO:0014070//GO:0009636	aromatic compound catabolic process//response to organic cyclic compound//response to toxin	GO:0004301//GO:0033961//GO:0019899	epoxide hydrolase activity//cis-stilbene-oxide hydrolase activity//enzyme binding	GO:0005783//GO:0005792//GO:0016021	endoplasmic reticulum//microsome//integral to membrane
CUFF.289.1	3617	224809379	NP_001028307.2	1792	0	E3 ubiquitin-protein ligase RNF149 precursor [Mus musculus] gi|341942148|sp|Q3U2C5.3|RN149_MOUSE RecName: Full=E3 ubiquitin-protein ligase RNF149; AltName: Full=Goliath-related E3 ubiquitin-protein ligase 4; AltName: Full=RING finger protein 149; Flags: Precursor	74199394	AK155360.1	2469	0	Mus musculus NOD-derived CD11c +ve dendritic cells cDNA, RIKEN full-length enriched library, clone:F630222A14 product:ring finger protein 149, full insert sequence	Q3U2C5	1792	0	E3 ubiquitin-protein ligase RNF149	--	--	--	--	--	--
CUFF.621.1	7405	148667920	EDL00337.1	258	5.34601e-19	mCG133876, isoform CRA_d [Mus musculus]	141801887	NM_029888.2	105	5.93077e-45	Mus musculus zinc finger protein 142 (Zfp142), mRNA	P52746	275	1.57034e-22	Zinc finger protein 142	--	--	--	--	--	--
CUFF.751.12	3070	26339120	BAC33231.1	1489	0	unnamed protein product [Mus musculus]	26339119	AK048064.1	2674	0	Mus musculus 16 days embryo head cDNA, RIKEN full-length enriched library, clone:C130032L16 product:hypothetical protein, full insert sequence	Q9D2I5	1385	1.23911e-174	LisH domain-containing protein ARMC9	--	--	--	--	--	--
CUFF.1549.3	3642	148707084	EDL39031.1	444	8.0269e-48	phosphoprotein enriched in astrocytes 15, isoform CRA_a [Mus musculus]	86439980	NM_011063.2	359	0	Mus musculus phosphoprotein enriched in astrocytes 15A (Pea15a), transcript variant 2, mRNA	Q62048	293	2.06416e-28	Astrocytic phosphoprotein PEA-15	GO:0006916//GO:0046325//GO:0035556	anti-apoptosis//negative regulation of glucose import//intracellular signal transduction	GO:0005080	protein kinase C binding	GO:0005875//GO:0005737	microtubule associated complex//cytoplasm
CUFF.1676.4	3321	148681191	EDL13138.1	3993	0	transmembrane protein 63a, isoform CRA_a [Mus musculus]	133892318	NM_144794.2	3198	0	Mus musculus transmembrane protein 63a (Tmem63a), mRNA	Q91YT8	3966	0	Transmembrane protein 63A	--	--	GO:0000166	nucleotide binding	GO:0005765//GO:0016021	lysosomal membrane//integral to membrane
CUFF.1490.1	2018	158508485	NP_001103455.1	1509	0	carboxyl-terminal PDZ ligand of neuronal nitric oxide synthase protein isoform 1 [Mus musculus] gi|341940559|sp|Q9D3A8.3|CAPON_MOUSE RecName: Full=Carboxyl-terminal PDZ ligand of neuronal nitric oxide synthase protein; AltName: Full=C-terminal PDZ ligand of neuronal nitric oxide synthase protein; AltName: Full=Nitric oxide synthase 1 adaptor protein	158508484	NM_001109985.1	1141	0	Mus musculus nitric oxide synthase 1 (neuronal) adaptor protein (Nos1ap), transcript variant 1, mRNA	Q9D3A8	1509	0	Carboxyl-terminal PDZ ligand of neuronal nitric oxide synthase protein	--	--	GO:0002020//GO:0050998//GO:0030165	protease binding//nitric-oxide synthase binding//PDZ domain binding	--	--
CUFF.1300.2	5720	40789289	NP_080656.2	883	2.2867e-105	regulator of G-protein signaling 8 [Mus musculus] gi|51701807|sp|Q8BXT1.1|RGS8_MOUSE RecName: Full=Regulator of G-protein signaling 8; Short=RGS8 &gt;gi|26336378|dbj|BAC31874.1| unnamed protein product [Mus musculus] &gt;gi|40674833|gb|AAH65056.1| Regulator of G-protein signaling 8 [Mus musculus] &gt;gi|63101604|gb|AAH94577.1| Regulator of G-protein signaling 8 [Mus musculus] &gt;gi|74209323|dbj|…	40674832	BC065056.1	5486	0	Mus musculus regulator of G-protein signaling 8, mRNA (cDNA clone MGC:86137 IMAGE:5705033), complete cds	Q8BXT1	883	6.64669e-107	Regulator of G-protein signaling 8	GO:0038032//GO:0043547	termination of G-protein coupled receptor signaling pathway//positive regulation of GTPase activity	GO:0005096	GTPase activator activity	GO:0005886//GO:0005737	plasma membrane//cytoplasm
CUFF.1090.2	2812	153792362	NP_031949.2	1781	0	ETS domain-containing protein Elk-4 [Mus musculus] gi|341940491|sp|P41158.2|ELK4_MOUSE RecName: Full=ETS domain-containing protein Elk-4; AltName: Full=Serum response factor accessory protein 1; Short=SAP-1; Short=SRF accessory protein 1 &gt;gi|148707745|gb|EDL39692.1| ELK4, member of ETS oncogene family [Mus musculus] &gt;gi|148878206|gb|AAI45796.1| Elk4 protein [Mus musculus] &gt;gi|219519750|g…	27469673	BC041679.1	2072	0	Mus musculus ELK4, member of ETS oncogene family, mRNA (cDNA clone IMAGE:3589378), with apparent retained intron	P41158	1781	0	ETS domain-containing protein Elk-4	GO:0006355	regulation of transcription, DNA-dependent	GO:0043565//GO:0003700	sequence-specific DNA binding//sequence-specific DNA binding transcription factor activity	GO:0005634//GO:0005737	nucleus//cytoplasm
CUFF.1659.5	2028	2724098	AAB92660.1	1979	0	presenilin 2 [Mus musculus]	190684662	NM_001128605.1	1909	0	Mus musculus presenilin 2 (Psen2), transcript variant 2, mRNA	Q61144	1959	0	Presenilin-2	GO:0043589//GO:0006509//GO:0051444//GO:0042987//GO:0032436//GO:0050435//GO:0043065//GO:0060048//GO:0016485//GO:0002286//GO:0001756//GO:0015031//GO:0043393//GO:0021904//GO:0006816//GO:0001933//GO:0030900//GO:0007220//GO:0001708//GO:2000059//GO:0007219//GO:0048167//GO:0002244//GO:0035556//GO:0000122//GO:0050820//GO:0007175//GO:0043085//GO:0001921//GO:0048854//GO:0050852//GO:0006916//GO:0048538//GO:…	skin morphogenesis//membrane protein ectodomain proteolysis//negative regulation of ubiquitin-protein ligase activity//amyloid precursor protein catabolic process//positive regulation of proteasomal ubiquitin-dependent protein catabolic process//beta-amyloid metabolic process//positive regulation of apoptotic process//cardiac muscle contraction//protein processing//T cell activation involved in i…	GO:0005515//GO:0004190	protein binding//aspartic-type endopeptidase activity	GO:0005783//GO:0005938//GO:0016324//GO:0043025//GO:0030426//GO:0030018//GO:0005887//GO:0005765//GO:0048471//GO:0045121//GO:0005637//GO:0005743//GO:0035253//GO:0000776//GO:0031594//GO:0005829//GO:0030424//GO:0005813//GO:0043198//GO:0009986//GO:0005794	endoplasmic reticulum//cell cortex//apical plasma membrane//neuronal cell body//growth cone//Z disc//integral to plasma membrane//lysosomal membrane//perinuclear region of cytoplasm//membrane raft//nuclear inner membrane//mitochondrial inner membrane//ciliary rootlet//kinetochore//neuromuscular junction//cytosol//axon//centrosome//dendritic shaft//cell surface//Golgi apparatus
CUFF.55.13	1046	148682357	EDL14304.1	885	6.88204e-114	mCG147502, isoform CRA_a [Mus musculus]	187956598	BC151042.1	505	0	Mus musculus centrosome and spindle pole associated protein 1, mRNA (cDNA clone MGC:183955 IMAGE:9087955), complete cds	B2RX88	885	5.15569e-107	Centrosome and spindle pole associated protein 1	--	--	--	--	--	--
CUFF.647.3	3285	4106342	AAD02811.1	433	9.9757e-44	palmitylated serine/threonine kinase [Mus musculus]	255918130	NM_011494.5	99	5.6642e-42	Mus musculus serine/threonine kinase 16 (Stk16), mRNA	O88697	441	2.46214e-46	Serine/threonine-protein kinase 16	GO:0046777//GO:0071560//GO:0045944	protein autophosphorylation//cellular response to transforming growth factor beta stimulus//positive regulation of transcription from RNA polymerase II promoter	GO:0004715//GO:0005524//GO:0001077//GO:0004674	non-membrane spanning protein tyrosine kinase activity//ATP binding//RNA polymerase II core promoter proximal region sequence-specific DNA binding transcription factor activity involved in positive regulation of transcription//protein serine/threonine kinase activity	GO:0016020//GO:0005798	membrane//Golgi-associated vesicle
CUFF.1278.3	6541	241982745	NP_071301.2	4482	0	protein Niban [Mus musculus] gi|218527947|sp|Q3UW53.2|NIBAN_MOUSE RecName: Full=Protein Niban; AltName: Full=Protein FAM129A	68303761	AC156542.9	108	1.12528e-46	Mus musculus chromosome 1, clone RP23-370J16, complete sequence	Q3UW53	4482	0	Protein Niban	--	--	--	--	--	--
CUFF.1651.3	2429	148704851	EDL36798.1	128	4.20079e-16	mCG124508 [Mus musculus]	145966874	NM_008249.4	72	4.2653e-27	Mus musculus transcription factor B2, mitochondrial (Tfb2m), nuclear gene encoding mitochondrial protein, mRNA	Q3TL26	128	1.4489e-17	Dimethyladenosine transferase 2, mitochondrial	--	--	--	--	--	--
CUFF.185.2	5241	355762973	EHH62097.1	739	1.85312e-86	hypothetical protein EGM_20298, partial [Macaca fascicularis]	117606373	NM_011200.2	603	0	Mus musculus protein tyrosine phosphatase 4a1 (Ptp4a1), mRNA	Q78EG7	184	1.90159e-13	Protein tyrosine phosphatase type IVA 1	--	--	--	--	--	--
CUFF.1519.4	3380	6754856	NP_036179.1	1732	0	nitrilase homolog 1 isoform 1 [Mus musculus] gi|341941174|sp|Q8VDK1.2|NIT1_MOUSE RecName: Full=Nitrilase homolog 1 &gt;gi|3228668|gb|AAC40185.1| nitrilase 1 [Mus musculus]	26089921	AK004988.2	72	5.95482e-27	Mus musculus adult male liver cDNA, RIKEN full-length enriched library, clone:1300013F05 product:nitrilase 1, full insert sequence	Q8VDK1	1732	0	Nitrilase homolog 1	GO:0006807	nitrogen compound metabolic process	GO:0016810	hydrolase activity, acting on carbon-nitrogen (but not peptide) bonds	GO:0005739	mitochondrion
CUFF.1265.1	3651	74209883	BAE21253.1	1981	0	unnamed protein product [Mus musculus]	7209718	AB034730.1	77	1.06959e-29	Mus musculus mRNA, complete cds, similar to megakaryocyte stimulating factor precursor and cartilage superficial zone protein	Q9JM99	519	2.76543e-52	Proteoglycan 4	GO:0006898//GO:0006955	receptor-mediated endocytosis//immune response	GO:0005044//GO:0030247	scavenger receptor activity//polysaccharide binding	GO:0005576	extracellular region
CUFF.657.5	1494	19526884	NP_598469.1	1889	0	mannose-1-phosphate guanyltransferase alpha [Mus musculus] gi|81879877|sp|Q922H4.1|GMPPA_MOUSE RecName: Full=Mannose-1-phosphate guanyltransferase alpha; AltName: Full=GDP-mannose pyrophosphorylase A; AltName: Full=GTP-mannose-1-phosphate guanylyltransferase alpha &gt;gi|14198107|gb|AAH08116.1| GDP-mannose pyrophosphorylase A [Mus musculus] &gt;gi|148667989|gb|EDL00406.1| GDP-mannose pyrophosphor…	145864487	NM_133708.3	659	0	Mus musculus GDP-mannose pyrophosphorylase A (Gmppa), mRNA	Q922H4	1889	0	Mannose-1-phosphate guanyltransferase alpha	GO:0009058	biosynthetic process	GO:0004475//GO:0005525	mannose-1-phosphate guanylyltransferase activity//GTP binding	--	--
CUFF.1190.3	796	148707600	EDL39547.1	687	3.00101e-82	DEAD (Asp-Glu-Ala-Asp) box polypeptide 59 [Mus musculus]	299890776	NM_026500.3	406	0	Mus musculus DEAD (Asp-Glu-Ala-Asp) box polypeptide 59 (Ddx59), mRNA	Q9DBN9	687	8.72293e-84	Probable ATP-dependent RNA helicase DDX59	GO:0006200	ATP catabolic process	GO:0003723//GO:0046872//GO:0005524//GO:0008026	RNA binding//metal ion binding//ATP binding//ATP-dependent helicase activity	GO:0005622	intracellular
CUFF.833.9	2344	27804323	NP_057926.2	366	1.39938e-143	selenocysteine lyase [Mus musculus] gi|26331666|dbj|BAC29563.1| unnamed protein product [Mus musculus]	26331469	AK036533.1	216	3.67365e-107	Mus musculus adult male bone cDNA, RIKEN full-length enriched library, clone:9830130K22 product:selenocysteine lyase, full insert sequence	Q9JLI6	366	2.01126e-143	Selenocysteine lyase	GO:0008152	metabolic process	GO:0009000//GO:0016740//GO:0030170	selenocysteine lyase activity//transferase activity//pyridoxal phosphate binding	GO:0005737	cytoplasm
CUFF.1770.2	7402	198386326	NP_001128301.1	2082	0	acyl-CoA:lysophosphatidylglycerol acyltransferase 1 isoform 1 [Mus musculus]	198386325	NM_001134829.1	7032	0	Mus musculus lysophosphatidylglycerol acyltransferase 1 (Lpgat1), transcript variant 1, mRNA	Q91YX5	2000	0	Acyl-CoA:lysophosphatidylglycerol acyltransferase 1	GO:0008654	phospholipid biosynthetic process	GO:0016746	transferase activity, transferring acyl groups	GO:0005783//GO:0016021	endoplasmic reticulum//integral to membrane
CUFF.771.3	2884	148708241	EDL40188.1	3907	0	endothelin converting enzyme-like 1, isoform CRA_a [Mus musculus]	26087186	AK039467.1	2753	0	Mus musculus adult male spinal cord cDNA, RIKEN full-length enriched library, clone:A330046D23 product:endothelin converting enzyme-like 1, full insert sequence	Q9JMI0	3841	0	Endothelin-converting enzyme-like 1	GO:0006508//GO:0007218//GO:0035556	proteolysis//neuropeptide signaling pathway//intracellular signal transduction	GO:0046872//GO:0004222	metal ion binding//metalloendopeptidase activity	GO:0005887//GO:0005622	integral to plasma membrane//intracellular
CUFF.1553.4	2285	32189434	NP_536344.1	2943	0	immunoglobulin superfamily member 8 precursor [Mus musculus] gi|29124477|gb|AAH48387.1| Immunoglobulin superfamily, member 8 [Mus musculus]	32189433	NM_080419.1	2150	0	Mus musculus immunoglobulin superfamily, member 8 (Igsf8), mRNA gi|29124476|gb|BC048387.1| Mus musculus immunoglobulin superfamily, member 8, mRNA (cDNA clone MGC:56895 IMAGE:6311441), complete cds	Q8R366	2931	0	Immunoglobulin superfamily member 8	--	--	GO:0005515	protein binding	GO:0016021//GO:0005886	integral to membrane//plasma membrane
CUFF.406.4	2898	148667614	EDL00031.1	1450	0	bol, boule-like (Drosophila), isoform CRA_a [Mus musculus]	56236314	AC122223.4	50	8.65021e-15	Mus musculus BAC clone RP23-130K20 from 1, complete sequence	Q924M5	1063	3.6662e-135	Protein boule-like	GO:0030154//GO:0007283//GO:0045948//GO:0007126//GO:0007275	cell differentiation//spermatogenesis//positive regulation of translational initiation//meiosis//multicellular organismal development	GO:0003723//GO:0008494//GO:0000166	RNA binding//translation activator activity//nucleotide binding	GO:0005737	cytoplasm
CUFF.570.1	815	62988916	AAY24303.1	1257	2.30668e-168	unknown [Homo sapiens]	162319129	BC156355.1	76	8.32596e-30	Synthetic construct Mus musculus clone IMAGE:100061887, MGC:190309 v-erb-a erythroblastic leukemia viral oncogene homolog 4 (avian) (Erbb4) mRNA, encodes complete protein	Q61527	145	4.94171e-09	Receptor tyrosine-protein kinase erbB-4	GO:0030335//GO:2000366//GO:0032570//GO:0046326//GO:0008285//GO:0042493//GO:0001755//GO:0046777//GO:0043552//GO:0032230//GO:0060644//GO:0061026//GO:0043129//GO:0007595//GO:0060074//GO:0045893//GO:0007169//GO:0009880//GO:0021889//GO:0045165//GO:0060045//GO:0045768//GO:0042542//GO:0060749//GO:0042523//GO:0070374//GO:0050679//GO:0021551	positive regulation of cell migration//positive regulation of STAT protein import into nucleus//response to progesterone stimulus//positive regulation of glucose import//negative regulation of cell proliferation//response to drug//neural crest cell migration//protein autophosphorylation//positive regulation of phosphatidylinositol 3-kinase activity//positive regulation of synaptic transmission, G…	GO:0004716//GO:0004714//GO:0005524//GO:0005154//GO:0042803//GO:0044212	receptor signaling protein tyrosine kinase activity//transmembrane receptor protein tyrosine kinase activity//ATP binding//epidermal growth factor receptor binding//protein homodimerization activity//transcription regulatory region DNA binding	GO:0016323//GO:0005654//GO:0014069//GO:0005759//GO:0005901//GO:0005730//GO:0005829//GO:0005576//GO:0016021	basolateral plasma membrane//nucleoplasm//postsynaptic density//mitochondrial matrix//caveola//nucleolus//cytosol//extracellular region//integral to membrane
CUFF.1151.5	3043	--	--	1255	3.40702e-152	RecName: Full=Protein phosphatase 1 regulatory subunit 12B; AltName: Full=Myosin phosphatase-targeting subunit 2; Short=Myosin phosphatase target subunit 2	74194248	AK141375.1	197	1.74435e-96	Mus musculus 7 days embryo whole body cDNA, RIKEN full-length enriched library, clone:C430042A21 product:protein phosphatase 1, regulatory (inhibitor) subunit 12B, full insert sequence	Q8BG95	1255	9.90308e-154	Protein phosphatase 1 regulatory subunit 12B	--	--	--	--	--	--
CUFF.751.15	2143	148708281	EDL40228.1	1474	0	armadillo repeat containing 9, isoform CRA_a [Mus musculus]	12852310	AK014450.1	1715	0	Mus musculus 18 days pregnant adult female placenta and extra embryonic tissue cDNA, RIKEN full-length enriched library, clone:3830422A13 product:Mus musculus adult male testis cDNA, RIKEN full-length enriched library, clone:4930438O05:homolog to CDNA FLJ12584 FIS, CLONE NT2RM4001187 (HYPOTHETICAL 57.6 KDA PROTEIN), full insert sequence, full insert sequence	Q9D2I5	1384	1.7056e-178	LisH domain-containing protein ARMC9	--	--	--	--	--	--
CUFF.64.2	6013	237858610	NP_001153843.1	951	6.86609e-113	uncharacterized protein C8orf34 homolog isoform 4 [Mus musculus]	307574661	NM_001160371.2	526	0	Mus musculus RIKEN cDNA A830018L16 gene (A830018L16Rik), transcript variant 4, mRNA	Q8BZJ8	930	3.81991e-109	Uncharacterized protein C8orf34 homolog	GO:0042325//GO:0007165//GO:0050790	regulation of phosphorylation//signal transduction//regulation of catalytic activity	GO:0008603	cAMP-dependent protein kinase regulator activity	--	--
CUFF.1754.7	849	70794813	NP_067396.3	1233	1.21549e-164	protein angel homolog 2 isoform 1 [Mus musculus] gi|81878438|sp|Q8K1C0.1|ANGE2_MOUSE RecName: Full=Protein angel homolog 2 &gt;gi|22137626|gb|AAH24907.1| Angel homolog 2 (Drosophila) [Mus musculus] &gt;gi|74177531|dbj|BAE34634.1| unnamed protein product [Mus musculus] &gt;gi|148681068|gb|EDL13015.1| angel homolog 2 (Drosophila), isoform CRA_a [Mus musculus]	312222725	NM_001199020.1	657	0	Mus musculus angel homolog 2 (Drosophila) (Angel2), transcript variant 2, mRNA	Q8K1C0	1233	3.53304e-166	Protein angel homolog 2	--	--	--	--	--	--
CUFF.1676.6	3297	148681191	EDL13138.1	3994	0	transmembrane protein 63a, isoform CRA_a [Mus musculus]	133892318	NM_144794.2	3198	0	Mus musculus transmembrane protein 63a (Tmem63a), mRNA	Q91YT8	3966	0	Transmembrane protein 63A	--	--	GO:0000166	nucleotide binding	GO:0005765//GO:0016021	lysosomal membrane//integral to membrane
CUFF.416.7	1040	166235142	NP_001032831.2	651	2.32295e-143	tRNA wybutosine-synthesizing protein 5 isoform 1 [Mus musculus] gi|160380588|sp|A2RSX7.2|TYW5_MOUSE RecName: Full=tRNA wybutosine-synthesizing protein 5	166235143	NR_004860.1	342	1.45101e-177	Mus musculus RIKEN cDNA 1110034B05 gene (1110034B05Rik), transcript variant 3, non-coding RNA	A2RSX7	651	8.5975e-145	tRNA wybutosine-synthesizing protein 5	--	--	--	--	--	--
CUFF.967.4	3575	--	--	2025	0	RecName: Full=Serpin B10 gi|20988602|gb|AAH29736.1| Serine (or cysteine) peptidase inhibitor, clade B (ovalbumin), member 10 [Mus musculus] &gt;gi|47125086|gb|AAH69938.1| Serine (or cysteine) peptidase inhibitor, clade B (ovalbumin), member 10 [Mus musculus]	237757329	NM_198028.3	3483	0	Mus musculus serine (or cysteine) peptidase inhibitor, clade B (ovalbumin), member 10 (Serpinb10), transcript variant 1, mRNA	Q8K1K6	2025	0	Serpin B10	GO:0045861//GO:0010951	negative regulation of proteolysis//negative regulation of endopeptidase activity	GO:0004867	serine-type endopeptidase inhibitor activity	--	--
CUFF.1266.3	4355	270309140	NP_598541.3	194	9.12e-12	nuclear pore complex-associated protein Tpr [Mus musculus] gi|148707531|gb|EDL39478.1| translocated promoter region, isoform CRA_a [Mus musculus]	270309139	NM_133780.3	301	3.85086e-154	Mus musculus translocated promoter region (Tpr), mRNA	P12270	193	3.45528e-13	Nucleoprotein TPR	GO:0034220//GO:0007094//GO:0043523//GO:0060079//GO:0060134//GO:0035249//GO:0034613	ion transmembrane transport//mitotic cell cycle spindle assembly checkpoint//regulation of neuron apoptotic process//regulation of excitatory postsynaptic membrane potential//prepulse inhibition//synaptic transmission, glutamatergic//cellular protein localization	GO:0097110//GO:0005234//GO:0030165//GO:0004970	scaffold protein binding//extracellular-glutamate-gated ion channel activity//PDZ domain binding//ionotropic glutamate receptor activity	GO:0005643//GO:0030054//GO:0008328//GO:0030288//GO:0045211//GO:0031965//GO:0014069	nuclear pore//cell junction//ionotropic glutamate receptor complex//outer membrane-bounded periplasmic space//postsynaptic membrane//nuclear membrane//postsynaptic density
CUFF.93.2	956	31981515	NP_035421.2	1263	1.06171e-172	60S ribosomal protein L7 [Mus musculus] gi|1350769|sp|P14148.2|RL7_MOUSE RecName: Full=60S ribosomal protein L7 &gt;gi|187609323|pdb|2ZKR|WW Chain w, Structure Of A Mammalian Ribosomal 60s Subunit Within An 80s Complex Obtained By Docking Homology Models Of The Rna And Proteins Into An 8.7 A Cryo-Em Map &gt;gi|19483861|gb|AAH25909.1| Ribosomal protein L7 [Mus musculus] &gt;gi|26341408|dbj|BAC3436…	255003789	NM_011291.5	865	0	Mus musculus ribosomal protein L7 (Rpl7), mRNA	P14148	1263	3.08605e-174	60S ribosomal protein L7	GO:0006364//GO:0006412//GO:0042273	rRNA processing//translation//ribosomal large subunit biogenesis	GO:0003677//GO:0003729//GO:0042803//GO:0003735	DNA binding//mRNA binding//protein homodimerization activity//structural constituent of ribosome	GO:0022625	cytosolic large ribosomal subunit
CUFF.1798.3	1100	2077934	BAA19880.1	165	5.60679e-10	Protein Kinase [Rattus norvegicus]	92110041	NM_144817.2	189	1.73396e-92	Mus musculus calcium/calmodulin-dependent protein kinase I gamma (Camk1g), mRNA	Q7TNJ7	165	3.12851e-11	Calcium/calmodulin-dependent protein kinase type 1G	GO:0019722//GO:0006468	calcium-mediated signaling//protein phosphorylation	GO:0005524//GO:0004683//GO:0005516	ATP binding//calmodulin-dependent protein kinase activity//calmodulin binding	GO:0005954//GO:0005886//GO:0000139//GO:0043005	calcium- and calmodulin-dependent protein kinase complex//plasma membrane//Golgi membrane//neuron projection
CUFF.1514.6	2037	224809307	NP_038947.2	553	9.51988e-59	ubiquitin carboxyl-terminal hydrolase 21 [Mus musculus]	354793830	JN958331.1	60	1.67143e-20	Mus musculus targeted KO-first, conditional ready, lacZ-tagged mutant allele B4galt3:tm1a(EUCOMM)Wtsi; transgenic	Q9QZL6	553	2.76711e-60	Ubiquitin carboxyl-terminal hydrolase 21	--	--	--	--	--	--
CUFF.1126.2	2089	238018133	NP_473417.2	314	4.24534e-28	opticin isoform 1 [Mus musculus] gi|148707686|gb|EDL39633.1| opticin [Mus musculus]	21955347	BC014874.1	1436	0	Mus musculus opticin, mRNA (cDNA clone IMAGE:3603156), with apparent retained intron	Q920A0	314	5.99733e-30	Opticin	--	--	--	--	GO:0005578	proteinaceous extracellular matrix
CUFF.915.4	3788	206025	AAA41804.1	3880	0	peptidyl-glycine alpha-amidating monooxygenase precursor (EC 1.14.17.3) [Rattus norvegicus] gi|2934940|gb|AAC05605.1| peptidylglycine alpha-amidating monooxygenase precursor [Rattus norvegicus] &gt;gi|149037431|gb|EDL91862.1| peptidylglycine alpha-amidating monooxygenase, isoform CRA_b [Rattus norvegicus] &gt;gi|149037432|gb|EDL91863.1| peptidylglycine alpha-amidating monooxygenase, isoform CRA_b…	--	--	311	9.23599e-160	Rat peptidyl-glycine alpha-amidating monooxygenase (rPAM-2) mRNA, complete cds	P12890	2801	0	Peptidyl-glycine alpha-amidating monooxygenase B	GO:0018032//GO:0006518//GO:0032355//GO:0042493//GO:0009268//GO:0007507//GO:0001666//GO:0060173//GO:0007595//GO:0009404//GO:0006357//GO:0051384//GO:0001676//GO:0007417//GO:0046688	protein amidation//peptide metabolic process//response to estradiol stimulus//response to drug//response to pH//heart development//response to hypoxia//limb development//lactation//toxin metabolic process//regulation of transcription from RNA polymerase II promoter//response to glucocorticoid stimulus//long-chain fatty acid metabolic process//central nervous system development//response to copper…	GO:0019901//GO:0005507//GO:0004504//GO:0004598//GO:0031418//GO:0008270//GO:0005509	protein kinase binding//copper ion binding//peptidylglycine monooxygenase activity//peptidylamidoglycolate lyase activity//L-ascorbic acid binding//zinc ion binding//calcium ion binding	GO:0030658//GO:0005615//GO:0048471//GO:0043005//GO:0016021//GO:0005624//GO:0005886//GO:0030667//GO:0005802//GO:0043204//GO:0009986	transport vesicle membrane//extracellular space//perinuclear region of cytoplasm//neuron projection//integral to membrane//membrane fraction//plasma membrane//secretory granule membrane//trans-Golgi network//perikaryon//cell surface
CUFF.506.2	12572	255982598	NP_082949.1	235	5.27285e-16	DBF4-type zinc finger-containing protein 2 homolog [Mus musculus] gi|392583885|ref|NP_001254801.1| DBF4-type zinc finger-containing protein 2 homolog [Mus musculus] &gt;gi|81862399|sp|Q5SS00.1|ZDBF2_MOUSE RecName: Full=DBF4-type zinc finger-containing protein 2 homolog &gt;gi|56206957|emb|CAI25696.1| zinc finger, DBF-type containing 2 [Mus musculus]	392583884	NM_001267872.1	12571	0	Mus musculus zinc finger, DBF-type containing 2 (Zdbf2), transcript variant 2, mRNA	Q5SS00	235	1.53264e-17	DBF4-type zinc finger-containing protein 2 homolog	--	--	--	--	--	--
CUFF.615.4	1614	190877473	NP_038640.2	2284	0	natural resistance-associated macrophage protein 1 [Mus musculus] gi|341941193|sp|P41251.2|NRAM1_MOUSE RecName: Full=Natural resistance-associated macrophage protein 1; Short=NRAMP 1 &gt;gi|74140606|dbj|BAE42430.1| unnamed protein product [Mus musculus] &gt;gi|80478164|gb|AAI09138.1| Solute carrier family 11 (proton-coupled divalent metal ion transporters), member 1 [Mus musculus] &gt;gi|80478973…	190877472	NM_013612.2	72	2.81385e-27	Mus musculus solute carrier family 11 (proton-coupled divalent metal ion transporters), member 1 (Slc11a1), mRNA	P41251	2284	0	Natural resistance-associated macrophage protein 1	GO:0006879//GO:0002606//GO:0000060//GO:0007035//GO:0006826//GO:0001818//GO:0002827//GO:0006828//GO:0032729//GO:0042116//GO:0032147//GO:0045944//GO:0050829//GO:0032496//GO:0048002//GO:0050766//GO:0002369//GO:0032632//GO:0034341//GO:0015992//GO:0032623//GO:0070574//GO:0000165//GO:0060586//GO:0042832//GO:0042060//GO:0006954//GO:0045730//GO:0043091//GO:0070839//GO:0045342//GO:0002309//GO:0006876//GO:…	cellular iron ion homeostasis//positive regulation of dendritic cell antigen processing and presentation//protein import into nucleus, translocation//vacuolar acidification//iron ion transport//negative regulation of cytokine production//positive regulation of T-helper 1 type immune response//manganese ion transport//positive regulation of interferon-gamma production//macrophage activation//activ…	GO:0051139//GO:0005384//GO:0042803	metal ion:hydrogen antiporter activity//manganese ion transmembrane transporter activity//protein homodimerization activity	GO:0070821//GO:0009279//GO:0030670//GO:0005764//GO:0010008//GO:0005770//GO:0016021//GO:0005886//GO:0009986	tertiary granule membrane//cell outer membrane//phagocytic vesicle membrane//lysosome//endosome membrane//late endosome//integral to membrane//plasma membrane//cell surface
CUFF.659.2	4158	148667995	EDL00412.1	3458	0	DNA segment, Chr 1, Brigham &amp; Women&apos;s Genetics 1363 expressed, isoform CRA_b [Mus musculus]	256818767	NM_001001565.2	3136	0	Mus musculus chondroitin polymerizing factor (Chpf), transcript variant 2, mRNA	Q6IQX7	481	2.90674e-48	Chondroitin sulfate synthase 2	GO:0008152	metabolic process	GO:0046872//GO:0047238//GO:0050510	metal ion binding//glucuronosyl-N-acetylgalactosaminyl-proteoglycan 4-beta-N-acetylgalactosaminyltransferase activity//N-acetylgalactosaminyl-proteoglycan 3-beta-glucuronosyltransferase activity	GO:0032580//GO:0016021	Golgi cisterna membrane//integral to membrane
CUFF.998.6	656	148707864	EDL39811.1	982	7.87324e-127	protein tyrosine phosphatase, non-receptor type 4, isoform CRA_a [Mus musculus]	117320547	NM_019933.2	122	1.78015e-55	Mus musculus protein tyrosine phosphatase, non-receptor type 4 (Ptpn4), mRNA	Q9WU22	747	6.53835e-91	Tyrosine-protein phosphatase non-receptor type 4	GO:0035335	peptidyl-tyrosine dephosphorylation	GO:0004726//GO:0008092//GO:0004872	non-membrane spanning protein tyrosine phosphatase activity//cytoskeletal protein binding//receptor activity	GO:0005856//GO:0009898//GO:0005737	cytoskeleton//internal side of plasma membrane//cytoplasm
CUFF.1168.7	1283	148707632	EDL39579.1	219	4.14553e-16	mCG9152, isoform CRA_b [Mus musculus]	112734860	NM_153774.1	166	1.2385e-79	Mus musculus importin 9 (Ipo9), mRNA	Q91YE6	218	2.05329e-17	Importin-9	--	--	--	--	--	--
CUFF.51.1	1372	22164766	NP_663730.1	326	1.50324e-109	protein phosphatase 1 regulatory subunit 42 isoform 2 [Mus musculus] gi|81914899|sp|Q8R1Z4.1|PPR42_MOUSE RecName: Full=Protein phosphatase 1 regulatory subunit 42; AltName: Full=Leucine-rich repeat-containing protein 67; AltName: Full=Testis leucine-rich repeat protein; Short=TLRR &gt;gi|18490771|gb|AAH22722.1| Leucine rich repeat containing 67 [Mus musculus] &gt;gi|26345552|dbj|BAC36427.1| unnam…	26345551	AK076637.1	413	0	Mus musculus adult male testis cDNA, RIKEN full-length enriched library, clone:4922502M09 product:hypothetical Leucine-rich repeat cysteine-containing subfamily/Leucine-rich repeat containing protein, full insert sequence	Q8R1Z4	326	5.37475e-111	Protein phosphatase 1 regulatory subunit 42	GO:0010921	regulation of phosphatase activity	GO:0015631//GO:0003779//GO:0045502	tubulin binding//actin binding//dynein binding	GO:0005813//GO:0002177	centrosome//manchette
CUFF.465.1	2091	148667736	EDL00153.1	3186	0	mCG116540, isoform CRA_b [Mus musculus]	332209832	XM_003253968.1	1387	0	PREDICTED: Nomascus leucogenys Ras association (RalGDS/AF-6) and pleckstrin homology domains 1 (RAPH1), mRNA	Q70E73	2574	0	Ras-associated and pleckstrin homology domains-containing protein 1	--	--	--	--	--	--
CUFF.863.5	1055	--	--	356	2.72819e-34	calpain-like protease [Mus musculus] gi|18000321|gb|AAL54919.1| calpain 10 [Mus musculus]	354792810	JN957311.1	48	3.99754e-14	Mus musculus targeted KO-first, conditional ready, lacZ-tagged mutant allele Capn10:tm1a(EUCOMM)Wtsi; transgenic	Q9ESK3	356	7.92993e-36	Calpain-10	GO:0032024//GO:0032388//GO:0046326//GO:0043065//GO:0031532//GO:0007568//GO:0032869//GO:0006508//GO:0031667	positive regulation of insulin secretion//positive regulation of intracellular transport//positive regulation of glucose import//positive regulation of apoptotic process//actin cytoskeleton reorganization//aging//cellular response to insulin stimulus//proteolysis//response to nutrient levels	GO:0000149//GO:0004198//GO:0008092	SNARE binding//calcium-dependent cysteine-type endopeptidase activity//cytoskeletal protein binding	GO:0005759//GO:0005938//GO:0005741//GO:0005829//GO:0005886//GO:0005856//GO:0005634//GO:0005792//GO:0005758//GO:0005743	mitochondrial matrix//cell cortex//mitochondrial outer membrane//cytosol//plasma membrane//cytoskeleton//nucleus//microsome//mitochondrial intermembrane space//mitochondrial inner membrane
CUFF.1266.4	2378	270309140	NP_598541.3	341	1.22071e-29	nuclear pore complex-associated protein Tpr [Mus musculus] gi|148707531|gb|EDL39478.1| translocated promoter region, isoform CRA_a [Mus musculus]	20987767	BC029834.1	1936	0	Mus musculus translocated promoter region, mRNA (cDNA clone IMAGE:3582857), complete cds	P12270	310	1.80549e-27	Nucleoprotein TPR	GO:0034220//GO:0007094//GO:0043523//GO:0060079//GO:0060134//GO:0035249//GO:0034613	ion transmembrane transport//mitotic cell cycle spindle assembly checkpoint//regulation of neuron apoptotic process//regulation of excitatory postsynaptic membrane potential//prepulse inhibition//synaptic transmission, glutamatergic//cellular protein localization	GO:0097110//GO:0005234//GO:0030165//GO:0004970	scaffold protein binding//extracellular-glutamate-gated ion channel activity//PDZ domain binding//ionotropic glutamate receptor activity	GO:0005643//GO:0030054//GO:0008328//GO:0030288//GO:0045211//GO:0031965//GO:0014069	nuclear pore//cell junction//ionotropic glutamate receptor complex//outer membrane-bounded periplasmic space//postsynaptic membrane//nuclear membrane//postsynaptic density
CUFF.775.8	1892	85677508	NP_001034258.1	1292	1.09653e-172	eukaryotic translation initiation factor 4E type 2 isoform 2 [Mus musculus] gi|112180319|gb|AAH28903.1| Eukaryotic translation initiation factor 4E member 2 [Mus musculus]	85677507	NM_001039169.1	41	5.65581e-10	Mus musculus eukaryotic translation initiation factor 4E member 2 (Eif4e2), transcript variant 2, mRNA	Q8BMB3	1284	6.17207e-173	Eukaryotic translation initiation factor 4E type 2	GO:0006413//GO:0006417	translational initiation//regulation of translation	GO:0003743//GO:0031625	translation initiation factor activity//ubiquitin protein ligase binding	GO:0005845//GO:0005737	mRNA cap binding complex//cytoplasm
CUFF.1507.3	2723	83921605	NP_001032247.1	1532	0	mitochondrial import receptor subunit TOM40B [Mus musculus] gi|81881116|sp|Q9CZR3.1|TM40L_MOUSE RecName: Full=Mitochondrial import receptor subunit TOM40B; AltName: Full=Protein TOMM40-like &gt;gi|12848896|dbj|BAB28127.1| unnamed protein product [Mus musculus] &gt;gi|26324340|dbj|BAC25924.1| unnamed protein product [Mus musculus] &gt;gi|37590197|gb|AAH58978.1| Tomm40l protein [Mus musculus] &gt;g…	37590196	BC058978.1	2655	0	Mus musculus translocase of outer mitochondrial membrane 40 homolog-like (yeast), mRNA (cDNA clone MGC:67313 IMAGE:5715769), complete cds	Q9CZR3	1532	0	Mitochondrial import receptor subunit TOM40B	GO:0034765//GO:0015031//GO:0044070	regulation of ion transmembrane transport//protein transport//regulation of anion transport	GO:0015288//GO:0008308	porin activity//voltage-gated anion channel activity	GO:0046930//GO:0005741	pore complex//mitochondrial outer membrane
CUFF.1396.1	2163	21450117	NP_659127.1	2895	0	dimethylaniline monooxygenase [N-oxide-forming] 4 [Mus musculus] gi|78099260|sp|Q8VHG0.3|FMO4_MOUSE RecName: Full=Dimethylaniline monooxygenase [N-oxide-forming] 4; AltName: Full=Dimethylaniline oxidase 4; AltName: Full=Hepatic flavin-containing monooxygenase 4; Short=FMO 4 &gt;gi|18252634|gb|AAL66366.1| flavin-containing monooxygenase 4 [Mus musculus]	21450116	NM_144878.1	1787	0	Mus musculus flavin containing monooxygenase 4 (Fmo4), mRNA gi|18252633|gb|AF461145.1|AF461145 Mus musculus flavin-containing monooxygenase 4 mRNA, complete cds	Q8VHG0	2895	0	Dimethylaniline monooxygenase [N-oxide-forming] 4	GO:0055114	oxidation-reduction process	GO:0050661//GO:0004499//GO:0050660	NADP binding//N,N-dimethylaniline monooxygenase activity//flavin adenine dinucleotide binding	GO:0016021//GO:0031227	integral to membrane//intrinsic to endoplasmic reticulum membrane
CUFF.1512.2	505	--	--	249	1.62902e-22	beta-1,4-galactosyltransferase III [Mus musculus]	224809361	NM_020579.2	247	4.40437e-125	Mus musculus UDP-Gal:betaGlcNAc beta 1,4-galactosyltransferase, polypeptide 3 (B4galt3), mRNA	Q91YY2	249	4.73503e-24	Beta-1,4-galactosyltransferase 3	GO:0005975	carbohydrate metabolic process	GO:0046872//GO:0003945//GO:0003831	metal ion binding//N-acetyllactosamine synthase activity//beta-N-acetylglucosaminylglycopeptide beta-1,4-galactosyltransferase activity	GO:0005794//GO:0016021	Golgi apparatus//integral to membrane
CUFF.1090.5	3165	153792362	NP_031949.2	1781	0	ETS domain-containing protein Elk-4 [Mus musculus] gi|341940491|sp|P41158.2|ELK4_MOUSE RecName: Full=ETS domain-containing protein Elk-4; AltName: Full=Serum response factor accessory protein 1; Short=SAP-1; Short=SRF accessory protein 1 &gt;gi|148707745|gb|EDL39692.1| ELK4, member of ETS oncogene family [Mus musculus] &gt;gi|148878206|gb|AAI45796.1| Elk4 protein [Mus musculus] &gt;gi|219519750|g…	27469673	BC041679.1	2072	0	Mus musculus ELK4, member of ETS oncogene family, mRNA (cDNA clone IMAGE:3589378), with apparent retained intron	P41158	1781	0	ETS domain-containing protein Elk-4	GO:0006355	regulation of transcription, DNA-dependent	GO:0043565//GO:0003700	sequence-specific DNA binding//sequence-specific DNA binding transcription factor activity	GO:0005634//GO:0005737	nucleus//cytoplasm
CUFF.224.1	7084	354472262	XP_003498359.1	535	1.55014e-51	PREDICTED: hypothetical protein LOC100774841 [Cricetulus griseus]	92447135	BC094608.1	6216	0	Mus musculus cDNA clone IMAGE:6835070, **** WARNING: chimeric clone ****	Q9NR80	2894	0	Rho guanine nucleotide exchange factor 4	--	--	--	--	--	--
CUFF.1795.3	1417	148681002	EDL12949.1	1518	0	hydroxysteroid 11-beta dehydrogenase 1 [Mus musculus]	113680660	NM_001044751.1	1281	0	Mus musculus hydroxysteroid 11-beta dehydrogenase 1 (Hsd11b1), transcript variant 2, mRNA	P50172	1462	0	Corticosteroid 11-beta-dehydrogenase isozyme 1	GO:0006704//GO:0030324//GO:0043456//GO:0006713	glucocorticoid biosynthetic process//lung development//regulation of pentose-phosphate shunt//glucocorticoid catabolic process	GO:0070524//GO:0050661//GO:0003845//GO:0005496	11-beta-hydroxysteroid dehydrogenase (NADP+) activity//NADP binding//11-beta-hydroxysteroid dehydrogenase [NAD(P)] activity//steroid binding	GO:0005792//GO:0031965//GO:0005791//GO:0016021//GO:0045177	microsome//nuclear membrane//rough endoplasmic reticulum//integral to membrane//apical part of cell
CUFF.42.4	899	344248090	EGW04194.1	936	9.07716e-121	Myb-related protein A [Cricetulus griseus]	118150642	NM_008651.2	623	0	Mus musculus myeloblastosis oncogene-like 1 (Mybl1), mRNA	P51960	948	1.57461e-120	Myb-related protein A	--	--	--	--	--	--
CUFF.449.2	8859	148667706	EDL00123.1	8290	0	amyotrophic lateral sclerosis 2 (juvenile) homolog (human), isoform CRA_a [Mus musculus]	237757294	NM_028717.6	6512	0	Mus musculus amyotrophic lateral sclerosis 2 (juvenile) (Als2), transcript variant 1, mRNA	Q920R0	8289	0	Alsin	GO:0007528//GO:0051260//GO:0071902//GO:0032855//GO:0007409//GO:0001662//GO:0006979//GO:0035249//GO:0008104//GO:0001881//GO:0007041//GO:0016050//GO:0001934//GO:0016197//GO:0008219//GO:0016601//GO:0007626//GO:0032851//GO:0007032	neuromuscular junction development//protein homooligomerization//positive regulation of protein serine/threonine kinase activity//positive regulation of Rac GTPase activity//axonogenesis//behavioral fear response//response to oxidative stress//synaptic transmission, glutamatergic//protein localization//receptor recycling//lysosomal transport//vesicle organization//positive regulation of protein p…	GO:0005097//GO:0030675//GO:0048365//GO:0017137//GO:0030676//GO:0017112//GO:0043539//GO:0042803//GO:0005543	Rab GTPase activator activity//Rac GTPase activator activity//Rac GTPase binding//Rab GTPase binding//Rac guanyl-nucleotide exchange factor activity//Rab guanyl-nucleotide exchange factor activity//protein serine/threonine kinase activator activity//protein homodimerization activity//phospholipid binding	GO:0016020//GO:0043025//GO:0030426//GO:0005769//GO:0005792//GO:0014069//GO:0030027//GO:0019717//GO:0005829//GO:0030424//GO:0005634//GO:0005813//GO:0001726//GO:0043234	membrane//neuronal cell body//growth cone//early endosome//microsome//postsynaptic density//lamellipodium//synaptosome//cytosol//axon//nucleus//centrosome//ruffle//protein complex
CUFF.549.1	2135	74194359	BAE24691.1	2147	0	unnamed protein product [Mus musculus]	74194358	AK141458.1	622	0	Mus musculus 12 days embryo spinal cord cDNA, RIKEN full-length enriched library, clone:C530026F16 product:microtubule-associated protein 2, full insert sequence	P20357	2147	0	Microtubule-associated protein 2	GO:0016358//GO:0071310//GO:0007409//GO:0018107//GO:0001578	dendrite development//cellular response to organic substance//axonogenesis//peptidyl-threonine phosphorylation//microtubule bundle formation	GO:0002162//GO:0005519//GO:0015631//GO:0005516	dystroglycan binding//cytoskeletal regulatory protein binding//tubulin binding//calmodulin binding	GO:0005874//GO:0005737//GO:0043025//GO:0019718//GO:0005875//GO:0019719//GO:0043198//GO:0034399	microtubule//cytoplasm//neuronal cell body//rough microsome//microtubule associated complex//smooth microsome//dendritic shaft//nuclear periphery
CUFF.3.1	5924	59858539	NP_001011874.1	2856	0	XK-related protein 4 [Mus musculus] gi|77417620|sp|Q5GH67.1|XKR4_MOUSE RecName: Full=XK-related protein 4 &gt;gi|46948375|gb|AAT07099.1| XK-related protein 4 [Mus musculus]	60360087	AK220428.1	4145	0	Mus musculus mRNA for mKIAA1889 protein	Q5GH67	2856	0	XK-related protein 4	--	--	--	--	GO:0016021	integral to membrane
CUFF.55.7	1390	222146554	ACM46986.1	1958	0	centrosome/spindle pole-associated protein 3 [Mus musculus]	222146553	FJ008677.1	1248	0	Mus musculus strain C57BL/6J centrosome/spindle pole-associated protein 3 (Cspp3) mRNA, complete cds	B2RX88	1839	0	Centrosome and spindle pole associated protein 1	GO:0071777	positive regulation of cell cycle cytokinesis	GO:0005515	protein binding	GO:0000922//GO:0005874//GO:0005813	spindle pole//microtubule//centrosome
CUFF.1739.1	5348	74006022	XP_858551.1	2195	0	PREDICTED: estrogen-related receptor gamma isoform 6 [Canis lupus familiaris] gi|291402394|ref|XP_002717555.1| PREDICTED: estrogen-related receptor gamma isoform 2 [Oryctolagus cuniculus] &gt;gi|297461169|ref|XP_002701558.1| PREDICTED: estrogen-related receptor gamma [Bos taurus] &gt;gi|297483950|ref|XP_002693991.1| PREDICTED: estrogen-related receptor gamma isoform 3 [Bos taurus] &gt;gi|29647933…	344925885	NM_001243792.1	5240	0	Mus musculus estrogen-related receptor gamma (Esrrg), transcript variant 2, mRNA	P62510	2195	0	Estrogen-related receptor gamma	--	--	GO:0003707//GO:0003708//GO:0008270//GO:0043565//GO:0005496	steroid hormone receptor activity//retinoic acid receptor activity//zinc ion binding//sequence-specific DNA binding//steroid binding	GO:0005634	nucleus
CUFF.1782.4	3906	14198202	AAH08159.1	1233	1.31173e-152	Hhat protein [Mus musculus] gi|148681019|gb|EDL12966.1| hedgehog acyltransferase, isoform CRA_b [Mus musculus]	26342866	AK052669.1	57	1.50228e-18	Mus musculus 0 day neonate kidney cDNA, RIKEN full-length enriched library, clone:D630018J02 product:SIMILAR TO MELANOMA ANTIGEN RECOGNIZED BY T CELLS 2 homolog [Mus musculus], full insert sequence	Q8BMT9	1233	9.08409e-154	Protein-cysteine N-palmitoyltransferase HHAT	GO:0018345//GO:0007275//GO:0007224	protein palmitoylation//multicellular organismal development//smoothened signaling pathway	GO:0016409//GO:0005525	palmitoyltransferase activity//GTP binding	GO:0005783//GO:0016021	endoplasmic reticulum//integral to membrane
CUFF.647.2	2826	158258825	BAF85383.1	1234	6.55393e-159	unnamed protein product [Homo sapiens]	255918130	NM_011494.5	736	0	Mus musculus serine/threonine kinase 16 (Stk16), mRNA	O88697	1284	6.55848e-168	Serine/threonine-protein kinase 16	GO:0046777//GO:0045944	protein autophosphorylation//positive regulation of transcription from RNA polymerase II promoter	GO:0003677//GO:0004715//GO:0005524//GO:0004674//GO:0005515	DNA binding//non-membrane spanning protein tyrosine kinase activity//ATP binding//protein serine/threonine kinase activity//protein binding	GO:0016020//GO:0048471//GO:0005798	membrane//perinuclear region of cytoplasm//Golgi-associated vesicle
CUFF.884.1	3290	27883848	NP_777363.1	1932	0	cysteine protease ATG4B [Mus musculus] gi|26324650|dbj|BAC26079.1| unnamed protein product [Mus musculus] &gt;gi|26327423|dbj|BAC27455.1| unnamed protein product [Mus musculus] &gt;gi|26344632|dbj|BAC35965.1| unnamed protein product [Mus musculus] &gt;gi|27763983|emb|CAD43220.1| autophagin-1 [Mus musculus]	74188241	AK144239.1	3197	0	Mus musculus kidney CCL-142 RAG cDNA, RIKEN full-length enriched library, clone:G430144O12 product:APG4 (ATG4) autophagy-related homolog B (S. cerevisiae), full insert sequence	Q8BGE6	1928	0	Cysteine protease ATG4B	GO:0006508//GO:0045732//GO:0015031//GO:0000045	proteolysis//positive regulation of protein catabolic process//protein transport//autophagic vacuole assembly	GO:0004197	cysteine-type endopeptidase activity	GO:0005737	cytoplasm
CUFF.1371.6	775	--	--	213	5.66978e-19	hypothetical protein 2 - mouse gi|51051|emb|CAA42413.1| unnamed protein product [Mus musculus]	33417031	BC055883.1	94	7.78909e-40	Mus musculus growth arrest specific 5, mRNA (cDNA clone IMAGE:4500943)	--	--	--	--	--	--	--	--	--	--
CUFF.779.6	5585	148708223	EDL40170.1	2943	0	trinucleotide repeat containing 15, isoform CRA_g [Mus musculus]	159032015	NM_001110212.1	1391	0	Mus musculus GRB10 interacting GYF protein 2 (Gigyf2), transcript variant 2, mRNA	Q6Y7W8	1223	6.00624e-140	PERQ amino acid-rich with GYF domain-containing protein 2	GO:0008344//GO:0048009//GO:0048873//GO:0035264//GO:0000084//GO:0050881//GO:0044267//GO:0009791//GO:0007631//GO:0021522//GO:0050885	adult locomotory behavior//insulin-like growth factor receptor signaling pathway//homeostasis of number of cells within a tissue//multicellular organism growth//S phase of mitotic cell cycle//musculoskeletal movement//cellular protein metabolic process//post-embryonic development//feeding behavior//spinal cord motor neuron differentiation//neuromuscular process controlling balance	--	--	--	--
CUFF.51.3	1040	22164766	NP_663730.1	133	6.87017e-06	protein phosphatase 1 regulatory subunit 42 isoform 2 [Mus musculus] gi|81914899|sp|Q8R1Z4.1|PPR42_MOUSE RecName: Full=Protein phosphatase 1 regulatory subunit 42; AltName: Full=Leucine-rich repeat-containing protein 67; AltName: Full=Testis leucine-rich repeat protein; Short=TLRR &gt;gi|18490771|gb|AAH22722.1| Leucine rich repeat containing 67 [Mus musculus] &gt;gi|26345552|dbj|BAC36427.1| unnam…	22164765	NM_145692.1	49	1.09515e-14	Mus musculus protein phosphatase 1, regulatory subunit 42 (Ppp1r42), transcript variant 2, mRNA gi|18490770|gb|BC022722.1| Mus musculus leucine rich repeat containing 67, mRNA (cDNA clone MGC:31545 IMAGE:4503172), complete cds	Q8R1Z4	133	1.99693e-07	Protein phosphatase 1 regulatory subunit 42	GO:0010921	regulation of phosphatase activity	GO:0015631//GO:0003779//GO:0045502	tubulin binding//actin binding//dynein binding	GO:0005813//GO:0002177	centrosome//manchette
CUFF.627.3	2220	148667932	EDL00349.1	2396	0	protein kinase, AMP-activated, gamma 3 non-catatlytic subunit, isoform CRA_a [Mus musculus]	238776815	NM_153744.3	87	1.78583e-35	Mus musculus protein kinase, AMP-activated, gamma 3 non-catatlytic subunit (Prkag3), mRNA	Q8BGM7	2396	0	5&apos;-AMP-activated protein kinase subunit gamma-3	GO:0005978//GO:0015758//GO:0006633	glycogen biosynthetic process//glucose transport//fatty acid biosynthetic process	GO:0005524//GO:0004679//GO:0019901	ATP binding//AMP-activated protein kinase activity//protein kinase binding	GO:0031588	AMP-activated protein kinase complex
CUFF.645.5	3083	--	--	89	4.24755e-76	RecName: Full=Ankyrin repeat and zinc finger domain-containing protein 1 gi|223462429|gb|AAI50880.1| Ankyrin repeat and zinc finger domain containing 1 [Mus musculus]	26089919	AK004948.2	696	0	Mus musculus adult male liver cDNA, RIKEN full-length enriched library, clone:1300008P06 product:hypothetical Ankyrin repeat structure containing protein, full insert sequence	Q80UU1	89	1.45729e-77	Ankyrin repeat and zinc finger domain-containing protein 1	--	--	--	--	--	--
CUFF.1545.4	2414	383415845	AFH31136.1	146	9.70057e-07	coatomer subunit alpha isoform 2 [Macaca mulatta]	26090376	AK044485.1	143	1.44058e-66	Mus musculus adult retina cDNA, RIKEN full-length enriched library, clone:A930015K17 product:COATOMER PROTEIN ALPHA SUBUNIT homolog [Mus musculus], full insert sequence	Q8CIE6	134	1.18823e-06	Coatomer subunit alpha	--	--	--	--	--	--
CUFF.615.6	895	190877473	NP_038640.2	753	2.9855e-92	natural resistance-associated macrophage protein 1 [Mus musculus] gi|341941193|sp|P41251.2|NRAM1_MOUSE RecName: Full=Natural resistance-associated macrophage protein 1; Short=NRAMP 1 &gt;gi|74140606|dbj|BAE42430.1| unnamed protein product [Mus musculus] &gt;gi|80478164|gb|AAI09138.1| Solute carrier family 11 (proton-coupled divalent metal ion transporters), member 1 [Mus musculus] &gt;gi|80478973…	354796104	JN960605.1	58	9.3085e-20	Mus musculus targeted KO-first, conditional ready, lacZ-tagged mutant allele Ctdsp1:tm1a(EUCOMM)Wtsi; transgenic	P41251	753	8.67787e-94	Natural resistance-associated macrophage protein 1	GO:0006879//GO:0002606//GO:0000060//GO:0007035//GO:0006826//GO:0001818//GO:0002827//GO:0006828//GO:0032729//GO:0042116//GO:0032147//GO:0045944//GO:0050829//GO:0032496//GO:0048002//GO:0050766//GO:0002369//GO:0032632//GO:0034341//GO:0015992//GO:0032623//GO:0070574//GO:0000165//GO:0060586//GO:0042832//GO:0042060//GO:0006954//GO:0045730//GO:0043091//GO:0070839//GO:0045342//GO:0002309//GO:0006876//GO:…	cellular iron ion homeostasis//positive regulation of dendritic cell antigen processing and presentation//protein import into nucleus, translocation//vacuolar acidification//iron ion transport//negative regulation of cytokine production//positive regulation of T-helper 1 type immune response//manganese ion transport//positive regulation of interferon-gamma production//macrophage activation//activ…	GO:0051139//GO:0005384//GO:0042803	metal ion:hydrogen antiporter activity//manganese ion transmembrane transporter activity//protein homodimerization activity	GO:0070821//GO:0009279//GO:0030670//GO:0005764//GO:0010008//GO:0005770//GO:0016021//GO:0005886//GO:0009986	tertiary granule membrane//cell outer membrane//phagocytic vesicle membrane//lysosome//endosome membrane//late endosome//integral to membrane//plasma membrane//cell surface
CUFF.1351.2	1415	145699121	NP_001078845.1	2400	0	pappalysin 2 precursor [Mus musculus]	156564399	NM_001085376.2	576	0	Mus musculus pappalysin 2 (Pappa2), mRNA	Q9BXP8	1787	0	Pappalysin-2	GO:0006508	proteolysis	GO:0004222	metalloendopeptidase activity	--	--
CUFF.1013.8	907	148707842	EDL39789.1	660	2.62527e-82	insulin induced gene 2, isoform CRA_a [Mus musculus]	76683043	AC163333.6	117	1.50302e-52	Mus musculus chromosome 1, clone RP24-98O21, complete sequence	Q91WG1	650	2.1426e-82	Insulin-induced gene 2 protein	GO:0006641//GO:0006695//GO:0010894//GO:0060363//GO:0042474//GO:0042472//GO:0045717//GO:0030967//GO:0060021	triglyceride metabolic process//cholesterol biosynthetic process//negative regulation of steroid biosynthetic process//cranial suture morphogenesis//middle ear morphogenesis//inner ear morphogenesis//negative regulation of fatty acid biosynthetic process//ER-nuclear sterol response pathway//palate development	GO:0008134	transcription factor binding	GO:0032937	SREBP-SCAP-Insig complex
CUFF.1791.3	879	187952655	AAI37606.1	568	2.30857e-65	TRAF3 interacting protein 3 [Mus musculus] gi|219520855|gb|AAI71933.1| TRAF3 interacting protein 3 [Mus musculus]	74148151	AK161211.1	42	7.16298e-11	Mus musculus 0 day neonate head cDNA, RIKEN full-length enriched library, clone:4833413J01 product:similar to BM282D4.3.1 [Mus musculus], full insert sequence	Q8C0G2	568	6.71025e-67	TRAF3-interacting JNK-activating modulator	--	--	--	--	GO:0016021	integral to membrane
CUFF.1658.9	1290	26380702	BAB29459.2	550	2.99843e-138	unnamed protein product [Mus musculus]	254028216	NM_001163290.1	365	0	Mus musculus aarF domain containing kinase 3 (Adck3), nuclear gene encoding mitochondrial protein, transcript variant 2, mRNA	Q60936	550	1.07855e-139	Chaperone activity of bc1 complex-like, mitochondrial	--	--	--	--	--	--
CUFF.93.1	1613	554269	AAA40070.1	235	5.80466e-19	ribosomal protein L7, partial [Mus musculus]	354799221	JN963722.1	67	1.69243e-24	Mus musculus targeted non-conditional, lacZ-tagged mutant allele Rpl7:tm1e(EUCOMM)Wtsi; transgenic	P14148	327	8.09845e-33	60S ribosomal protein L7	GO:0006364//GO:0006412//GO:0042273	rRNA processing//translation//ribosomal large subunit biogenesis	GO:0003677//GO:0003729//GO:0042803//GO:0003735	DNA binding//mRNA binding//protein homodimerization activity//structural constituent of ribosome	GO:0022625	cytosolic large ribosomal subunit
CUFF.1583.3	590	387861582	AFK08662.1	279	3.19825e-28	absent in melanoma 2 [Mus musculus]	34536776	AC113463.8	65	7.7259e-24	Mus musculus chromosome 1, clone RP23-40O18, complete sequence	Q91VJ1	279	7.23462e-28	Interferon-inducible protein AIM2	--	--	--	--	--	--
CUFF.1497.2	1588	--	--	493	9.72402e-137	FREB [Mus musculus]	237681062	NM_145141.2	99	2.70943e-42	Mus musculus Fc receptor-like A (Fcrla), transcript variant 2, mRNA	Q920A9	493	1.29967e-137	Fc receptor-like A	GO:0030154	cell differentiation	GO:0005515	protein binding	GO:0005576//GO:0005737	extracellular region//cytoplasm
CUFF.549.11	4898	765291	AAB32559.1	1587	0	HMW MAP2 [Rattus sp.]	90186269	NM_001039934.1	817	0	Mus musculus microtubule-associated protein 2 (Mtap2), transcript variant 1, mRNA	P15146	194	0	Microtubule-associated protein 2	--	--	--	--	--	--
CUFF.406.1	1176	345797640	XP_003434342.1	620	7.88028e-76	PREDICTED: protein boule-like isoform 1 [Canis lupus familiaris]	345797639	XM_003434294.1	672	0	PREDICTED: Canis lupus familiaris bol, boule-like (Drosophila), transcript variant 1 (BOLL), mRNA	Q8WP23	267	3.61978e-25	Protein boule-like	--	--	GO:0000166//GO:0003676	nucleotide binding//nucleic acid binding	--	--
CUFF.1593.4	3196	26333649	BAC30542.1	1412	0	unnamed protein product [Mus musculus]	113865994	NM_008328.2	65	4.38103e-23	Mus musculus interferon activated gene 203 (Ifi203), transcript variant 2, mRNA	O35368	1395	0	Interferon-activable protein 203	GO:0035458	cellular response to interferon-beta	--	--	GO:0005634	nucleus
CUFF.1325.3	1690	50510497	BAD32234.1	822	2.15789e-92	mKIAA0480 protein [Mus musculus]	255982599	NM_001039184.1	501	0	Mus musculus centrosomal protein 350 (Cep350), mRNA	Q5VT06	595	8.90833e-64	Centrosome-associated protein 350	--	--	--	--	GO:0005634//GO:0005813	nucleus//centrosome
CUFF.299.1	5133	71037395	NP_001020773.1	3011	0	interleukin-1 receptor-like 1 isoform a precursor [Mus musculus] gi|26454633|sp|P14719.2|ILRL1_MOUSE RecName: Full=Interleukin-1 receptor-like 1; AltName: Full=Lymphocyte antigen 84; AltName: Full=Protein ST2; AltName: Full=Protein T1; Flags: Precursor &gt;gi|286101|dbj|BAA02854.1| ST2L protein precursor [Mus musculus]	190610023	NM_001025602.2	135	8.63705e-62	Mus musculus interleukin 1 receptor-like 1 (Il1rl1), transcript variant 1, mRNA	P14719	3011	0	Interleukin-1 receptor-like 1	GO:0090197//GO:0050729//GO:0032754//GO:0045087//GO:0043124//GO:0008285//GO:0002826//GO:0043032//GO:0019221//GO:0032689	positive regulation of chemokine secretion//positive regulation of inflammatory response//positive regulation of interleukin-5 production//innate immune response//negative regulation of I-kappaB kinase/NF-kappaB cascade//negative regulation of cell proliferation//negative regulation of T-helper 1 type immune response//positive regulation of macrophage activation//cytokine-mediated signaling pathw…	GO:0002113//GO:0002114//GO:0004908	interleukin-33 binding//interleukin-33 receptor activity//interleukin-1 receptor activity	GO:0005615//GO:0009897//GO:0016021//GO:0005622	extracellular space//external side of plasma membrane//integral to membrane//intracellular
CUFF.676.1	1275	229577408	NP_080989.2	1834	0	2-acylglycerol O-acyltransferase 1 [Mus musculus] gi|341940963|sp|Q91ZV4.2|MOGT1_MOUSE RecName: Full=2-acylglycerol O-acyltransferase 1; AltName: Full=Acyl-CoA:monoacylglycerol acyltransferase 1; Short=MGAT1; AltName: Full=Diacylglycerol acyltransferase 2-like protein 1; AltName: Full=Monoacylglycerol O-acyltransferase 1	229577407	NM_026713.3	1206	0	Mus musculus monoacylglycerol O-acyltransferase 1 (Mogat1), mRNA	Q91ZV4	1834	0	2-acylglycerol O-acyltransferase 1	--	--	--	--	--	--
CUFF.1168.8	1633	148707632	EDL39579.1	176	1.599e-10	mCG9152, isoform CRA_b [Mus musculus]	112734860	NM_153774.1	152	9.61032e-72	Mus musculus importin 9 (Ipo9), mRNA	Q91YE6	176	5.86954e-12	Importin-9	--	--	--	--	--	--
CUFF.1092.12	524	26332881	BAC30158.1	209	2.80933e-84	unnamed protein product [Mus musculus]	167900455	NM_001114662.1	122	1.40639e-55	Mus musculus major facilitator superfamily domain containing 4 (Mfsd4), transcript variant b, mRNA	Q6PDC8	209	1.38214e-85	Major facilitator superfamily domain-containing protein 4	GO:0055085	transmembrane transport	--	--	GO:0016021	integral to membrane
CUFF.369.6	5044	--	--	246	1.58887e-18	Chain A, Crystal Structure Of Mouse Glutaminase C, Ligand-Free Form gi|371927553|pdb|3SS3|B Chain B, Crystal Structure Of Mouse Glutaminase C, Ligand-Free Form &gt;gi|371927554|pdb|3SS3|C Chain C, Crystal Structure Of Mouse Glutaminase C, Ligand-Free Form &gt;gi|371927555|pdb|3SS3|D Chain D, Crystal Structure Of Mouse Glutaminase C, Ligand-Free Form &gt;gi|371927556|pdb|3SS4|A Chain A, Crystal St…	354786732	JN951233.1	37	2.55045e-07	Mus musculus targeted non-conditional, lacZ-tagged mutant allele Gls:tm1e(KOMP)Ucd; transgenic	P13264	1867	0	Glutaminase kidney isoform, mitochondrial	--	--	--	--	--	--
CUFF.1658.11	1068	26380702	BAB29459.2	550	2.26541e-138	unnamed protein product [Mus musculus]	254028216	NM_001163290.1	365	0	Mus musculus aarF domain containing kinase 3 (Adck3), nuclear gene encoding mitochondrial protein, transcript variant 2, mRNA	Q60936	550	8.34918e-140	Chaperone activity of bc1 complex-like, mitochondrial	--	--	--	--	--	--
CUFF.246.2	1081	344250344	EGW06448.1	1430	0	Beta-centractin [Cricetulus griseus]	118130225	NM_146107.2	191	1.31656e-93	Mus musculus ARP1 actin-related protein 1B, centractin beta (Actr1b), mRNA	Q8R5C5	1213	2.55606e-164	Beta-centractin	--	--	--	--	--	--
CUFF.751.8	1401	12859767	BAB31770.1	984	4.31366e-129	unnamed protein product [Mus musculus]	12859766	AK019512.1	1024	0	Mus musculus 0 day neonate head cDNA, RIKEN full-length enriched library, clone:4831423D23 product:Mus musculus adult male testis cDNA, RIKEN full-length enriched library, clone:4930438O05:homolog to CDNA FLJ12584 FIS, CLONE NT2RM4001187 (HYPOTHETICAL 57.6 KDA PROTEIN), full insert sequence, full insert sequence	Q9D2I5	960	4.66728e-119	LisH domain-containing protein ARMC9	--	--	--	--	--	--
CUFF.751.13	4009	148708286	EDL40233.1	2910	0	armadillo repeat containing 9, isoform CRA_f [Mus musculus]	74208713	AK164041.1	3620	0	Mus musculus 7 days embryo whole body cDNA, RIKEN full-length enriched library, clone:C430026L04 product:ARM protein homolog [Homo sapiens], full insert sequence	Q9D2I5	2907	0	LisH domain-containing protein ARMC9	--	--	--	--	--	--
CUFF.701.11	1520	40254163	NP_083685.2	1227	6.73226e-164	mitochondrial fission factor [Mus musculus] gi|81892456|sp|Q6PCP5.1|MFF_MOUSE RecName: Full=Mitochondrial fission factor &gt;gi|37590662|gb|AAH59229.1| Mitochondrial fission factor [Mus musculus]	40254162	NM_029409.2	521	0	Mus musculus mitochondrial fission factor (Mff), nuclear gene encoding mitochondrial protein, mRNA gi|37590661|gb|BC059229.1| Mus musculus mitochondrial fission factor, mRNA (cDNA clone MGC:66756 IMAGE:6413193), complete cds	Q6PCP5	1227	1.95685e-165	Mitochondrial fission factor	GO:1900063//GO:0070584//GO:0010821//GO:0043653//GO:0001836//GO:0016559	regulation of peroxisome organization//mitochondrion morphogenesis//regulation of mitochondrion organization//mitochondrial fragmentation involved in apoptotic process//release of cytochrome c from mitochondria//peroxisome fission	GO:0005515	protein binding	GO:0005741//GO:0005777//GO:0016021	mitochondrial outer membrane//peroxisome//integral to membrane
CUFF.823.5	1137	148708137	EDL40084.1	333	3.12385e-30	mCG12867, isoform CRA_c [Mus musculus]	26096784	AK076391.1	765	0	Mus musculus 10 days neonate skin cDNA, RIKEN full-length enriched library, clone:4732489C18 product:procollagen, type VI, alpha 3, full insert sequence	P12111	218	1.34233e-17	Collagen alpha-3(VI) chain	--	--	--	--	--	--
CUFF.1544.4	2117	74213022	BAE41658.1	802	3.21863e-94	unnamed protein product [Mus musculus]	224809375	NM_021607.3	156	7.48153e-74	Mus musculus nicastrin (Ncstn), mRNA	P57716	274	1.20482e-23	Nicastrin	GO:0050673//GO:0006509//GO:0002262//GO:0050435//GO:0042098//GO:0016485//GO:0007219//GO:0043085	epithelial cell proliferation//membrane protein ectodomain proteolysis//myeloid cell homeostasis//beta-amyloid metabolic process//T cell proliferation//protein processing//Notch signaling pathway//positive regulation of catalytic activity	GO:0004175//GO:0005515	endopeptidase activity//protein binding	GO:0005765//GO:0005783//GO:0005887//GO:0005794	lysosomal membrane//endoplasmic reticulum//integral to plasma membrane//Golgi apparatus
CUFF.1163.3	1548	227499103	NP_663392.2	573	2.81937e-62	aminopeptidase B isoform 1 [Mus musculus] gi|341940212|sp|Q8VCT3.2|AMPB_MOUSE RecName: Full=Aminopeptidase B; Short=AP-B; AltName: Full=Arginine aminopeptidase; AltName: Full=Arginyl aminopeptidase; AltName: Full=Cytosol aminopeptidase IV &gt;gi|74192747|dbj|BAE34890.1| unnamed protein product [Mus musculus] &gt;gi|74197076|dbj|BAE35089.1| unnamed protein product [Mus musculus] &gt;gi|74198124|db…	227499102	NM_145417.3	326	1.70981e-168	Mus musculus arginyl aminopeptidase (aminopeptidase B) (Rnpep), transcript variant 1, mRNA	Q8VCT3	573	8.19497e-64	Aminopeptidase B	GO:0019370//GO:0045776//GO:0006508	leukotriene biosynthetic process//negative regulation of blood pressure//proteolysis	GO:0042277//GO:0070006//GO:0050897//GO:0005507//GO:0008270	peptide binding//metalloaminopeptidase activity//cobalt ion binding//copper ion binding//zinc ion binding	GO:0005615//GO:0019717//GO:0009897//GO:0005625//GO:0030141//GO:0005794	extracellular space//synaptosome//external side of plasma membrane//soluble fraction//secretory granule//Golgi apparatus
CUFF.434.3	1096	74199789	BAE20729.1	952	3.04033e-123	unnamed protein product [Mus musculus]	41056092	NM_022988.2	452	0	Mus musculus Ngg1 interacting factor 3-like 1 (S. pombe) (Nif3l1), mRNA gi|40796190|gb|BC065163.1| Mus musculus Ngg1 interacting factor 3-like 1 (S. pombe), mRNA (cDNA clone MGC:90078 IMAGE:6404016), complete cds	Q9GZT8	806	8.48775e-103	NIF3-like protein 1	--	--	--	--	GO:0005739	mitochondrion
CUFF.22.9	3395	26006115	BAC41400.1	1253	3.09192e-146	mKIAA0203 protein [Mus musculus]	226693373	NM_009826.4	2828	0	Mus musculus RB1-inducible coiled-coil 1 (Rb1cc1), mRNA	Q9ESK9	1253	5.57179e-147	RB1-inducible coiled-coil protein 1	GO:0001889//GO:0006355//GO:0007507//GO:0043066//GO:0045793//GO:0007254//GO:0001934//GO:0010506//GO:0007049//GO:0000045	liver development//regulation of transcription, DNA-dependent//heart development//negative regulation of apoptotic process//positive regulation of cell size//JNK cascade//positive regulation of protein phosphorylation//regulation of autophagy//cell cycle//autophagic vacuole assembly	GO:0019901	protein kinase binding	GO:0005634//GO:0070969//GO:0034045	nucleus//ULK1-ATG13-FIP200 complex//pre-autophagosomal structure membrane
CUFF.262.5	2116	149046338	EDL99231.1	857	1.61519e-99	testis specific 10, isoform CRA_c [Rattus norvegicus]	31418375	BC053407.1	1993	0	Mus musculus testis specific 10, mRNA (cDNA clone IMAGE:30071996), containing frame-shift errors	Q6NY15	863	4.95986e-103	Testis-specific gene 10 protein	GO:0030031	cell projection assembly	GO:0005198	structural molecule activity	GO:0031965//GO:0009434//GO:0005737//GO:0043005	nuclear membrane//microtubule-based flagellum//cytoplasm//neuron projection
CUFF.683.3	4716	60360402	BAD90445.1	2236	0	mKIAA1435 protein [Mus musculus]	162287108	NM_001111279.1	4551	0	Mus musculus WD repeat and FYVE domain containing 1 (Wdfy1), transcript variant 1, mRNA	Q8IWB7	2207	0	WD repeat and FYVE domain-containing protein 1	--	--	GO:0046872//GO:0005545	metal ion binding//1-phosphatidylinositol binding	GO:0005634//GO:0005829//GO:0005769	nucleus//cytosol//early endosome
CUFF.1019.2	817	149033136	EDL87954.1	1265	1.38642e-168	rCG37594 [Rattus norvegicus]	255982507	NM_025860.3	140	2.20872e-65	Mus musculus DEAD (Asp-Glu-Ala-Asp) box polypeptide 18 (Ddx18), mRNA	Q8K363	1265	1.27788e-169	ATP-dependent RNA helicase DDX18	--	--	--	--	--	--
CUFF.1658.10	1012	26380702	BAB29459.2	550	2.09549e-138	unnamed protein product [Mus musculus]	254028216	NM_001163290.1	365	0	Mus musculus aarF domain containing kinase 3 (Adck3), nuclear gene encoding mitochondrial protein, transcript variant 2, mRNA	Q60936	550	7.71686e-140	Chaperone activity of bc1 complex-like, mitochondrial	--	--	--	--	--	--
CUFF.371.3	3445	31543307	NP_032693.2	1875	0	NGFI-A-binding protein 1 [Mus musculus] gi|341941151|sp|Q61122.2|NAB1_MOUSE RecName: Full=NGFI-A-binding protein 1; AltName: Full=EGR-1-binding protein 1 &gt;gi|13542862|gb|AAH05627.1| Ngfi-A binding protein 1 [Mus musculus] &gt;gi|16877245|gb|AAH16886.1| Ngfi-A binding protein 1 [Mus musculus] &gt;gi|148667555|gb|EDK99971.1| Ngfi-A binding protein 1 [Mus musculus]	255708426	NM_008667.3	1021	0	Mus musculus Ngfi-A binding protein 1 (Nab1), mRNA	Q61122	1875	0	NGFI-A-binding protein 1	GO:0045892//GO:0001958//GO:0014037//GO:0042552//GO:0045682	negative regulation of transcription, DNA-dependent//endochondral ossification//Schwann cell differentiation//myelination//regulation of epidermis development	GO:0008134	transcription factor binding	GO:0005634	nucleus
CUFF.1371.1	1086	--	--	213	1.439e-18	hypothetical protein 2 - mouse gi|51051|emb|CAA42413.1| unnamed protein product [Mus musculus]	33417031	BC055883.1	86	3.09519e-35	Mus musculus growth arrest specific 5, mRNA (cDNA clone IMAGE:4500943)	--	--	--	--	--	--	--	--	--	--
CUFF.1300.6	5608	40789289	NP_080656.2	883	2.01194e-105	regulator of G-protein signaling 8 [Mus musculus] gi|51701807|sp|Q8BXT1.1|RGS8_MOUSE RecName: Full=Regulator of G-protein signaling 8; Short=RGS8 &gt;gi|26336378|dbj|BAC31874.1| unnamed protein product [Mus musculus] &gt;gi|40674833|gb|AAH65056.1| Regulator of G-protein signaling 8 [Mus musculus] &gt;gi|63101604|gb|AAH94577.1| Regulator of G-protein signaling 8 [Mus musculus] &gt;gi|74209323|dbj|…	40674832	BC065056.1	5487	0	Mus musculus regulator of G-protein signaling 8, mRNA (cDNA clone MGC:86137 IMAGE:5705033), complete cds	Q8BXT1	883	5.84805e-107	Regulator of G-protein signaling 8	GO:0038032//GO:0043547	termination of G-protein coupled receptor signaling pathway//positive regulation of GTPase activity	GO:0005096	GTPase activator activity	GO:0005886//GO:0005737	plasma membrane//cytoplasm
CUFF.642.2	1203	229577434	NP_081122.2	967	1.019e-126	AN1-type zinc finger protein 2B [Mus musculus] gi|229577442|ref|NP_001153377.1| AN1-type zinc finger protein 2B [Mus musculus] &gt;gi|229577446|ref|NP_001153378.1| AN1-type zinc finger protein 2B [Mus musculus] &gt;gi|81902379|sp|Q91X58.1|ZFN2B_MOUSE RecName: Full=AN1-type zinc finger protein 2B; AltName: Full=Arsenite-inducible RNA-associated protein-like protein; Short=AIRAP-like protein &gt;gi…	229577445	NM_001159906.1	1200	0	Mus musculus zinc finger, AN1 type domain 2B (Zfand2b), transcript variant 3, mRNA	Q91X58	967	2.96191e-128	AN1-type zinc finger protein 2B	--	--	GO:0008270	zinc ion binding	GO:0005783	endoplasmic reticulum
CUFF.1031.6	6986	62956003	AAY23348.1	7915	0	peripheral clock protein 1 [Mus musculus]	126362963	NM_172484.3	668	0	Mus musculus NCK-associated protein 5 (Nckap5), transcript variant 2, mRNA	O14513	884	3.19946e-94	Nck-associated protein 5	--	--	--	--	--	--
CUFF.1278.2	1429	74206767	BAE41626.1	1267	4.49045e-166	unnamed protein product [Mus musculus]	47682214	BC069904.1	1290	0	Mus musculus family with sequence similarity 129, member A, mRNA (cDNA clone IMAGE:5376157), with apparent retained intron	Q3UW53	1272	5.24867e-164	Protein Niban	GO:0001933//GO:0001934//GO:0034976//GO:0045727	negative regulation of protein phosphorylation//positive regulation of protein phosphorylation//response to endoplasmic reticulum stress//positive regulation of translation	--	--	GO:0005634//GO:0005886//GO:0005737	nucleus//plasma membrane//cytoplasm
CUFF.1084.1	3411	227908835	NP_835180.2	2576	0	probable carboxypeptidase PM20D1 precursor [Mus musculus] gi|81898403|sp|Q8C165.1|P20D1_MOUSE RecName: Full=Probable carboxypeptidase PM20D1; AltName: Full=Peptidase M20 domain-containing protein 1; Flags: Precursor &gt;gi|26324834|dbj|BAC26171.1| unnamed protein product [Mus musculus] &gt;gi|112362426|gb|AAI20726.1| Peptidase M20 domain containing 1 [Mus musculus] &gt;gi|117306442|gb|AAI25396.1|…	227908834	NM_178079.3	1537	0	Mus musculus peptidase M20 domain containing 1 (Pm20d1), mRNA	Q8C165	2576	0	Probable carboxypeptidase PM20D1	GO:0006508	proteolysis	GO:0046872//GO:0008233	metal ion binding//peptidase activity	GO:0005576	extracellular region
CUFF.1294.2	2071	148707495	EDL39442.1	578	1.17078e-129	laminin, gamma 1, isoform CRA_b [Mus musculus]	153791269	NM_010683.2	360	0	Mus musculus laminin, gamma 1 (Lamc1), mRNA	P02468	575	9.04437e-131	Laminin subunit gamma-1	GO:0016477//GO:0034446//GO:0031581//GO:0022617//GO:0031175//GO:0006461	cell migration//substrate adhesion-dependent cell spreading//hemidesmosome assembly//extracellular matrix disassembly//neuron projection development//protein complex assembly	GO:0005201//GO:0043208//GO:0005515	extracellular matrix structural constituent//glycosphingolipid binding//protein binding	GO:0005606//GO:0043259	laminin-1 complex//laminin-10 complex
CUFF.16822.8	1178	71679977	AAI00464.1	502	8.39306e-56	Slc39a13 protein [Mus musculus] gi|220840532|emb|CAX15266.1| solute carrier family 39 (metal ion transporter), member 13 [Mus musculus]	354788623	JN953124.1	35	7.54758e-07	Mus musculus targeted KO-first, conditional ready, lacZ-tagged mutant allele Psmc3:tm1a(EUCOMM)Hmgu; transgenic	Q8BZH0	455	1.19903e-50	Zinc transporter ZIP13	GO:0006882//GO:0061448//GO:0071577	cellular zinc ion homeostasis//connective tissue development//zinc ion transmembrane transport	GO:0005385//GO:0042803	zinc ion transmembrane transporter activity//protein homodimerization activity	GO:0048471//GO:0005794//GO:0016021	perinuclear region of cytoplasm//Golgi apparatus//integral to membrane
CUFF.15811.4	1350	123858273	CAM16619.1	1283	5.31646e-174	folylpolyglutamyl synthetase [Mus musculus]	172088162	NM_010236.2	319	1.15706e-164	Mus musculus folylpolyglutamyl synthetase (Fpgs), nuclear gene encoding mitochondrial protein, mRNA	P48760	567	3.9698e-64	Folylpolyglutamate synthase, mitochondrial	--	--	--	--	--	--
CUFF.16987.3	746	21704042	NP_663504.1	241	2.63899e-86	cleavage stimulation factor subunit 3 isoform 1 [Mus musculus] gi|354470363|ref|XP_003497482.1| PREDICTED: cleavage stimulation factor subunit 3 [Cricetulus griseus] &gt;gi|71153232|sp|Q99LI7.1|CSTF3_MOUSE RecName: Full=Cleavage stimulation factor subunit 3; AltName: Full=CF-1 77 kDa subunit; AltName: Full=Cleavage stimulation factor 77 kDa subunit; Short=CSTF 77 kDa subunit; Short=CstF-77 &gt;gi…	158631226	NM_145529.3	215	4.07984e-107	Mus musculus cleavage stimulation factor, 3&apos; pre-RNA, subunit 3 (Cstf3), transcript variant 1, mRNA	Q99LI7	241	1.04634e-87	Cleavage stimulation factor subunit 3	GO:0006397	mRNA processing	--	--	GO:0005730	nucleolus
CUFF.16961.3	2415	162329568	NP_001104761.1	722	2.26577e-80	caprin-1 isoform c [Mus musculus] gi|162329570|ref|NP_001104762.1| caprin-1 isoform c [Mus musculus]	162329569	NM_001111292.1	475	0	Mus musculus cell cycle associated protein 1 (Caprin1), transcript variant 5, mRNA	Q60865	686	9.70559e-77	Caprin-1	GO:0050775//GO:0061003	positive regulation of dendrite morphogenesis//positive regulation of dendritic spine morphogenesis	--	--	GO:0035770	ribonucleoprotein granule
CUFF.18153.4	1888	21450265	NP_659142.1	1344	1.29635e-178	solute carrier family 35 member C2 isoform 1 [Mus musculus] gi|357588437|ref|NP_001239502.1| solute carrier family 35 member C2 isoform 1 [Mus musculus] &gt;gi|357588440|ref|NP_001239503.1| solute carrier family 35 member C2 isoform 1 [Mus musculus] &gt;gi|41017496|sp|Q8VCX2.1|S35C2_MOUSE RecName: Full=Solute carrier family 35 member C2; AltName: Full=Ovarian cancer-overexpressed gene 1 protein &…	357588443	NR_045544.1	1799	0	Mus musculus solute carrier family 35, member C2 (Slc35c2), transcript variant 5, non-coding RNA	Q8VCX2	1344	3.76807e-180	Solute carrier family 35 member C2	GO:0006810	transport	--	--	GO:0016021	integral to membrane
CUFF.15369.4	2008	148676095	EDL08042.1	272	3.62306e-23	RIKEN cDNA 2310047O13, isoform CRA_c [Mus musculus]	24430257	AL845533.9	73	9.7745e-28	Mouse DNA sequence from clone RP23-232K16 on chromosome 2 Contains a novel gene and the 5&apos; end of a novel gene, complete sequence	Q9CV28	272	4.24603e-24	Protein FAM188A	GO:0006915	apoptotic process	GO:0005509	calcium ion binding	GO:0031965	nuclear membrane
CUFF.17474.5	856	74223469	BAE21597.1	1297	5.61141e-168	unnamed protein product [Mus musculus] gi|168984666|emb|CAQ12513.1| novel protein (4930402H24Rik) [Mus musculus] &gt;gi|168985246|emb|CAQ12044.1| novel protein (4930402H24Rik) [Mus musculus]	74223468	AK133294.1	751	0	Mus musculus adult male testis cDNA, RIKEN full-length enriched library, clone:4932431A11 product:DJ687F11.2 (Novel protein (Contains part of translation of cDNA DKFZp434N061, Em:AL110249)) (Fragment) homolog [Homo sapiens], full insert sequence	Q7TT23	1297	3.52693e-168	Uncharacterized protein C20orf194 homolog	--	--	--	--	--	--
CUFF.18451.2	2567	148675370	EDL07317.1	147	1.30445e-07	mCG6731, isoform CRA_b [Mus musculus]	74180671	AK143843.1	63	4.54309e-22	Mus musculus 6 days neonate spleen cDNA, RIKEN full-length enriched library, clone:F430204G21 product:adhesion regulating molecule 1, full insert sequence	Q9JMB5	154	2.71115e-09	Proteasomal ubiquitin receptor ADRM1	--	--	--	--	--	--
CUFF.15847.1	961	354494686	XP_003509466.1	758	1.04106e-97	PREDICTED: target of rapamycin complex 2 subunit MAPKAP1-like, partial [Cricetulus griseus]	74205528	AK132263.1	176	2.54145e-85	Mus musculus 18 days pregnant adult female placenta and extra embryonic tissue cDNA, RIKEN full-length enriched library, clone:3830408H09 product:mitogen-activated protein kinase associated protein 1, full insert sequence	Q6AYF1	301	3.45631e-29	Target of rapamycin complex 2 subunit MAPKAP1	--	--	--	--	--	--
CUFF.18154.9	924	149042884	EDL96458.1	208	3.82919e-16	engulfment and cell motility 2, ced-12 homolog (C. elegans), isoform CRA_a [Rattus norvegicus]	23959141	BC033418.1	146	1.15963e-68	Mus musculus engulfment and cell motility 2, ced-12 homolog (C. elegans), mRNA (cDNA clone IMAGE:5361771)	Q8BHL5	209	1.25965e-115	Engulfment and cell motility protein 2	GO:0060326//GO:0006909	cell chemotaxis//phagocytosis	GO:0030971//GO:0010333	receptor tyrosine kinase binding//terpene synthase activity	GO:0016020//GO:0005856//GO:0005829	membrane//cytoskeleton//cytosol
CUFF.16003.5	9016	28972281	BAC65594.1	5718	0	mKIAA0569 protein [Mus musculus]	125490363	NM_015753.3	8916	0	Mus musculus zinc finger E-box binding homeobox 2 (Zeb2), transcript variant 2, mRNA	Q9R0G7	5583	0	Zinc finger E-box-binding homeobox 2	GO:0001755//GO:0021766//GO:0006355//GO:0043507//GO:0030177//GO:0021846//GO:0001756//GO:0001843	neural crest cell migration//hippocampus development//regulation of transcription, DNA-dependent//positive regulation of JUN kinase activity//positive regulation of Wnt receptor signaling pathway//cell proliferation in forebrain//somitogenesis//neural tube closure	GO:0043565//GO:0008270//GO:0003700	sequence-specific DNA binding//zinc ion binding//sequence-specific DNA binding transcription factor activity	GO:0005737//GO:0005730	cytoplasm//nucleolus
CUFF.17474.4	765	123227491	CAM16453.1	1123	1.9377e-153	novel protein (4930402H24Rik) [Mus musculus]	74223468	AK133294.1	307	3.0168e-158	Mus musculus adult male testis cDNA, RIKEN full-length enriched library, clone:4932431A11 product:DJ687F11.2 (Novel protein (Contains part of translation of cDNA DKFZp434N061, Em:AL110249)) (Fragment) homolog [Homo sapiens], full insert sequence	Q7TT23	1101	7.39229e-140	Uncharacterized protein C20orf194 homolog	--	--	--	--	--	--
CUFF.16411.2	1802	114326541	NP_001041641.1	2475	0	ceramide kinase-like [Mus musculus] gi|123123329|emb|CAM21357.1| ceramide kinase-like [Mus musculus] &gt;gi|148921922|gb|AAI46454.1| Ceramide kinase-like [synthetic construct] &gt;gi|157170202|gb|AAI53072.1| Ceramide kinase-like [synthetic construct] &gt;gi|341867002|gb|AEK85685.1| ceramide kinase-like isoform 1 [Mus musculus]	341867001	HQ426680.1	1583	0	Mus musculus clone m1 ceramide kinase-like isoform 1 mRNA, complete cds	Q49MI3	1756	0	Ceramide kinase-like protein	GO:0016310//GO:0006916	phosphorylation//anti-apoptosis	GO:0016301	kinase activity	GO:0005783//GO:0005730//GO:0005794	endoplasmic reticulum//nucleolus//Golgi apparatus
CUFF.16825.2	5716	123227329	CAM17569.1	7120	0	MAP-kinase activating death domain [Mus musculus]	354469925	XM_003497315.1	3810	0	PREDICTED: Cricetulus griseus MAP-kinase activating death domain, transcript variant 6 (Madd), mRNA	O08873	6896	0	MAP kinase-activating death domain protein	GO:0000187//GO:0051726//GO:0042981	activation of MAPK activity//regulation of cell cycle//regulation of apoptotic process	GO:0016301//GO:0017112	kinase activity//Rab guanyl-nucleotide exchange factor activity	GO:0016021//GO:0005886	integral to membrane//plasma membrane
CUFF.15574.2	2001	351704777	EHB07696.1	2048	0	F-box/WD repeat-containing protein 5 [Heterocephalus glaber]	14789732	BC010776.1	36	3.60361e-07	Mus musculus F-box and WD-40 domain protein 5, mRNA (cDNA clone MGC:18679 IMAGE:4211592), complete cds	Q969U6	1984	0	F-box/WD repeat-containing protein 5	--	--	--	--	--	--
CUFF.17353.4	2623	--	--	2151	0	RecName: Full=N-acetylgalactosamine kinase; AltName: Full=GalNAc kinase; AltName: Full=Galactokinase 2 gi|51262070|gb|AAH79843.1| Galactokinase 2 [Mus musculus] &gt;gi|74185897|dbj|BAE32811.1| unnamed protein product [Mus musculus] &gt;gi|122890863|emb|CAM13337.1| galactokinase 2 [Mus musculus] &gt;gi|123232076|emb|CAM22796.1| galactokinase 2 [Mus musculus] &gt;gi|123858347|emb|CAM22361.1| galact…	31341000	NM_175154.2	2362	0	Mus musculus galactokinase 2 (Galk2), mRNA gi|26349754|dbj|AK082521.1| Mus musculus 0 day neonate cerebellum cDNA, RIKEN full-length enriched library, clone:C230059B13 product:N-ACETYLGALACTOSAMINE KINASE (EC 2.7.1.-) (GALNAC KINASE) (GALACTOKINASE 2) homolog [Homo sapiens], full insert sequence	Q68FH4	2151	0	N-acetylgalactosamine kinase	GO:0046835//GO:0006012	carbohydrate phosphorylation//galactose metabolic process	GO:0005524//GO:0033858//GO:0004335	ATP binding//N-acetylgalactosamine kinase activity//galactokinase activity	GO:0005737	cytoplasm
CUFF.17474.11	1120	122889543	CAM14787.1	137	1.55582e-06	novel protein (4930402H24Rik) [Mus musculus]	74223468	AK133294.1	528	0	Mus musculus adult male testis cDNA, RIKEN full-length enriched library, clone:4932431A11 product:DJ687F11.2 (Novel protein (Contains part of translation of cDNA DKFZp434N061, Em:AL110249)) (Fragment) homolog [Homo sapiens], full insert sequence	Q7TT23	137	1.34069e-07	Uncharacterized protein C20orf194 homolog	--	--	--	--	--	--
CUFF.16138.7	2258	--	--	--	--	--	26081308	AK029386.1	1813	0	Mus musculus 0 day neonate head cDNA, RIKEN full-length enriched library, clone:4833424A07 product:unclassifiable, full insert sequence	--	--	--	--	--	--	--	--	--	--
CUFF.15823.5	1648	45268981	AAS55903.1	149	3.61784e-08	60S ribosomal protein L12, partial [Sus scrofa]	49903615	BC075731.1	100	7.82408e-43	Mus musculus ribosomal protein L12, mRNA (cDNA clone IMAGE:6511935), partial cds	P35979	149	8.74309e-10	60S ribosomal protein L12	GO:0006412	translation	GO:0003735	structural constituent of ribosome	GO:0022625	cytosolic large ribosomal subunit
CUFF.17905.7	2564	123232289	CAM21112.1	2372	0	nuclear receptor coactivator 6 [Mus musculus] gi|123232309|emb|CAM18926.1| nuclear receptor coactivator 6 [Mus musculus]	21411039	BC031113.1	2364	0	Mus musculus nuclear receptor coactivator 6, mRNA (cDNA clone IMAGE:4976596), complete cds	Q9JL19	2331	0	Nuclear receptor coactivator 6	GO:0030099//GO:0007420//GO:0006352//GO:0006974//GO:0060716//GO:0007507//GO:0045944	myeloid cell differentiation//brain development//DNA-dependent transcription, initiation//response to DNA damage stimulus//labyrinthine layer blood vessel development//heart development//positive regulation of transcription from RNA polymerase II promoter	GO:0046966//GO:0003682//GO:0004872//GO:0030374//GO:0042803//GO:0016922//GO:0019899	thyroid hormone receptor binding//chromatin binding//receptor activity//ligand-dependent nuclear receptor transcription coactivator activity//protein homodimerization activity//ligand-dependent nuclear receptor binding//enzyme binding	GO:0035097//GO:0005667//GO:0005625	histone methyltransferase complex//transcription factor complex//soluble fraction
CUFF.18498.1	4692	148675464	EDL07411.1	2362	0	zinc finger, CCCH-type with G patch domain, isoform CRA_a [Mus musculus]	92444982	BC034599.1	1001	0	Mus musculus zinc finger, CCCH-type with G patch domain, mRNA (cDNA clone IMAGE:5364834)	Q8VDM1	2303	0	Zinc finger CCCH-type with G patch domain-containing protein	GO:0045892//GO:0007175	negative regulation of transcription, DNA-dependent//negative regulation of epidermal growth factor-activated receptor activity	GO:0043565//GO:0008270//GO:0003700	sequence-specific DNA binding//zinc ion binding//sequence-specific DNA binding transcription factor activity	GO:0005634	nucleus
CUFF.15358.2	766	--	--	470	4.05694e-56	Chain A, Crystal Structure Of The Uhm Domain Of Human Spf45 (Free Form) gi|151567828|pdb|2PEH|A Chain A, Crystal Structure Of The Uhm Domain Of Human Spf45 In Complex With Sf3b155-Ulm5 &gt;gi|151567830|pdb|2PEH|B Chain B, Crystal Structure Of The Uhm Domain Of Human Spf45 In Complex With Sf3b155-Ulm5	22779923	NM_152824.1	47	1.0312e-13	Mus musculus RNA binding motif protein 17 (Rbm17), mRNA gi|22028327|gb|BC034896.1| Mus musculus RNA binding motif protein 17, mRNA (cDNA clone MGC:41443 IMAGE:1446602), complete cds	Q8JZX4	472	2.27803e-54	Splicing factor 45	--	--	--	--	--	--
CUFF.17636.8	669	148696510	EDL28457.1	544	1.39778e-65	mCG131470, isoform CRA_a [Mus musculus]	28208076	AL808123.9	93	2.40125e-39	Mouse DNA sequence from clone RP23-73K21 on chromosome 2 Contains the 5&apos; end of the Snx5 gene for sorting nexin 5, the gene for the likely ortholog of H. sapiens chromosome 20 open reading frame 72 (C20orf72), the Zfp339 gene for Zinc finger protein 339, a novel gene, a pseudogene similar to H. sapiens peptidylprolyl isomerase A (cyclophilin A) (PPIA), a nuclear domain 10 protein 52 (Ndp52) …	Q8CID0	544	8.13682e-63	Cysteine-rich protein 2-binding protein	--	--	--	--	--	--
CUFF.17244.3	4361	63999319	NP_808513.2	954	3.15044e-107	cytosolic phospholipase A2 epsilon [Mus musculus] gi|81909031|sp|Q50L42.1|PA24E_MOUSE RecName: Full=Cytosolic phospholipase A2 epsilon; Short=cPLA2-epsilon; AltName: Full=Phospholipase A2 group IVE &gt;gi|63003525|dbj|BAD98153.1| cytosolic phospholipase A2 epsilon [Mus musculus] &gt;gi|123229999|emb|CAM22677.1| phospholipase A2 group IVE [Mus musculus] &gt;gi|123282862|emb|CAM27896.1| phospholipa…	26339735	AK049063.1	4170	0	Mus musculus 0 day neonate cerebellum cDNA, RIKEN full-length enriched library, clone:C230096D22 product:hypothetical Lysophospholipase catalytic domain containing protein, full insert sequence	Q50L42	954	9.1573e-109	Cytosolic phospholipase A2 epsilon	GO:0009395	phospholipid catabolic process	GO:0046872//GO:0004623	metal ion binding//phospholipase A2 activity	GO:0016020//GO:0005764	membrane//lysosome
CUFF.15553.7	1087	29437353	AAH49789.1	446	7.62456e-131	Ndor1 protein [Mus musculus] gi|74199495|dbj|BAE41435.1| unnamed protein product [Mus musculus] &gt;gi|148676272|gb|EDL08219.1| NADPH dependent diflavin oxidoreductase 1, isoform CRA_a [Mus musculus]	29437352	BC049789.1	166	1.04555e-79	Mus musculus NADPH dependent diflavin oxidoreductase 1, mRNA (cDNA clone MGC:59402 IMAGE:6331033), complete cds	A2AI05	446	2.84492e-126	NADPH-dependent diflavin oxidoreductase 1	GO:0008219//GO:0055114	cell death//oxidation-reduction process	GO:0005506//GO:0050660//GO:0050661//GO:0010181//GO:0016491	iron ion binding//flavin adenine dinucleotide binding//NADP binding//FMN binding//oxidoreductase activity	GO:0005634//GO:0045111//GO:0005829	nucleus//intermediate filament cytoskeleton//cytosol
CUFF.18112.2	778	21312840	NP_080599.1	879	7.11554e-117	WAP four-disulfide core domain protein 2 precursor [Mus musculus] gi|32363400|sp|Q9DAU7.1|WFDC2_MOUSE RecName: Full=WAP four-disulfide core domain protein 2; AltName: Full=WAP domain-containing protein HE4; Flags: Precursor &gt;gi|18478508|gb|AAL73189.1|AF334269_1 WAP domain protein HE4 [Mus musculus] &gt;gi|12838131|dbj|BAB24094.1| unnamed protein product [Mus musculus] &gt;gi|71050998|gb|AAH994…	141802067	NM_026323.2	708	0	Mus musculus WAP four-disulfide core domain 2 (Wfdc2), mRNA	Q9DAU7	879	2.06825e-118	WAP four-disulfide core domain protein 2	GO:0010951	negative regulation of endopeptidase activity	GO:0004867	serine-type endopeptidase inhibitor activity	GO:0005576	extracellular region
CUFF.15800.6	1029	--	--	151	4.92167e-08	RecName: Full=Calcium-binding mitochondrial carrier protein SCaMC-2; AltName: Full=Small calcium-binding mitochondrial carrier protein 2; AltName: Full=Solute carrier family 25 member 25 gi|123232764|emb|CAM18795.1| solute carrier family 25 (mitochondrial carrier, phosphate carrier), member 25 [Mus musculus] &gt;gi|148676602|gb|EDL08549.1| solute carrier family 25 (mitochondrial carrier, phosphat…	256355219	NM_001164357.1	915	0	Mus musculus solute carrier family 25 (mitochondrial carrier, phosphate carrier), member 25 (Slc25a25), nuclear gene encoding mitochondrial protein, transcript variant 2, mRNA	A2ASZ8	151	1.43057e-09	Calcium-binding mitochondrial carrier protein SCaMC-2	GO:0055085	transmembrane transport	GO:0005509	calcium ion binding	GO:0016021//GO:0005743	integral to membrane//mitochondrial inner membrane
CUFF.16381.1	1194	123959714	NP_001074180.1	1712	0	pejvakin [Mus musculus] gi|114152118|sp|Q0ZLH2.1|PJVK_MOUSE RecName: Full=Pejvakin; AltName: Full=Autosomal recessive deafness type 59 protein homolog &gt;gi|86371648|gb|ABC94895.1| pejvakin [Mus musculus] &gt;gi|123233431|emb|CAM25297.1| deafness, autosomal recessive 59 (human) [Mus musculus] &gt;gi|148695267|gb|EDL27214.1| mCG68009 [Mus musculus] &gt;gi|157169826|gb|AAI52933.1| Deafness, autoso…	123959713	NM_001080711.1	1050	0	Mus musculus deafness, autosomal recessive 59 (human) (Dfnb59), mRNA	Q0ZLH2	1712	0	Pejvakin	GO:0007605	sensory perception of sound	--	--	GO:0043025	neuronal cell body
CUFF.16038.6	831	123232194	CAM21628.1	1078	4.1709e-146	likely ortholog of H. sapiens chromosome 2 open reading frame 25 (C2orf25) [Mus musculus]	118130860	NM_133839.2	708	0	Mus musculus methylmalonic aciduria (cobalamin deficiency) cblD type, with homocystinuria (Mmadhc), nuclear gene encoding mitochondrial protein, mRNA	Q99LS1	1078	1.83261e-146	Methylmalonic aciduria and homocystinuria type D homolog, mitochondrial	--	--	--	--	GO:0005739	mitochondrion
CUFF.16135.10	3778	28958183	AAH47437.1	2050	0	Tanc1 protein, partial [Mus musculus]	57164406	NM_198294.2	675	0	Mus musculus tetratricopeptide repeat, ankyrin repeat and coiled-coil containing 1 (Tanc1), mRNA	Q0VGY8	2050	0	Protein TANC1	GO:0008542//GO:0097062	visual learning//dendritic spine maintenance	--	--	GO:0030425//GO:0030054//GO:0043025//GO:0043679//GO:0005886//GO:0045211	dendrite//cell junction//neuronal cell body//axon terminus//plasma membrane//postsynaptic membrane
CUFF.15686.1	2677	30851553	AAH52399.1	281	1.7486e-22	Tsc1 protein [Mus musculus]	26101202	AK083363.1	41	8.04538e-10	Mus musculus 2 days neonate thymus thymic cells cDNA, RIKEN full-length enriched library, clone:C920023H23 product:tuberous sclerosis 1, full insert sequence	Q9EP53	269	1.37541e-22	Hamartin	GO:0045859//GO:0043666//GO:0021766//GO:0032862//GO:0017148//GO:0021987//GO:0008285//GO:0006813//GO:0055007//GO:0051894//GO:0045792//GO:0001843//GO:0032007//GO:0001822//GO:0050808//GO:0051492//GO:0042552//GO:0051291//GO:0032868//GO:0006407//GO:0030030//GO:0050821	regulation of protein kinase activity//regulation of phosphoprotein phosphatase activity//hippocampus development//activation of Rho GTPase activity//negative regulation of translation//cerebral cortex development//negative regulation of cell proliferation//potassium ion transport//cardiac muscle cell differentiation//positive regulation of focal adhesion assembly//negative regulation of cell siz…	GO:0047485//GO:0030695//GO:0032794//GO:0051087	protein N-terminus binding//GTPase regulator activity//GTPase activating protein binding//chaperone binding	GO:0016020//GO:0005938//GO:0030426//GO:0005792//GO:0030027//GO:0044430//GO:0033596	membrane//cell cortex//growth cone//microsome//lamellipodium//cytoskeletal part//TSC1-TSC2 complex
CUFF.17978.5	2732	74150483	BAE32275.1	2944	0	unnamed protein product [Mus musculus]	141802799	NM_019642.4	609	0	Mus musculus ribophorin II (Rpn2), mRNA	Q9DBG6	2942	0	Dolichyl-diphosphooligosaccharide--protein glycosyltransferase subunit 2	GO:0018279	protein N-linked glycosylation via asparagine	GO:0043022//GO:0004579	ribosome binding//dolichyl-diphosphooligosaccharide-protein glycotransferase activity	GO:0005634//GO:0008250//GO:0016021//GO:0000421//GO:0019718	nucleus//oligosaccharyltransferase complex//integral to membrane//autophagic vacuole membrane//rough microsome
CUFF.17388.3	852	17157985	NP_084239.1	1072	6.83809e-142	28S ribosomal protein S5, mitochondrial [Mus musculus] gi|24212379|sp|Q99N87.1|RT05_MOUSE RecName: Full=28S ribosomal protein S5, mitochondrial; Short=MRP-S5; Short=S5mt &gt;gi|13620883|dbj|BAB40994.1| mitochondrial ribosomal protein S5 [Mus musculus] &gt;gi|18314679|gb|AAH21947.1| Mitochondrial ribosomal protein S5 [Mus musculus] &gt;gi|26350491|dbj|BAC38885.1| unnamed protein product [Mus muscu…	26350490	AK083366.1	717	0	Mus musculus 2 days neonate thymus thymic cells cDNA, RIKEN full-length enriched library, clone:C920023N17 product:mitochondrial ribosomal protein S5, full insert sequence	Q99N87	1072	1.98761e-143	28S ribosomal protein S5, mitochondrial	GO:0006412	translation	GO:0003723//GO:0003735	RNA binding//structural constituent of ribosome	GO:0005840//GO:0005739	ribosome//mitochondrion
CUFF.16953.6	4472	148695743	EDL27690.1	1645	0	ets homologous factor, isoform CRA_d [Mus musculus]	76096376	NM_007914.3	4247	0	Mus musculus ets homologous factor (Ehf), mRNA	O70273	1639	0	ETS homologous factor	GO:0045893	positive regulation of transcription, DNA-dependent	GO:0043565//GO:0003700	sequence-specific DNA binding//sequence-specific DNA binding transcription factor activity	GO:0005634	nucleus
CUFF.16287.6	1006	20071134	AAH27196.1	1481	0	Pdk1 protein [Mus musculus]	227908810	NM_172665.4	855	0	Mus musculus pyruvate dehydrogenase kinase, isoenzyme 1 (Pdk1), nuclear gene encoding mitochondrial protein, mRNA	Q8BFP9	1481	0	[Pyruvate dehydrogenase [lipoamide]] kinase isozyme 1, mitochondrial	GO:0010667//GO:0034122//GO:0010594//GO:0006006//GO:0090004//GO:0043122//GO:0018107//GO:0032148//GO:0006355//GO:0006972//GO:0003323//GO:0000160//GO:0030512//GO:0043304//GO:0048041//GO:0018106//GO:0032869//GO:0006469	negative regulation of cardiac muscle cell apoptotic process//negative regulation of toll-like receptor signaling pathway//regulation of endothelial cell migration//glucose metabolic process//positive regulation of establishment of protein localization in plasma membrane//regulation of I-kappaB kinase/NF-kappaB cascade//peptidyl-threonine phosphorylation//activation of protein kinase B activity//…	GO:0004676//GO:0019901//GO:0005158//GO:0000155//GO:0005524//GO:0046982//GO:0042803//GO:0004740	3-phosphoinositide-dependent protein kinase activity//protein kinase binding//insulin receptor binding//two-component sensor activity//ATP binding//protein heterodimerization activity//protein homodimerization activity//pyruvate dehydrogenase (acetyl-transferring) kinase activity	GO:0030054//GO:0016023//GO:0045254//GO:0005829//GO:0005739//GO:0005886//GO:0005634	cell junction//cytoplasmic membrane-bounded vesicle//pyruvate dehydrogenase complex//cytosol//mitochondrion//plasma membrane//nucleus
CUFF.17453.5	1290	149023284	EDL80178.1	243	2.05181e-20	rCG26515, isoform CRA_b [Rattus norvegicus]	354787526	JN952027.1	94	1.31796e-39	Mus musculus targeted KO-first, conditional ready, lacZ-tagged mutant allele Idh3b:tm1a(KOMP)Wtsi; transgenic	Q9D6Z1	165	6.05924e-61	Nucleolar protein 56	--	--	--	--	--	--
CUFF.15525.9	1450	157838004	NP_001103156.1	2010	0	histone-lysine N-methyltransferase EHMT1 isoform 3 [Mus musculus]	60115440	AB205007.1	64	7.06127e-23	Mus musculus glp mRNA for GLP/Eu-HMTase1, complete cds	Q5DW34	2009	0	Histone-lysine N-methyltransferase EHMT1	GO:0018027//GO:0006306//GO:0034968//GO:0000122//GO:0018026//GO:0009790	peptidyl-lysine dimethylation//DNA methylation//histone lysine methylation//negative regulation of transcription from RNA polymerase II promoter//peptidyl-lysine monomethylation//embryo development	GO:0002039//GO:0046976//GO:0046974//GO:0008270	p53 binding//histone methyltransferase activity (H3-K27 specific)//histone methyltransferase activity (H3-K9 specific)//zinc ion binding	GO:0005634//GO:0005694	nucleus//chromosome
CUFF.15725.7	2727	26325240	BAC26374.1	746	2.92614e-85	unnamed protein product [Mus musculus] gi|26328141|dbj|BAC27811.1| unnamed protein product [Mus musculus] &gt;gi|26339606|dbj|BAC33474.1| unnamed protein product [Mus musculus] &gt;gi|26352303|dbj|BAC39788.1| unnamed protein product [Mus musculus]	354799825	JN964326.1	147	9.74115e-69	Mus musculus targeted non-conditional, lacZ-tagged mutant allele Zer1:tm1e(EUCOMM)Hmgu; transgenic	Q80ZJ6	734	4.12354e-82	Protein zer-1 homolog	GO:0051438	regulation of ubiquitin-protein ligase activity	GO:0004842	ubiquitin-protein ligase activity	GO:0031462	Cul2-RING ubiquitin ligase complex
CUFF.15336.1	317	--	--	--	--	--	31096530	AL772216.15	58	3.07885e-20	Mouse DNA sequence from clone RP23-153M22 on chromosome 2 Contains the 3&apos; end of the Sfmbt2 gene for Scm-like with four mbt domains 2 and a CpG island, complete sequence	--	--	--	--	--	--	--	--	--	--
CUFF.17659.9	1375	220939470	CAM14343.3	1793	0	novel protein, possible ortholog of H. sapiens chromosome 20 open reading frame 26 C20orf26 (4930529M08Rik) [Mus musculus] gi|220939494|emb|CAX15639.1| novel protein, possible ortholog of H. sapiens chromosome 20 open reading frame 26 C20orf26 (4930529M08Rik) [Mus musculus] &gt;gi|220941648|emb|CAQ52084.2| novel protein, possible ortholog of H. sapiens chromosome 20 open reading frame 26 C20orf26…	392339596	XM_002726244.2	806	0	PREDICTED: Rattus norvegicus hypothetical LOC311496 (RGD1311519), mRNA gi|392346769|ref|XM_002729206.2| PREDICTED: Rattus norvegicus hypothetical LOC311496 (RGD1311519), mRNA	Q8CEL2	1793	0	Uncharacterized protein C20orf26 homolog	--	--	--	--	--	--
CUFF.15795.7	2881	148676593	EDL08540.1	3525	0	CDKN1A interacting zinc finger protein 1, isoform CRA_a [Mus musculus]	357527430	NM_028412.2	2581	0	Mus musculus CDKN1A interacting zinc finger protein 1 (Ciz1), transcript variant 1, mRNA	Q9ULV3	2221	0	Cip1-interacting zinc finger protein	GO:0032298//GO:0051658	positive regulation of DNA-dependent DNA replication initiation//maintenance of nucleus location	GO:0046872//GO:0030332	metal ion binding//cyclin binding	GO:0005634	nucleus
CUFF.17936.8	1613	118403314	NP_573505.2	1473	0	RNA-binding protein 39 [Mus musculus] gi|392346872|ref|XP_003749653.1| PREDICTED: RNA-binding protein 39-like isoform 1 [Rattus norvegicus] &gt;gi|341941811|sp|Q8VH51.2|RBM39_MOUSE RecName: Full=RNA-binding protein 39; AltName: Full=Coactivator of activating protein 1 and estrogen receptors; Short=Coactivator of AP-1 and ERs; AltName: Full=RNA-binding motif protein 39; AltName: Full=RNA-binding r…	118403313	NM_133242.2	522	0	Mus musculus RNA binding motif protein 39 (Rbm39), mRNA	Q8VH51	1473	0	RNA-binding protein 39	GO:0006397//GO:0006355//GO:0008380	mRNA processing//regulation of transcription, DNA-dependent//RNA splicing	GO:0003723//GO:0005515//GO:0003713//GO:0000166	RNA binding//protein binding//transcription coactivator activity//nucleotide binding	GO:0005634//GO:0005813	nucleus//centrosome
CUFF.15760.11	8622	294997322	NP_001171119.1	2558	0	formin-binding protein 1 isoform c [Mus musculus] gi|118572322|sp|Q80TY0.2|FNBP1_MOUSE RecName: Full=Formin-binding protein 1; AltName: Full=Formin-binding protein 17 &gt;gi|123857970|emb|CAM18436.1| formin binding protein 1 [Mus musculus]	25045381	AL844546.8	61	1.99048e-20	Mouse DNA sequence from clone RP23-243I3 on chromosome 2, complete sequence	Q80TY0	2558	0	Formin-binding protein 1	GO:0007399//GO:0006897	nervous system development//endocytosis	GO:0008289//GO:0042802	lipid binding//identical protein binding	GO:0005856//GO:0031410//GO:0005764//GO:0005886	cytoskeleton//cytoplasmic vesicle//lysosome//plasma membrane
CUFF.15365.4	2258	26342691	BAC35002.1	1012	8.2966e-130	unnamed protein product [Mus musculus] gi|26351831|dbj|BAC39552.1| unnamed protein product [Mus musculus] &gt;gi|109730721|gb|AAI16230.1| Ankyrin repeat domain 16 [Mus musculus] &gt;gi|109732542|gb|AAI16231.1| Ankyrin repeat domain 16 [Mus musculus]	26342690	AK052460.1	1909	0	Mus musculus 13 days embryo lung cDNA, RIKEN full-length enriched library, clone:D430029B21 product:hypothetical Ankyrin repeat profile/Ankyrin-repeat/Ankyrin repeat region circular profile/Yeast DNA-binding domain containing protein, full insert sequence	A2AS55	957	1.50073e-120	Ankyrin repeat domain-containing protein 16	--	--	--	--	--	--
CUFF.15808.13	2470	8394269	NP_058669.1	1099	9.66757e-140	alpha-N-acetylgalactosaminide alpha-2,6-sialyltransferase 6 isoform 1 [Mus musculus] gi|81906796|sp|Q9JM95.1|SIA7F_MOUSE RecName: Full=Alpha-N-acetylgalactosaminide alpha-2,6-sialyltransferase 6; AltName: Full=GalNAc alpha-2,6-sialyltransferase VI; AltName: Full=ST6GalNAc VI; Short=ST6GalNAcVI; AltName: Full=Sialyltransferase 7F; Short=SIAT7-F &gt;gi|7959087|dbj|BAA95940.1| GD1 alpha/GT1a alpha/G…	26084612	AK035447.1	2288	0	Mus musculus adult male urinary bladder cDNA, RIKEN full-length enriched library, clone:9530049M17 product:sialytransferase 7 ((alpha-N-acetylneuraminyl 2,3-betagalactosyl-1,3)-N-acetyl galactosaminide alpha-2,6-sialytransferase) F, full insert sequence	Q9JM95	1099	2.81004e-141	Alpha-N-acetylgalactosaminide alpha-2,6-sialyltransferase 6	GO:0006486//GO:0009988//GO:0006677//GO:0009312//GO:0001574	protein glycosylation//cell-cell recognition//glycosylceramide metabolic process//oligosaccharide biosynthetic process//ganglioside biosynthetic process	GO:0001665	alpha-N-acetylgalactosaminide alpha-2,6-sialyltransferase activity	GO:0030173	integral to Golgi membrane
CUFF.15539.2	1032	148676252	EDL08199.1	446	5.27788e-47	mCG20282, isoform CRA_a [Mus musculus]	112821697	NM_028093.1	253	4.29571e-128	Mus musculus ectonucleoside triphosphate diphosphohydrolase 8 (Entpd8), mRNA	Q8K0L2	446	9.35618e-49	Ectonucleoside triphosphate diphosphohydrolase 8	--	--	--	--	--	--
CUFF.16474.4	1780	148695348	EDL27295.1	371	1.32993e-36	thioredoxin domain containing 14, isoform CRA_b [Mus musculus]	15488826	BC013544.1	253	7.50486e-128	Mus musculus thioredoxin domain containing 14, mRNA (cDNA clone MGC:19231 IMAGE:4242418), complete cds	Q9D710	371	2.4035e-38	Thioredoxin-related transmembrane protein 2	GO:0045454	cell redox homeostasis	--	--	GO:0016021	integral to membrane
CUFF.17249.3	3170	66912155	BAD16652.2	3472	0	mUp76 [Mus musculus]	66912154	AB117943.2	2523	0	Mus musculus Capn3 mRNA for mUp76, complete cds	Q64691	3209	0	Calpain-3	--	--	--	--	--	--
CUFF.17138.1	5064	28972277	BAC65592.1	7219	0	mKIAA0560 protein [Mus musculus]	163644326	NM_009702.2	4886	0	Mus musculus aquarius (Aqr), mRNA	Q8CFQ3	7173	0	Intron-binding protein aquarius	GO:0000398	nuclear mRNA splicing, via spliceosome	GO:0097157	pre-mRNA intronic binding	GO:0071013	catalytic step 2 spliceosome
CUFF.15337.1	319	--	--	--	--	--	31096530	AL772216.15	59	8.62042e-21	Mouse DNA sequence from clone RP23-153M22 on chromosome 2 Contains the 3&apos; end of the Sfmbt2 gene for Scm-like with four mbt domains 2 and a CpG island, complete sequence	--	--	--	--	--	--	--	--	--	--
CUFF.15579.1	4864	238814398	NP_001074668.2	6662	0	apical endosomal glycoprotein precursor [Mus musculus]	124487084	NM_001081199.1	3990	0	Mus musculus MAM domain containing 4 (Mamdc4), mRNA	A2AJA7	6627	0	Apical endosomal glycoprotein	--	--	--	--	--	--
CUFF.16837.6	3974	118600060	AAH17140.1	219	9.89174e-16	Ckap5 protein [Mus musculus]	26104800	AK088423.1	3378	0	Mus musculus 2 days neonate thymus thymic cells cDNA, RIKEN full-length enriched library, clone:E430016E17 product:TOG protein homolog [Homo sapiens], full insert sequence	A2AGT5	131	5.50745e-06	Cytoskeleton-associated protein 5	GO:0007067//GO:0051297//GO:0007051//GO:0030951//GO:0051301	mitosis//centrosome organization//spindle organization//establishment or maintenance of microtubule cytoskeleton polarity//cell division	GO:0008017//GO:0043021	microtubule binding//ribonucleoprotein complex binding	GO:0000922//GO:0005813	spindle pole//centrosome
CUFF.18504.1	2207	149033919	EDL88702.1	2513	0	similar to Uridine-cytidine kinase 1-like 1 (predicted), isoform CRA_c [Rattus norvegicus]	118129860	NM_026765.3	506	0	Mus musculus uridine-cytidine kinase 1-like 1 (Uckl1), mRNA	Q91YL3	2458	0	Uridine-cytidine kinase-like 1	--	--	GO:0005524//GO:0004849//GO:0008270//GO:0016773	ATP binding//uridine kinase activity//zinc ion binding//phosphotransferase activity, alcohol group as acceptor	GO:0005783	endoplasmic reticulum
CUFF.17936.11	2002	281346065	EFB21649.1	1357	5.24455e-178	hypothetical protein PANDA_004543 [Ailuropoda melanoleuca]	118403313	NM_133242.2	53	1.27853e-16	Mus musculus RNA binding motif protein 39 (Rbm39), mRNA	Q8VH51	1357	4.66099e-179	RNA-binding protein 39	--	--	--	--	--	--
CUFF.18141.4	1022	84042525	NP_032932.2	1185	3.62795e-157	lysosomal protective protein isoform a precursor [Mus musculus] gi|148674482|gb|EDL06429.1| protective protein for beta-galactosidase, isoform CRA_b [Mus musculus]	84042524	NM_008906.3	229	9.33668e-115	Mus musculus cathepsin A (Ctsa), transcript variant 1, mRNA	P16675	1091	9.21883e-145	Lysosomal protective protein	GO:0006508	proteolysis	GO:0005515//GO:0004185	protein binding//serine-type carboxypeptidase activity	GO:0005634//GO:0005739//GO:0005764	nucleus//mitochondrion//lysosome
CUFF.15564.5	704	120538529	AAI30031.1	617	6.94724e-75	Uap1l1 protein [Mus musculus]	142383016	NM_001033293.2	68	2.00044e-25	Mus musculus UDP-N-acteylglucosamine pyrophosphorylase 1-like 1 (Uap1l1), mRNA	Q3TW96	255	1.04587e-23	UDP-N-acetylhexosamine pyrophosphorylase-like protein 1	GO:0008152	metabolic process	GO:0016779	nucleotidyltransferase activity	--	--
CUFF.17192.2	1552	148695977	EDL27924.1	706	6.31192e-87	DNA segment, Chr 2, ERATO Doi 750, expressed, isoform CRA_a [Mus musculus]	25137160	AL772255.12	50	4.58827e-15	Mouse DNA sequence from clone RP23-172B16 on chromosome 2 Contains the Plcb2 gene for phospholipase C beta 2, a novel gene (5430417L22Rik), a novel gene (A430105I19Rik), three novel genes, the Disp2 gene for dispatched homolog 2 (Drosophila), the D2Ertd750e gene for DNA segment Chr 2 ERATO Doi 750 expressed, the Ivd gene for isovaleryl coenzyme A dehydrogenase, the 5&apos; end of the Bahd1 gene f…	Q9D9Z1	315	6.35804e-31	Small kinetochore-associated protein	GO:0051301//GO:0007067	cell division//mitosis	GO:0005515	protein binding	GO:0005634//GO:0005874//GO:0000776//GO:0005737	nucleus//microtubule//kinetochore//cytoplasm
CUFF.15331.1	321	--	--	--	--	--	31096530	AL772216.15	67	3.10005e-25	Mouse DNA sequence from clone RP23-153M22 on chromosome 2 Contains the 3&apos; end of the Sfmbt2 gene for Scm-like with four mbt domains 2 and a CpG island, complete sequence	--	--	--	--	--	--	--	--	--	--
CUFF.16381.2	1222	123959714	NP_001074180.1	1745	0	pejvakin [Mus musculus] gi|114152118|sp|Q0ZLH2.1|PJVK_MOUSE RecName: Full=Pejvakin; AltName: Full=Autosomal recessive deafness type 59 protein homolog &gt;gi|86371648|gb|ABC94895.1| pejvakin [Mus musculus] &gt;gi|123233431|emb|CAM25297.1| deafness, autosomal recessive 59 (human) [Mus musculus] &gt;gi|148695267|gb|EDL27214.1| mCG68009 [Mus musculus] &gt;gi|157169826|gb|AAI52933.1| Deafness, autoso…	123959713	NM_001080711.1	1101	0	Mus musculus deafness, autosomal recessive 59 (human) (Dfnb59), mRNA	Q0ZLH2	1745	0	Pejvakin	GO:0007605	sensory perception of sound	--	--	GO:0043025	neuronal cell body
CUFF.18112.1	622	122889446	CAM15015.1	609	1.43491e-77	WAP four-disulfide core domain 2 [Mus musculus]	71050997	BC099427.1	224	3.34654e-112	Mus musculus WAP four-disulfide core domain 2, mRNA (cDNA clone MGC:117610 IMAGE:30845568), complete cds	Q9DAU7	546	7.259e-69	WAP four-disulfide core domain protein 2	GO:0010951	negative regulation of endopeptidase activity	GO:0004867	serine-type endopeptidase inhibitor activity	GO:0005576	extracellular region
CUFF.15629.2	2337	257096018	NP_942018.2	322	8.55059e-30	epidermal growth factor-like protein 7 isoform 2 precursor [Mus musculus] gi|12832706|dbj|BAB22222.1| unnamed protein product [Mus musculus]	354791071	JN955572.1	95	6.71906e-40	Mus musculus targeted non-conditional, lacZ-tagged mutant allele Agpat2:tm1e(EUCOMM)Hmgu; transgenic	Q9QXT5	415	6.35588e-44	Epidermal growth factor-like protein 7	GO:0030154//GO:0001525//GO:0030336	cell differentiation//angiogenesis//negative regulation of cell migration	GO:0005509	calcium ion binding	GO:0005615	extracellular space
CUFF.15686.2	7641	30851553	AAH52399.1	4975	0	Tsc1 protein [Mus musculus]	30851552	BC052399.1	4792	0	Mus musculus tuberous sclerosis 1, mRNA (cDNA clone MGC:63425 IMAGE:5720967), complete cds	Q9EP53	4958	0	Hamartin	GO:0045859//GO:0043666//GO:0021766//GO:0032862//GO:0017148//GO:0021987//GO:0008285//GO:0006813//GO:0055007//GO:0051894//GO:0045792//GO:0001843//GO:0032007//GO:0001822//GO:0050808//GO:0051492//GO:0042552//GO:0051291//GO:0032868//GO:0006407//GO:0030030//GO:0050821	regulation of protein kinase activity//regulation of phosphoprotein phosphatase activity//hippocampus development//activation of Rho GTPase activity//negative regulation of translation//cerebral cortex development//negative regulation of cell proliferation//potassium ion transport//cardiac muscle cell differentiation//positive regulation of focal adhesion assembly//negative regulation of cell siz…	GO:0047485//GO:0030695//GO:0032794//GO:0051087	protein N-terminus binding//GTPase regulator activity//GTPase activating protein binding//chaperone binding	GO:0016020//GO:0005938//GO:0030426//GO:0005792//GO:0030027//GO:0044430//GO:0033596	membrane//cell cortex//growth cone//microsome//lamellipodium//cytoskeletal part//TSC1-TSC2 complex
CUFF.17800.3	3746	--	--	295	9.20753e-25	UbcM4 interacting protein 28 [Mus musculus] gi|21961193|gb|AAH34555.1| RanBP-type and C3HC4-type zinc finger containing 1 [Mus musculus] &gt;gi|148674012|gb|EDL05959.1| RanBP-type and C3HC4-type zinc finger containing 1, isoform CRA_b [Mus musculus]	26185490	AL831735.10	52	8.66767e-16	Mouse DNA sequence from clone RP23-452D3 on chromosome 2 Contains the Tcf15 gene for transcription factor 15, a ribosomal protein S15a (Rps15a) pseudogene, the Csnk2a1 gene for casein kinase II, alpha 1 polypeptide, the Tbc1d20 gene for TBC1 domain family, member 20, the 3&apos; end of the gene for a novel zinc finger, C3HC4 type (RING finger) protein and three CpG islands, complete sequence	Q9WUB0	295	2.91474e-26	RanBP-type and C3HC4-type zinc finger-containing protein 1	GO:0051092//GO:0050852//GO:0042346//GO:0043123//GO:0043065//GO:0043161//GO:0045944//GO:0032088//GO:0097039	positive regulation of NF-kappaB transcription factor activity//T cell receptor signaling pathway//positive regulation of NF-kappaB import into nucleus//positive regulation of I-kappaB kinase/NF-kappaB cascade//positive regulation of apoptotic process//proteasomal ubiquitin-dependent protein catabolic process//positive regulation of transcription from RNA polymerase II promoter//negative regulati…	GO:0003690//GO:0004842//GO:0005080//GO:0043130//GO:0008270	double-stranded DNA binding//ubiquitin-protein ligase activity//protein kinase C binding//ubiquitin binding//zinc ion binding	GO:0071797	LUBAC complex
CUFF.17908.1	2913	148674178	EDL06125.1	2903	0	gamma-glutamyltransferase-like 3, isoform CRA_a [Mus musculus]	224994185	NM_144786.2	2593	0	Mus musculus gamma-glutamyltransferase 7 (Ggt7), mRNA	Q99JP7	2800	0	Gamma-glutamyltransferase 7	GO:0006750	glutathione biosynthetic process	GO:0016787//GO:0003840	hydrolase activity//gamma-glutamyltransferase activity	GO:0016021	integral to membrane
CUFF.16843.1	1555	26334701	BAC31051.1	1255	1.09476e-168	unnamed protein product [Mus musculus] gi|122889974|emb|CAM14514.1| harbinger transposase derived 1 [Mus musculus]	26334700	AK041747.1	1316	0	Mus musculus 3 days neonate thymus cDNA, RIKEN full-length enriched library, clone:A630034D18 product:hypothetical protein, full insert sequence	Q8BR93	1152	4.94016e-153	Putative nuclease HARBI1	GO:0090305	nucleic acid phosphodiester bond hydrolysis	GO:0046872//GO:0004518	metal ion binding//nuclease activity	GO:0005634//GO:0005813	nucleus//centrosome
CUFF.16841.5	698	148695624	EDL27571.1	681	2.22413e-87	Rho GTPase activating protein 1, isoform CRA_b [Mus musculus]	225543426	NR_027371.1	222	4.88761e-111	Mus musculus Rho GTPase activating protein 1 (Arhgap1), transcript variant 3, non-coding RNA	Q5FWK3	628	2.02106e-77	Rho GTPase-activating protein 1	GO:0032855	positive regulation of Rac GTPase activity	GO:0030675//GO:0017124	Rac GTPase activator activity//SH3 domain binding	GO:0001726//GO:0043231//GO:0005886//GO:0005737	ruffle//intracellular membrane-bounded organelle//plasma membrane//cytoplasm
CUFF.16474.2	2030	291385298	XP_002709215.1	1200	6.97168e-158	PREDICTED: thioredoxin domain containing 14 isoform 2 [Oryctolagus cuniculus]	15488826	BC013544.1	254	2.38541e-128	Mus musculus thioredoxin domain containing 14, mRNA (cDNA clone MGC:19231 IMAGE:4242418), complete cds	Q9D710	1247	6.37265e-166	Thioredoxin-related transmembrane protein 2	--	--	--	--	--	--
CUFF.16415.1	4133	--	--	2755	0	RecName: Full=Calcium/calmodulin-dependent 3&apos;,5&apos;-cyclic nucleotide phosphodiesterase 1A; Short=Cam-PDE 1A; AltName: Full=61 kDa Cam-PDE	227330628	NM_001159582.1	1520	0	Mus musculus phosphodiesterase 1A, calmodulin-dependent (Pde1a), transcript variant 1, mRNA	Q61481	2755	0	Calcium/calmodulin-dependent 3&apos;,5&apos;-cyclic nucleotide phosphodiesterase 1A	--	--	--	--	--	--
CUFF.18107.2	4828	355722956	AES07737.1	880	4.98022e-105	Protein SYS1-like protein [Mustela putorius furo]	26082679	AK032098.1	4089	0	Mus musculus adult male medulla oblongata cDNA, RIKEN full-length enriched library, clone:6330585I17 product:similar to DJ453C12.4.1 (NOVEL PROTEIN (SIMILAR TO DROSOPHILA CG11753), ISOFORM 1) (FRAGMENT) [Homo sapiens], full insert sequence	Q78S06	815	1.75018e-98	Protein SYS1 homolog	--	--	--	--	--	--
CUFF.15958.5	1276	227116316	NP_001153020.1	1579	0	nuclear receptor subfamily 6 group A member 1 isoform 2 [Mus musculus] gi|148694879|gb|EDL26826.1| nuclear receptor subfamily 6, group A, member 1, isoform CRA_a [Mus musculus]	227116315	NM_001159548.1	940	0	Mus musculus nuclear receptor subfamily 6, group A, member 1 (Nr6a1), transcript variant 2, mRNA	Q64249	1578	0	Nuclear receptor subfamily 6 group A member 1	GO:0030154//GO:0007283//GO:0000122//GO:0007275//GO:0043401	cell differentiation//spermatogenesis//negative regulation of transcription from RNA polymerase II promoter//multicellular organismal development//steroid hormone mediated signaling pathway	GO:0003707//GO:0042803//GO:0008270//GO:0043565//GO:0003700	steroid hormone receptor activity//protein homodimerization activity//zinc ion binding//sequence-specific DNA binding//sequence-specific DNA binding transcription factor activity	GO:0005667	transcription factor complex
CUFF.17441.5	2957	294997317	NP_001171118.1	1196	5.65678e-153	tyrosine-protein phosphatase non-receptor type substrate 1 isoform 2 precursor [Mus musculus] gi|3273918|gb|AAC24887.1| inhibitory receptor SHPS-1 short isoform [Mus musculus] &gt;gi|148696295|gb|EDL28242.1| signal-regulatory protein alpha, isoform CRA_b [Mus musculus]	294997316	NM_001177647.1	2930	0	Mus musculus signal-regulatory protein alpha (Sirpa), transcript variant 3, mRNA	P97797	540	6.03722e-58	Tyrosine-protein phosphatase non-receptor type substrate 1	GO:0006911//GO:0016477//GO:0006910//GO:0007160//GO:0050766//GO:0007015	phagocytosis, engulfment//cell migration//phagocytosis, recognition//cell-matrix adhesion//positive regulation of phagocytosis//actin filament organization	GO:0045309//GO:0017124	protein phosphorylated amino acid binding//SH3 domain binding	GO:0005887	integral to plasma membrane
CUFF.16826.5	1740	148695599	EDL27546.1	2223	0	nuclear receptor subfamily 1, group H, member 3, isoform CRA_c [Mus musculus]	295148192	NM_001177730.1	1652	0	Mus musculus nuclear receptor subfamily 1, group H, member 3 (Nr1h3), transcript variant 2, mRNA	Q9Z0Y9	2182	0	Oxysterols receptor LXR-alpha	GO:0010875//GO:0010867//GO:0045861//GO:0032270//GO:0032369//GO:0071222//GO:0032570//GO:0048550//GO:0050728//GO:0000122//GO:0070328//GO:2000189//GO:0043031//GO:0010887//GO:0043277//GO:0090341//GO:0045723//GO:0090188//GO:0045944//GO:0051006//GO:0043401//GO:0010870//GO:0034145	positive regulation of cholesterol efflux//positive regulation of triglyceride biosynthetic process//negative regulation of proteolysis//positive regulation of cellular protein metabolic process//negative regulation of lipid transport//cellular response to lipopolysaccharide//response to progesterone stimulus//negative regulation of pinocytosis//negative regulation of inflammatory response//negat…	GO:0003707//GO:0046982//GO:0032810//GO:0043565//GO:0008270//GO:0004879//GO:0046965	steroid hormone receptor activity//protein heterodimerization activity//sterol response element binding//sequence-specific DNA binding//zinc ion binding//ligand-activated sequence-specific DNA binding RNA polymerase II transcription factor activity//retinoid X receptor binding	GO:0005737//GO:0000790	cytoplasm//nuclear chromatin
CUFF.15866.4	871	63101485	AAH94504.1	742	2.16986e-93	AI182371 protein [Mus musculus]	340745358	NM_001243103.1	72	1.493e-27	Mus musculus expressed sequence AI182371 (AI182371), transcript variant 3, mRNA	P01031	513	2.23757e-56	Complement C5	--	--	--	--	--	--
CUFF.17233.3	879	148696027	EDL27974.1	1448	0	TYRO3 protein tyrosine kinase 3 [Mus musculus]	68989242	NM_019392.2	816	0	Mus musculus TYRO3 protein tyrosine kinase 3 (Tyro3), mRNA gi|41946829|gb|BC066058.1| Mus musculus TYRO3 protein tyrosine kinase 3, mRNA (cDNA clone MGC:90132 IMAGE:6834015), complete cds	P55144	1448	0	Tyrosine-protein kinase receptor TYRO3	GO:0060068//GO:0051250//GO:0043491//GO:0034122//GO:0007283//GO:0050728//GO:0042698//GO:0045824//GO:0034446//GO:0001779//GO:0043524//GO:0032940//GO:0043277//GO:0046777//GO:0021885//GO:0070050//GO:0070527	vagina development//negative regulation of lymphocyte activation//protein kinase B signaling cascade//negative regulation of toll-like receptor signaling pathway//spermatogenesis//negative regulation of inflammatory response//ovulation cycle//negative regulation of innate immune response//substrate adhesion-dependent cell spreading//natural killer cell differentiation//negative regulation of neur…	GO:0005524//GO:0046982//GO:0004714//GO:0043548	ATP binding//protein heterodimerization activity//transmembrane receptor protein tyrosine kinase activity//phosphatidylinositol 3-kinase binding	GO:0005635//GO:0016021//GO:0005886//GO:0005789	nuclear envelope//integral to membrane//plasma membrane//endoplasmic reticulum membrane
CUFF.17740.2	1067	74196453	BAE34365.1	1583	0	unnamed protein product [Mus musculus]	227452247	NM_080575.2	905	0	Mus musculus acyl-CoA synthetase short-chain family member 1 (Acss1), nuclear gene encoding mitochondrial protein, mRNA	Q99NB1	1583	0	Acetyl-coenzyme A synthetase 2-like, mitochondrial	GO:0006085//GO:0019413//GO:0019542	acetyl-CoA biosynthetic process//acetate biosynthetic process//propionate biosynthetic process	GO:0003987//GO:0005524//GO:0016208	acetate-CoA ligase activity//ATP binding//AMP binding	GO:0005759	mitochondrial matrix
CUFF.16100.4	3168	298231151	NP_001177205.1	2672	0	nuclear receptor subfamily 4 group A member 2 [Sus scrofa] gi|198401845|gb|ACH87583.1| nuclear receptor subfamily 4 group A member 2 [Sus scrofa]	213417708	NM_001139509.1	123	2.48708e-55	Mus musculus nuclear receptor subfamily 4, group A, member 2 (Nr4a2), transcript variant 2, mRNA	Q06219	2672	0	Nuclear receptor subfamily 4 group A member 2	GO:0033554//GO:0008344//GO:0042416//GO:0042053//GO:0009791//GO:0031668//GO:0043085//GO:0043524//GO:0071542//GO:0021986//GO:0001666//GO:0001975//GO:0001764//GO:0045944//GO:0021952//GO:0043576//GO:0042551	cellular response to stress//adult locomotory behavior//dopamine biosynthetic process//regulation of dopamine metabolic process//post-embryonic development//cellular response to extracellular stimulus//positive regulation of catalytic activity//negative regulation of neuron apoptotic process//dopaminergic neuron differentiation//habenula development//response to hypoxia//response to amphetamine//…	GO:0003707//GO:0046982//GO:0043565//GO:0008270//GO:0004879	steroid hormone receptor activity//protein heterodimerization activity//sequence-specific DNA binding//zinc ion binding//ligand-activated sequence-specific DNA binding RNA polymerase II transcription factor activity	GO:0005634	nucleus
CUFF.17187.3	3635	74183036	BAE20476.1	588	1.47426e-61	unnamed protein product [Mus musculus]	61676178	NM_177568.2	1135	0	Mus musculus phospholipase C, beta 2 (Plcb2), mRNA	A3KGF7	588	1.71763e-60	1-phosphatidylinositol 4,5-bisphosphate phosphodiesterase beta-2	GO:0016042//GO:0035556//GO:0001580	lipid catabolic process//intracellular signal transduction//detection of chemical stimulus involved in sensory perception of bitter taste	GO:0004435//GO:0005543//GO:0031683//GO:0005509//GO:0004871	phosphatidylinositol phospholipase C activity//phospholipid binding//G-protein beta/gamma-subunit complex binding//calcium ion binding//signal transducer activity	GO:0005794//GO:0005829//GO:0031680//GO:0005886	Golgi apparatus//cytosol//G-protein beta/gamma-subunit complex//plasma membrane
CUFF.15875.2	4140	148676708	EDL08655.1	2061	0	glycoprotein galactosyltransferase alpha 1, 3, isoform CRA_b [Mus musculus]	13905053	BC006810.1	3254	0	Mus musculus glycoprotein galactosyltransferase alpha 1, 3, mRNA (cDNA clone MGC:11545 IMAGE:3154188), complete cds	P23336	1961	0	N-acetyllactosaminide alpha-1,3-galactosyltransferase	GO:0005975	carbohydrate metabolic process	GO:0047276//GO:0046872	N-acetyllactosaminide 3-alpha-galactosyltransferase activity//metal ion binding	GO:0005794//GO:0016021	Golgi apparatus//integral to membrane
CUFF.17251.5	1970	109948269	NP_035873.2	211	2.34862e-14	zinc finger protein 106 [Mus musculus] gi|123239731|emb|CAM24138.1| zinc finger protein 106 [Mus musculus] &gt;gi|123858150|emb|CAM15725.1| zinc finger protein 106 [Mus musculus]	19343546	BC025424.1	265	1.77599e-134	Mus musculus zinc finger protein 106, mRNA (cDNA clone MGC:29071 IMAGE:4459713), complete cds	O88466	211	6.82667e-16	Zinc finger protein 106	GO:0008286	insulin receptor signaling pathway	GO:0001515//GO:0008270//GO:0017124	opioid peptide activity//zinc ion binding//SH3 domain binding	GO:0016020//GO:0005634//GO:0005829	membrane//nucleus//cytosol
CUFF.16418.2	1300	12805465	AAH02207.1	159	8.76616e-09	Dnajc10 protein, partial [Mus musculus]	354793095	JN957596.1	114	1.01253e-50	Mus musculus targeted KO-first, conditional ready, lacZ-tagged mutant allele Dnajc10:tm1a(EUCOMM)Hmgu; transgenic	Q9DC23	159	3.55218e-10	DnaJ homolog subfamily C member 10	GO:0045454//GO:0006457//GO:0030433//GO:0001933//GO:0032781//GO:0070059	cell redox homeostasis//protein folding//ER-associated protein catabolic process//negative regulation of protein phosphorylation//positive regulation of ATPase activity//intrinsic apoptotic signaling pathway in response to endoplasmic reticulum stress	GO:0031072//GO:0051117//GO:0051087//GO:0051787//GO:0015036//GO:0001671//GO:0051082	heat shock protein binding//ATPase binding//chaperone binding//misfolded protein binding//disulfide oxidoreductase activity//ATPase activator activity//unfolded protein binding	GO:0034663//GO:0005576//GO:0005792	endoplasmic reticulum chaperone complex//extracellular region//microsome
CUFF.16315.4	1298	148695183	EDL27130.1	270	1.75191e-22	mCG127722, isoform CRA_c [Mus musculus]	297499010	HM161766.1	145	5.91446e-68	Mus musculus strain C57BL/6J GPR155 variant 5 (Gpr155) mRNA, complete cds, alternatively spliced	Q5R9A7	261	7.46612e-23	Integral membrane protein GPR155	--	--	--	--	--	--
CUFF.15364.2	3318	148676083	EDL08030.1	5297	0	F-box protein 18, isoform CRA_a [Mus musculus]	26102130	AK084645.1	235	1.43068e-117	Mus musculus 13 days embryo heart cDNA, RIKEN full-length enriched library, clone:D330025C04 product:f-box only protein 18, full insert sequence	Q8K2I9	5176	0	F-box only protein 18	GO:0006200//GO:0032508	ATP catabolic process//DNA duplex unwinding	GO:0003677//GO:0005524//GO:0004003	DNA binding//ATP binding//ATP-dependent DNA helicase activity	GO:0005634	nucleus
CUFF.17545.4	6460	224967070	NP_001139302.1	341	6.53154e-29	1-phosphatidylinositol 4,5-bisphosphate phosphodiesterase beta-1 isoform 1 [Mus musculus] gi|341941270|sp|Q9Z1B3.2|PLCB1_MOUSE RecName: Full=1-phosphatidylinositol 4,5-bisphosphate phosphodiesterase beta-1; AltName: Full=PLC-154; AltName: Full=Phosphoinositide phospholipase C-beta-1; AltName: Full=Phospholipase C-beta-1; Short=PLC-beta-1 &gt;gi|35193065|gb|AAH58710.1| Plcb1 protein [Mus musculus]…	224967069	NM_001145830.1	218	7.89575e-108	Mus musculus phospholipase C, beta 1 (Plcb1), transcript variant 1, mRNA	Q9Z1B3	341	1.8985e-30	1-phosphatidylinositol 4,5-bisphosphate phosphodiesterase beta-1	GO:0046330//GO:0040019//GO:0008286//GO:0080154//GO:0060466//GO:0070498//GO:2000560//GO:0021987//GO:0007215//GO:0045892//GO:0007213//GO:0001556//GO:0007155//GO:0032417//GO:0045663//GO:0016042//GO:0048639//GO:0048009//GO:0043547//GO:0045893//GO:0008277//GO:0032735//GO:0030225//GO:0051318//GO:0035722//GO:0006397//GO:2000344//GO:0030218//GO:0034284//GO:2000438//GO:0007613//GO:0045444//GO:0035723//GO:…	positive regulation of JNK cascade//positive regulation of embryonic development//insulin receptor signaling pathway//regulation of fertilization//activation of meiosis involved in egg activation//interleukin-1-mediated signaling pathway//positive regulation of CD24 biosynthetic process//cerebral cortex development//glutamate receptor signaling pathway//negative regulation of transcription, DNA-d…	GO:0005521//GO:0004871//GO:0005546//GO:0005516//GO:0004435//GO:0042803//GO:0005509//GO:0019899//GO:0005096	lamin binding//signal transducer activity//phosphatidylinositol-4,5-bisphosphate binding//calmodulin binding//phosphatidylinositol phospholipase C activity//protein homodimerization activity//calcium ion binding//enzyme binding//GTPase activator activity	GO:0016607//GO:0000790//GO:0005829//GO:0005624	nuclear speck//nuclear chromatin//cytosol//membrane fraction
CUFF.17117.8	1329	149506546	XP_001515672.1	907	8.21155e-114	PREDICTED: solute carrier family 12 member 6 [Ornithorhynchus anatinus]	156766073	NM_133648.2	669	0	Mus musculus solute carrier family 12, member 6 (Slc12a6), transcript variant 1, mRNA	Q924N4	931	1.86821e-112	Solute carrier family 12 member 6	GO:0006811	ion transport	GO:0005215	transporter activity	GO:0016020	membrane
CUFF.16003.4	9019	28972281	BAC65594.1	5735	0	mKIAA0569 protein [Mus musculus]	125490363	NM_015753.3	8927	0	Mus musculus zinc finger E-box binding homeobox 2 (Zeb2), transcript variant 2, mRNA	Q9R0G7	5600	0	Zinc finger E-box-binding homeobox 2	GO:0001755//GO:0021766//GO:0006355//GO:0043507//GO:0030177//GO:0021846//GO:0001756//GO:0001843	neural crest cell migration//hippocampus development//regulation of transcription, DNA-dependent//positive regulation of JUN kinase activity//positive regulation of Wnt receptor signaling pathway//cell proliferation in forebrain//somitogenesis//neural tube closure	GO:0043565//GO:0008270//GO:0003700	sequence-specific DNA binding//zinc ion binding//sequence-specific DNA binding transcription factor activity	GO:0005737//GO:0005730	cytoplasm//nucleolus
CUFF.15660.1	2938	6714707	CAB66159.1	1695	0	hypothetical protein [Homo sapiens]	227500020	NM_080848.2	838	0	Mus musculus WD repeat domain 5 (Wdr5), mRNA	Q498M4	1689	0	WD repeat-containing protein 5	GO:0043984//GO:0006355//GO:0043981//GO:0051568//GO:0043982//GO:0043966//GO:0001501	histone H4-K16 acetylation//regulation of transcription, DNA-dependent//histone H4-K5 acetylation//histone H3-K4 methylation//histone H4-K8 acetylation//histone H3 acetylation//skeletal system development	GO:0046972//GO:0043995//GO:0042800//GO:0043996//GO:0005515	histone acetyltransferase activity (H4-K16 specific)//histone acetyltransferase activity (H4-K5 specific)//histone methyltransferase activity (H3-K4 specific)//histone acetyltransferase activity (H4-K8 specific)//protein binding	GO:0005671//GO:0071339//GO:0048188	Ada2/Gcn5/Ada3 transcription activator complex//MLL1 complex//Set1C/COMPASS complex
CUFF.17138.4	3613	148695921	EDL27868.1	395	1.19711e-35	aquarius, isoform CRA_b [Mus musculus]	74216207	AK138700.1	3341	0	Mus musculus 0 day neonate thymus cDNA, RIKEN full-length enriched library, clone:A430016M05 product:aquarius, full insert sequence	Q8CFQ3	474	1.41514e-46	Intron-binding protein aquarius	GO:0000398	nuclear mRNA splicing, via spliceosome	GO:0097157	pre-mRNA intronic binding	GO:0071013	catalytic step 2 spliceosome
CUFF.17248.2	2810	160333204	NP_001103966.1	2695	0	transmembrane protein 87A isoform 2 [Mus musculus] gi|123858447|emb|CAM19518.1| transmembrane protein 87A [Mus musculus]	160333203	NM_001110496.1	44	1.81489e-11	Mus musculus transmembrane protein 87A (Tmem87a), transcript variant 2, mRNA	Q8BXN9	2695	0	Transmembrane protein 87A	--	--	--	--	GO:0016021	integral to membrane
CUFF.16854.6	1936	123212125	CAM20613.1	2351	0	PHD finger protein 21A [Mus musculus]	10435110	AK023258.1	1406	0	Homo sapiens cDNA FLJ13196 fis, clone NT2RP3004428, weakly similar to CHROMODOMAIN HELICASE-DNA-BINDING PROTEIN 4	Q96BD5	2187	0	PHD finger protein 21A	GO:0000122//GO:0001967//GO:0016568	negative regulation of transcription from RNA polymerase II promoter//suckling behavior//chromatin modification	GO:0003677//GO:0003682//GO:0008270	DNA binding//chromatin binding//zinc ion binding	GO:0000118	histone deacetylase complex
CUFF.17555.1	1917	82546885	NP_083806.2	1307	3.41694e-174	lysosome-associated membrane glycoprotein 5 precursor [Mus musculus] gi|26392500|sp|Q9D387.2|LAMP5_MOUSE RecName: Full=Lysosome-associated membrane glycoprotein 5; AltName: Full=Brain and dendritic cell-associated LAMP; AltName: Full=Brain-associated LAMP-like protein; Short=BAD-LAMP; AltName: Full=Lysosome-associated membrane protein 5; Short=LAMP-5; Flags: Precursor &gt;gi|123232379|emb|CAM2066…	82546884	NM_029530.2	1785	0	Mus musculus RIKEN cDNA 6330527O06 gene (6330527O06Rik), mRNA	Q9D387	1307	9.93192e-176	Lysosome-associated membrane glycoprotein 5	--	--	--	--	GO:0032584//GO:0031901//GO:0055038//GO:0032590//GO:0016021//GO:0033116//GO:0030659	growth cone membrane//early endosome membrane//recycling endosome membrane//dendrite membrane//integral to membrane//endoplasmic reticulum-Golgi intermediate compartment membrane//cytoplasmic vesicle membrane
CUFF.15326.3	1505	74146354	BAE28944.1	2346	0	unnamed protein product [Mus musculus]	74146353	AK149533.1	1431	0	Mus musculus adult male liver tumor cDNA, RIKEN full-length enriched library, clone:C730033M15 product:inter-alpha trypsin inhibitor, heavy chain 2, full insert sequence	Q61703	2213	0	Inter-alpha-trypsin inhibitor heavy chain H2	GO:0010951//GO:0030212	negative regulation of endopeptidase activity//hyaluronan metabolic process	GO:0004867	serine-type endopeptidase inhibitor activity	GO:0005576	extracellular region
CUFF.17934.4	5364	25141330	NP_733467.1	2640	0	copine-1 [Mus musculus] gi|25141332|ref|NP_733469.1| copine-1 [Mus musculus] &gt;gi|32363144|sp|Q8C166.1|CPNE1_MOUSE RecName: Full=Copine-1; AltName: Full=Copine I &gt;gi|26324832|dbj|BAC26170.1| unnamed protein product [Mus musculus] &gt;gi|126540754|emb|CAM46028.1| copine I [Mus musculus] &gt;gi|148674226|gb|EDL06173.1| mCG5227, isoform CRA_b [Mus musculus] &gt;gi|148674227|gb|EDL06174.1| mCG52…	37360079	AK129208.1	4740	0	Mus musculus mRNA for mKIAA0765 protein	Q8C166	2640	0	Copine-1	--	--	GO:0005515//GO:0001786	protein binding//phosphatidylserine binding	--	--
CUFF.17235.5	13094	256017167	NP_001157746.1	1990	0	MAX gene-associated protein isoform 2 [Mus musculus]	256017166	NM_001164274.1	5893	0	Mus musculus MAX gene associated (Mga), transcript variant 2, mRNA	A2AWL7	1990	0	MAX gene-associated protein	GO:0006355	regulation of transcription, DNA-dependent	GO:0003677//GO:0003700	DNA binding//sequence-specific DNA binding transcription factor activity	GO:0071339//GO:0005667	MLL1 complex//transcription factor complex
CUFF.17353.3	2727	30424748	NP_780363.1	2146	0	N-acetylgalactosamine kinase [Mus musculus] gi|26349755|dbj|BAC38517.1| unnamed protein product [Mus musculus] &gt;gi|220941583|emb|CAX15889.1| galactokinase 2 [Mus musculus] &gt;gi|220941591|emb|CAX15686.1| galactokinase 2 [Mus musculus] &gt;gi|220941650|emb|CAX15537.1| galactokinase 2 [Mus musculus]	31341000	NM_175154.2	160	5.7803e-76	Mus musculus galactokinase 2 (Galk2), mRNA gi|26349754|dbj|AK082521.1| Mus musculus 0 day neonate cerebellum cDNA, RIKEN full-length enriched library, clone:C230059B13 product:N-ACETYLGALACTOSAMINE KINASE (EC 2.7.1.-) (GALNAC KINASE) (GALACTOKINASE 2) homolog [Homo sapiens], full insert sequence	Q68FH4	2145	0	N-acetylgalactosamine kinase	GO:0046835//GO:0006012	carbohydrate phosphorylation//galactose metabolic process	GO:0005524//GO:0033858//GO:0004335	ATP binding//N-acetylgalactosamine kinase activity//galactokinase activity	GO:0005737	cytoplasm
CUFF.17244.4	1125	187952751	AAI37900.1	299	2.74976e-26	Pla2g4e protein [Mus musculus]	219519271	BC145020.1	336	3.40602e-174	Mus musculus cDNA clone IMAGE:9053568	Q50L42	321	1.28895e-30	Cytosolic phospholipase A2 epsilon	GO:0009395	phospholipid catabolic process	GO:0046872//GO:0004623	metal ion binding//phospholipase A2 activity	GO:0016020//GO:0005764	membrane//lysosome
CUFF.15286.2	1280	19527052	NP_598598.1	552	3.64703e-63	cell division cycle protein 123 homolog [Mus musculus] gi|90111979|sp|Q8CII2.2|CD123_MOUSE RecName: Full=Cell division cycle protein 123 homolog &gt;gi|18044664|gb|AAH19753.1| Cell division cycle 123 homolog (S. cerevisiae) [Mus musculus] &gt;gi|18605849|gb|AAH22972.1| Cell division cycle 123 homolog (S. cerevisiae) [Mus musculus] &gt;gi|19353487|gb|AAH24787.1| Cell division cycle 123 homolog (S.…	146149222	NM_133837.4	883	0	Mus musculus cell division cycle 123 (Cdc123), mRNA	Q8CII2	552	1.06007e-64	Cell division cycle protein 123 homolog	GO:0000080//GO:0051301	G1 phase of mitotic cell cycle//cell division	--	--	GO:0005737	cytoplasm
CUFF.16278.1	966	148695143	EDL27090.1	408	2.02414e-46	mCG128282 [Mus musculus]	309267674	XR_104722.1	700	0	PREDICTED: Mus musculus uncharacterized LOC100503424 (LOC100503424), miscRNA	--	--	--	--	--	--	--	--	--	--
CUFF.16284.2	1092	148695148	EDL27095.1	485	3.24906e-57	mCG147930 [Mus musculus]	74195016	AK144798.1	627	0	Mus musculus lung RCB-0558 LLC cDNA, RIKEN full-length enriched library, clone:G730035M16 product:unclassifiable, full insert sequence	--	--	--	--	--	--	--	--	--	--
CUFF.15532.11	874	151564040	ABS17532.1	620	3.2598e-74	NTE-related esterase [Mus musculus]	354781134	JN945635.1	114	6.72884e-51	Mus musculus targeted KO-first, conditional ready, lacZ-tagged mutant allele Nelf:tm1a(KOMP)Wtsi; transgenic	A2AJ88	620	5.60928e-71	Patatin-like phospholipase domain-containing protein 7	GO:0006629	lipid metabolic process	GO:0004091	carboxylesterase activity	GO:0005634//GO:0005783//GO:0016021//GO:0005739//GO:0005764	nucleus//endoplasmic reticulum//integral to membrane//mitochondrion//lysosome
CUFF.15942.1	3199	344271352	XP_003407503.1	3049	0	PREDICTED: spermatid perinuclear RNA-binding protein-like [Loxodonta africana]	673453	X84692.1	2940	0	M.musculus Spnr mRNA for RNA binding protein	Q91WM1	2953	0	Spermatid perinuclear RNA-binding protein	--	--	--	--	--	--
CUFF.15787.4	1616	227500365	NP_001153106.1	498	4.877e-50	protein PRRC2B isoform 1 [Mus musculus]	227500364	NM_001159634.1	395	0	Mus musculus proline-rich coiled-coil 2B (Prrc2b), transcript variant 1, mRNA	Q7TPM1	498	9.20486e-52	Protein PRRC2B	--	--	--	--	--	--
CUFF.15875.6	3325	148676708	EDL08655.1	2061	0	glycoprotein galactosyltransferase alpha 1, 3, isoform CRA_b [Mus musculus]	13905053	BC006810.1	3250	0	Mus musculus glycoprotein galactosyltransferase alpha 1, 3, mRNA (cDNA clone MGC:11545 IMAGE:3154188), complete cds	P23336	1961	0	N-acetyllactosaminide alpha-1,3-galactosyltransferase	GO:0005975	carbohydrate metabolic process	GO:0047276//GO:0046872	N-acetyllactosaminide 3-alpha-galactosyltransferase activity//metal ion binding	GO:0005794//GO:0016021	Golgi apparatus//integral to membrane
CUFF.15492.3	804	109474532	XP_001053520.1	819	1.71155e-102	PREDICTED: acyl-CoA-binding domain-containing protein 5-like [Rattus norvegicus] gi|293347200|ref|XP_002726535.1| PREDICTED: acyl-CoA-binding domain-containing protein 5-like [Rattus norvegicus]	156255164	NM_001102438.1	567	0	Mus musculus acyl-Coenzyme A binding domain containing 5 (Acbd5), transcript variant 2, mRNA	Q5XG73	781	6.80037e-99	Acyl-CoA-binding domain-containing protein 5	--	--	--	--	--	--
CUFF.17462.3	3291	254939640	NP_085036.3	194	0	vacuolar protein sorting-associated protein 16 homolog [Mus musculus] gi|148696324|gb|EDL28271.1| vacuolar protein sorting 16 (yeast) [Mus musculus]	74188065	AK162984.1	671	0	Mus musculus 0 day neonate thymus cDNA, RIKEN full-length enriched library, clone:A430023B22 product:vacuolar protein sorting 16 (yeast), full insert sequence	Q920Q4	219	0	Vacuolar protein sorting-associated protein 16 homolog	--	--	GO:0051015	actin filament binding	GO:0030424//GO:0005884//GO:0030897//GO:0005770//GO:0055037//GO:0005769//GO:0043025	axon//actin filament//HOPS complex//late endosome//recycling endosome//early endosome//neuronal cell body
CUFF.15867.10	1361	148676696	EDL08643.1	301	5.69837e-26	mCG21281 [Mus musculus]	323462177	NM_030000.2	213	9.81854e-106	Mus musculus centrosomal protein 110 (Cep110), transcript variant 2, mRNA	A2AL36	301	1.70997e-27	Centriolin	GO:0051301//GO:0007049	cell division//cell cycle	--	--	GO:0005813	centrosome
CUFF.16396.1	2718	123233657	CAM19369.1	2740	0	novel protein [Mus musculus] gi|220941605|emb|CAX15799.1| novel protein [Mus musculus]	26105681	AK089988.1	2297	0	Mus musculus RCB-0545 OHTA cDNA, RIKEN full-length enriched library, clone:G430046D16 product:CDNA: FLJ21982 FIS, CLONE HEP06188 homolog [Homo sapiens], full insert sequence	Q8C5N3	2740	0	Pre-mRNA-splicing factor CWC22 homolog	GO:0006397//GO:0008380	mRNA processing//RNA splicing	GO:0003723//GO:0003677	RNA binding//DNA binding	GO:0005737//GO:0071013	cytoplasm//catalytic step 2 spliceosome
CUFF.18496.4	4218	148675458	EDL07405.1	6265	0	regulator of telomere elongation helicase 1 [Mus musculus]	262263442	NM_001166665.1	103	4.35668e-44	Mus musculus regulator of telomere elongation helicase 1 (Rtel1), transcript variant 2, mRNA	Q0VGM9	6073	0	Regulator of telomere elongation helicase 1	GO:0010569//GO:0032508//GO:0006200//GO:0000723	regulation of double-strand break repair via homologous recombination//DNA duplex unwinding//ATP catabolic process//telomere maintenance	GO:0003677//GO:0005524//GO:0051536//GO:0004003//GO:0046872	DNA binding//ATP binding//iron-sulfur cluster binding//ATP-dependent DNA helicase activity//metal ion binding	GO:0005634	nucleus
CUFF.15800.7	1111	123232765	CAM18796.1	151	6.14012e-08	solute carrier family 25 (mitochondrial carrier, phosphate carrier), member 25 [Mus musculus]	18380991	BC022114.1	917	0	Mus musculus solute carrier family 25 (mitochondrial carrier, phosphate carrier), member 25, mRNA (cDNA clone MGC:36388 IMAGE:5098924), complete cds	A2ASZ8	151	1.72816e-09	Calcium-binding mitochondrial carrier protein SCaMC-2	GO:0055085	transmembrane transport	GO:0005509	calcium ion binding	GO:0016021//GO:0005743	integral to membrane//mitochondrial inner membrane
CUFF.15602.4	7372	148676337	EDL08284.1	855	1.03189e-89	mCG131096 [Mus musculus]	169234921	NM_001115076.1	506	0	Mus musculus calmodulin regulated spectrin-associated protein 1 (Camsap1), mRNA	A2AHC3	855	2.92977e-91	Calmodulin-regulated spectrin-associated protein 1	--	--	--	--	--	--
CUFF.17550.4	3267	297706335	XP_002829996.1	4802	0	PREDICTED: 1-phosphatidylinositol-4,5-bisphosphate phosphodiesterase beta-4-like [Pongo abelii]	58477589	BC089521.1	2735	0	Mus musculus phospholipase C, beta 4, mRNA (cDNA clone IMAGE:30249776), partial cds	Q9QW07	4764	0	1-phosphatidylinositol 4,5-bisphosphate phosphodiesterase beta-4	GO:0035556//GO:0006629	intracellular signal transduction//lipid metabolic process	GO:0004435//GO:0005509//GO:0004871	phosphatidylinositol phospholipase C activity//calcium ion binding//signal transducer activity	GO:0005622	intracellular
CUFF.16840.4	3802	110626129	NP_001028623.1	3194	0	zinc finger protein 408 [Mus musculus] gi|74208935|dbj|BAE21213.1| unnamed protein product [Mus musculus]	142364558	NM_001033451.2	593	0	Mus musculus zinc finger protein 408 (Zfp408), mRNA	Q9H9D4	294	1.5219e-25	Zinc finger protein 408	--	--	GO:0042802	identical protein binding	--	--
CUFF.16411.3	1818	341866994	AEK85681.1	594	0	ceramide kinase-like isoform 5 [Mus musculus]	341867001	HQ426680.1	663	0	Mus musculus clone m1 ceramide kinase-like isoform 1 mRNA, complete cds	Q49MI3	608	1.19914e-68	Ceramide kinase-like protein	GO:0016310//GO:0006916	phosphorylation//anti-apoptosis	GO:0016301	kinase activity	GO:0005783//GO:0005730//GO:0005794	endoplasmic reticulum//nucleolus//Golgi apparatus
CUFF.17901.2	5806	149030897	EDL85924.1	194	1.80498e-12	CDC91 cell division cycle 91-like 1 (S. cerevisiae), isoform CRA_b [Rattus norvegicus]	28208110	AL929588.11	35	3.80111e-06	Mouse DNA sequence from clone RP23-87L24 on chromosome 2 Contains the 3&apos; end of the Itch gene for itchy, a proteasome (prosome macropain) subunit beta type 3 (Psmb3) pseudogene, the Dynlrb1 gene for dynein light chain roadblock-type 1, the Map1lc3a gene for microtubule-associated protein 1 light chain 3 alpha, , the 3&apos; end of the Cdc91l1 gene for CDC91 cell division cycle 91-like 1 (S. …	Q8K358	194	1.11612e-13	Phosphatidylinositol glycan anchor biosynthesis class U protein	GO:0046425//GO:0006506	regulation of JAK-STAT cascade//GPI anchor biosynthetic process	--	--	GO:0042765//GO:0005886	GPI-anchor transamidase complex//plasma membrane
CUFF.15332.1	321	355754753	EHH58654.1	123	3.07612e-06	hypothetical protein EGM_08557, partial [Macaca fascicularis]	31096530	AL772216.15	61	6.71044e-22	Mouse DNA sequence from clone RP23-153M22 on chromosome 2 Contains the 3&apos; end of the Sfmbt2 gene for Scm-like with four mbt domains 2 and a CpG island, complete sequence	--	--	--	--	--	--	--	--	--	--
CUFF.17868.2	1491	6679509	NP_032979.1	994	1.07209e-129	BPI fold-containing family A member 2 precursor [Mus musculus] gi|131434|sp|P07743.1|BPIA2_MOUSE RecName: Full=BPI fold-containing family A member 2; AltName: Full=Parotid secretory protein; Short=PSP; Flags: Precursor &gt;gi|758163|emb|CAA25846.1| PSP [Mus musculus] &gt;gi|12843580|dbj|BAB26037.1| unnamed protein product [Mus musculus] &gt;gi|12845442|dbj|BAB26753.1| unnamed protein product [Mus…	31982095	NM_008953.2	36	2.66928e-07	Mus musculus BPI fold containing family A, member 2 (Bpifa2), mRNA gi|16307480|gb|BC010288.1| Mus musculus parotid secretory protein, mRNA (cDNA clone MGC:11605 IMAGE:2616413), complete cds	P07743	994	3.11621e-131	BPI fold-containing family A member 2	--	--	GO:0008289	lipid binding	GO:0030141//GO:0005576	secretory granule//extracellular region
CUFF.17426.4	3066	7657579	NP_056562.1	3508	0	sodium-dependent phosphate transporter 1 isoform 1 [Mus musculus] gi|81862979|sp|Q61609.1|S20A1_MOUSE RecName: Full=Sodium-dependent phosphate transporter 1; AltName: Full=Gibbon ape leukemia virus receptor 1; Short=GLVR-1; AltName: Full=Leukemia virus receptor 1 homolog; AltName: Full=Phosphate transporter 1; Short=PiT-1; AltName: Full=Solute carrier family 20 member 1 &gt;gi|193554|gb|AAA74887.…	227430318	NM_015747.2	151	6.54939e-71	Mus musculus solute carrier family 20, member 1 (Slc20a1), transcript variant 1, mRNA	Q61609	3508	0	Sodium-dependent phosphate transporter 1	GO:0043123//GO:0071436//GO:0035435	positive regulation of I-kappaB kinase/NF-kappaB cascade//sodium ion export//phosphate ion transmembrane transport	GO:0004872//GO:0005316//GO:0005315//GO:0004871	receptor activity//high affinity inorganic phosphate:sodium symporter activity//inorganic phosphate transmembrane transporter activity//signal transducer activity	GO:0016021//GO:0005886	integral to membrane//plasma membrane
CUFF.15539.3	2575	148676252	EDL08199.1	1050	0	mCG20282, isoform CRA_a [Mus musculus]	12842867	AK008590.1	45	4.62238e-12	Mus musculus adult male small intestine cDNA, RIKEN full-length enriched library, clone:2010320H07 product:hypothetical GDA1/CD39 family of nucleoside phosphatase containing protein, full insert sequence	Q8K0L2	864	0	Ectonucleoside triphosphate diphosphohydrolase 8	--	--	--	--	--	--
CUFF.17335.2	5082	244790095	NP_001155890.1	2522	0	myelin expression factor 2 isoform 3 [Mus musculus] gi|123233604|emb|CAM27707.1| myelin basic protein expression factor 2, repressor [Mus musculus] &gt;gi|123239643|emb|CAM20168.1| myelin basic protein expression factor 2, repressor [Mus musculus]	26330349	AK034990.1	3411	0	Mus musculus 12 days embryo embryonic body between diaphragm region and neck cDNA, RIKEN full-length enriched library, clone:9430071B01 product:myelin basic protein expression factor 2, repressor, full insert sequence	Q8C854	2459	0	Myelin expression factor 2	--	--	--	--	GO:0005634//GO:0005794	nucleus//Golgi apparatus
CUFF.15881.5	2751	212720835	NP_083197.2	2815	0	tubulin polyglutamylase TTLL11 isoform 2 [Mus musculus]	212720834	NM_028921.2	2625	0	Mus musculus tubulin tyrosine ligase-like family, member 11 (Ttll11), transcript variant 2, mRNA	A4Q9F4	2767	0	Tubulin polyglutamylase TTLL11	--	--	--	--	--	--
CUFF.16278.2	897	148695143	EDL27090.1	306	1.17412e-31	mCG128282 [Mus musculus]	37606226	AL928931.15	231	6.30545e-116	Mouse DNA sequence from clone RP23-419H3 on chromosome 2 Contains the 3&apos; end of the Hat1 gene for histone aminotransferase 1, the Metapl1 gene for methionine aminopeptidase-like 1, the Dlx1 gene for distal-less homeobox 1, a novel gene, the Dlx2 gene for distal-less homeobox 2 and three CpG islands, complete sequence	--	--	--	--	--	--	--	--	--	--
CUFF.18510.5	1415	220941575	CAX15567.1	670	1.20991e-80	transcription elongation factor A (SII), 2 [Mus musculus]	74199819	AK131650.1	394	0	Mus musculus adult male cerebellum cDNA, RIKEN full-length enriched library, clone:1520403E23 product:transcription elongation factor A (SII), 2, full insert sequence	Q63799	648	8.05372e-79	Transcription elongation factor A protein 2	GO:0032784//GO:0045944//GO:0006414	regulation of DNA-dependent transcription, elongation//positive regulation of transcription from RNA polymerase II promoter//translational elongation	GO:0003677//GO:0008270//GO:0003746	DNA binding//zinc ion binding//translation elongation factor activity	GO:0005634	nucleus
CUFF.18103.1	1139	6755574	NP_035544.1	760	1.18779e-97	antileukoproteinase precursor [Mus musculus] gi|2829839|sp|P97430.1|SLPI_MOUSE RecName: Full=Antileukoproteinase; Short=ALP; AltName: Full=Secretory leukocyte protease inhibitor; Flags: Precursor &gt;gi|6606529|gb|AAF19194.1|AF205374_1 secretory leukocyte protease inhibitor [Mus musculus] &gt;gi|1763263|gb|AAC53047.1| secretory leukocyte protease inhibitor [Mus musculus] &gt;gi|1945383|gb|AAC5314…	227430325	NM_011414.3	863	0	Mus musculus secretory leukocyte peptidase inhibitor (Slpi), mRNA gi|20306995|gb|BC028509.1| Mus musculus secretory leukocyte peptidase inhibitor, mRNA (cDNA clone MGC:41142 IMAGE:1513866), complete cds	P97430	760	3.45251e-99	Antileukoproteinase	GO:0010951//GO:0006508//GO:0045071//GO:0032091	negative regulation of endopeptidase activity//proteolysis//negative regulation of viral genome replication//negative regulation of protein binding	GO:0004867//GO:0008233//GO:0019899	serine-type endopeptidase inhibitor activity//peptidase activity//enzyme binding	GO:0005576	extracellular region
CUFF.15794.3	2114	193788448	BAG53342.1	1107	1.88317e-141	unnamed protein product [Homo sapiens]	354785951	JN950452.1	40	2.27724e-09	Mus musculus targeted deletion, lacZ-tagged mutant allele Golga2:tm1(KOMP)Wtsi; transgenic	P39053	1079	8.03132e-133	Dynamin-1	GO:0006184//GO:0006898//GO:0007032	GTP catabolic process//receptor-mediated endocytosis//endosome organization	GO:0042802//GO:0003924//GO:0005543//GO:0005525	identical protein binding//GTPase activity//phospholipid binding//GTP binding	GO:0005874//GO:0030117	microtubule//membrane coat
CUFF.16873.3	3203	148695670	EDL27617.1	694	1.21785e-81	Trp53 inducible protein 11, isoform CRA_c [Mus musculus]	37590738	BC059041.1	2893	0	Mus musculus Trp53 inducible protein 11, mRNA (cDNA clone IMAGE:6813692)	Q4QQM4	383	6.53183e-40	Tumor protein p53-inducible protein 11	--	--	--	--	GO:0016021	integral to membrane
CUFF.15562.4	1208	13879340	AAH06645.1	1382	0	Man1b1 protein, partial [Mus musculus]	294997254	NM_001029983.2	313	2.23435e-161	Mus musculus mannosidase, alpha, class 1B, member 1 (Man1b1), mRNA	A2AJ15	249	1.36495e-21	Endoplasmic reticulum mannosyl-oligosaccharide 1,2-alpha-mannosidase	GO:0030433	ER-associated protein catabolic process	GO:0005509//GO:0004571	calcium ion binding//mannosyl-oligosaccharide 1,2-alpha-mannosidase activity	GO:0005783//GO:0016021//GO:0005624	endoplasmic reticulum//integral to membrane//membrane fraction
CUFF.17372.4	1220	148696230	EDL28177.1	469	1.63793e-47	activating signal cointegrator 1 complex subunit 3-like 1, isoform CRA_c [Mus musculus]	354780985	JN945486.1	84	4.50781e-34	Mus musculus targeted KO-first, conditional ready, lacZ-tagged mutant allele Ciao1:tm1a(EUCOMM)Wtsi tm1a(EUCOMM)Hmgu; transgenic	O75643	469	4.75038e-49	U5 small nuclear ribonucleoprotein 200 kDa helicase	GO:0006200//GO:0008380	ATP catabolic process//RNA splicing	GO:0005524//GO:0008026//GO:0003676	ATP binding//ATP-dependent helicase activity//nucleic acid binding	GO:0005682//GO:0071013	U5 snRNP//catalytic step 2 spliceosome
CUFF.17260.6	2266	123858221	CAM21399.1	548	1.94646e-55	congenital dyserythropoietic anemia type I (human) [Mus musculus]	124430552	NM_026891.2	44	1.46034e-11	Mus musculus congenital dyserythropoietic anemia, type I (human) (Cdan1), mRNA	Q8CC12	548	5.76626e-57	Codanin-1	GO:0006998	nuclear envelope organization	--	--	GO:0016021	integral to membrane
CUFF.15717.14	827	74138225	BAE28599.1	1117	6.40641e-147	unnamed protein product [Mus musculus]	295054182	NM_001177659.1	689	0	Mus musculus outer dense fiber of sperm tails 2 (Odf2), transcript variant 4, mRNA	A3KGV1	1117	3.13384e-145	Outer dense fiber protein 2	GO:0030154//GO:0007283//GO:0007275	cell differentiation//spermatogenesis//multicellular organismal development	GO:0005200	structural constituent of cytoskeleton	GO:0005929//GO:0005874//GO:0019861//GO:0005814//GO:0001520	cilium//microtubule//flagellum//centriole//outer dense fiber
CUFF.15565.3	3209	74177588	BAE38903.1	622	3.62428e-68	unnamed protein product [Mus musculus]	124487324	NM_001081085.1	854	0	Mus musculus RIKEN cDNA 2010317E24 gene (2010317E24Rik), mRNA	Q9D818	626	1.218e-70	Suppressor APC domain-containing protein 2	--	--	--	--	GO:0005730//GO:0005737	nucleolus//cytoplasm
CUFF.16415.2	4461	1399700	AAB03319.1	2721	0	cyclic nucleotide phosphodiesterase [Mus musculus]	227330628	NM_001159582.1	1520	0	Mus musculus phosphodiesterase 1A, calmodulin-dependent (Pde1a), transcript variant 1, mRNA	Q61481	2720	0	Calcium/calmodulin-dependent 3&apos;,5&apos;-cyclic nucleotide phosphodiesterase 1A	GO:0007165//GO:0046069//GO:0048660//GO:0006198//GO:0034391	signal transduction//cGMP catabolic process//regulation of smooth muscle cell proliferation//cAMP catabolic process//regulation of smooth muscle cell apoptotic process	GO:0004117//GO:0046872//GO:0048101//GO:0004115//GO:0005516//GO:0030553	calmodulin-dependent cyclic-nucleotide phosphodiesterase activity//metal ion binding//calcium- and calmodulin-regulated 3',5'-cyclic-GMP phosphodiesterase activity//3',5'-cyclic-AMP phosphodiesterase activity//calmodulin binding//cGMP binding	GO:0005634//GO:0005737//GO:0043025	nucleus//cytoplasm//neuronal cell body
CUFF.15722.1	2648	148676484	EDL08431.1	1164	3.42246e-150	mCG125280, isoform CRA_a [Mus musculus]	325910857	NM_023871.4	2626	0	Mus musculus SET nuclear oncogene (Set), transcript variant 1, mRNA	Q63945	1164	6.13148e-151	Protein SET	--	--	--	--	--	--
CUFF.15335.1	318	332245559	XP_003271926.1	125	1.59598e-06	PREDICTED: hypothetical protein LOC100602315 [Nomascus leucogenys]	31096530	AL772216.15	56	3.99672e-19	Mouse DNA sequence from clone RP23-153M22 on chromosome 2 Contains the 3&apos; end of the Sfmbt2 gene for Scm-like with four mbt domains 2 and a CpG island, complete sequence	--	--	--	--	--	--	--	--	--	--
CUFF.17190.2	479	148695971	EDL27918.1	550	1.61157e-69	RIKEN cDNA 1810007E14 [Mus musculus]	377833775	XR_141973.1	119	5.94481e-54	PREDICTED: Mus musculus uncharacterized LOC100862634 (LOC100862634), miscRNA	--	--	--	--	--	--	--	--	--	--
CUFF.17525.3	4596	37360264	BAC98110.1	197	3.95662e-31	mKIAA1153 protein [Mus musculus]	29145084	BC049083.1	4021	0	Mus musculus tRNA methyltransferase 6 homolog (S. cerevisiae), mRNA (cDNA clone IMAGE:5706639), complete cds	Q8CE96	247	3.611e-20	tRNA (adenine(58)-N(1))-methyltransferase non-catalytic subunit TRM6	GO:0006446//GO:0032259//GO:0008033	regulation of translational initiation//methylation//tRNA processing	GO:0003743//GO:0008168	translation initiation factor activity//methyltransferase activity	GO:0005634	nucleus
CUFF.16840.3	3540	110626129	NP_001028623.1	3194	0	zinc finger protein 408 [Mus musculus] gi|74208935|dbj|BAE21213.1| unnamed protein product [Mus musculus]	142364558	NM_001033451.2	56	4.89229e-18	Mus musculus zinc finger protein 408 (Zfp408), mRNA	Q9H9D4	299	3.3896e-26	Zinc finger protein 408	--	--	GO:0042802	identical protein binding	--	--
CUFF.16837.5	6499	--	--	8971	0	RecName: Full=Cytoskeleton-associated protein 5	260166720	NM_001165989.1	1671	0	Mus musculus cytoskeleton associated protein 5 (Ckap5), transcript variant 1, mRNA	A2AGT5	8971	0	Cytoskeleton-associated protein 5	GO:0007067//GO:0051297//GO:0007051//GO:0030951//GO:0051301	mitosis//centrosome organization//spindle organization//establishment or maintenance of microtubule cytoskeleton polarity//cell division	GO:0008017//GO:0043021	microtubule binding//ribonucleoprotein complex binding	GO:0000922//GO:0005813	spindle pole//centrosome
CUFF.15559.1	4120	22122637	NP_666229.1	1440	0	leucine-rich repeat-containing protein 26 precursor [Mus musculus] gi|81916107|sp|Q91W20.1|LRC26_MOUSE RecName: Full=Leucine-rich repeat-containing protein 26; Flags: Precursor &gt;gi|14919401|gb|AAH04853.1| Leucine rich repeat containing 26 [Mus musculus] &gt;gi|19354001|gb|AAH24531.1| Leucine rich repeat containing 26 [Mus musculus] &gt;gi|19354010|gb|AAH24539.1| Leucine rich repeat containing …	339515694	NM_001242940.1	2891	0	Mus musculus RIKEN cDNA E130003G02 gene (E130003G02Rik), mRNA	Q91W20	1440	0	Leucine-rich repeat-containing protein 26	GO:0034220	ion transmembrane transport	GO:0005216//GO:0015459	ion channel activity//potassium channel regulator activity	GO:0005856//GO:0005737//GO:0008076	cytoskeleton//cytoplasm//voltage-gated potassium channel complex
CUFF.17628.2	2790	74186752	BAE34831.1	228	2.79577e-17	unnamed protein product [Mus musculus]	74143788	AK169545.1	784	0	Mus musculus 3 days neonate thymus cDNA, RIKEN full-length enriched library, clone:A630091C02 product:sorting nexin 5, full insert sequence	B1H267	228	1.82553e-18	Sorting nexin-5	GO:0007154//GO:0006907//GO:0015031	cell communication//pinocytosis//protein transport	GO:0035091	phosphatidylinositol binding	GO:0031410//GO:0031234//GO:0070685//GO:0031313	cytoplasmic vesicle//extrinsic to internal side of plasma membrane//macropinocytic cup//extrinsic to endosome membrane
CUFF.16269.7	2008	260166702	NP_001159454.1	742	3.53278e-89	DDB1- and CUL4-associated factor 17 isoform c [Mus musculus] gi|26328481|dbj|BAC27979.1| unnamed protein product [Mus musculus] &gt;gi|123235405|emb|CAM22153.1| novel protein (4833418A01Rik) [Mus musculus]	260166701	NM_001165982.1	72	3.51553e-27	Mus musculus DDB1 and CUL4 associated factor 17 (Dcaf17), transcript variant 4, mRNA	Q3TUL7	271	2.00435e-77	DDB1- and CUL4-associated factor 17	--	--	--	--	GO:0080008//GO:0005634//GO:0016021	CUL4-RING ubiquitin ligase complex//nucleus//integral to membrane
CUFF.17474.3	831	148696343	EDL28290.1	564	1.08681e-127	RIKEN cDNA 4930402H24 [Mus musculus]	74223468	AK133294.1	321	5.42601e-166	Mus musculus adult male testis cDNA, RIKEN full-length enriched library, clone:4932431A11 product:DJ687F11.2 (Novel protein (Contains part of translation of cDNA DKFZp434N061, Em:AL110249)) (Fragment) homolog [Homo sapiens], full insert sequence	Q7TT23	564	4.17713e-129	Uncharacterized protein C20orf194 homolog	--	--	--	--	--	--
CUFF.16843.2	1644	26334701	BAC31051.1	1255	2.99707e-168	unnamed protein product [Mus musculus] gi|122889974|emb|CAM14514.1| harbinger transposase derived 1 [Mus musculus]	26334700	AK041747.1	1316	0	Mus musculus 3 days neonate thymus cDNA, RIKEN full-length enriched library, clone:A630034D18 product:hypothetical protein, full insert sequence	Q8BR93	1152	1.31764e-152	Putative nuclease HARBI1	GO:0090305	nucleic acid phosphodiester bond hydrolysis	GO:0046872//GO:0004518	metal ion binding//nuclease activity	GO:0005634//GO:0005813	nucleus//centrosome
CUFF.15365.5	1876	241982810	NP_796242.2	1900	0	ankyrin repeat domain-containing protein 16 [Mus musculus] gi|190359896|sp|A2AS55.1|ANR16_MOUSE RecName: Full=Ankyrin repeat domain-containing protein 16 &gt;gi|123232822|emb|CAM20367.1| ankyrin repeat domain 16 [Mus musculus] &gt;gi|148676089|gb|EDL08036.1| ankyrin repeat domain 16, isoform CRA_d [Mus musculus]	241982809	NM_177268.4	353	0	Mus musculus ankyrin repeat domain 16 (Ankrd16), mRNA	A2AS55	1900	0	Ankyrin repeat domain-containing protein 16	--	--	--	--	--	--
CUFF.15629.11	2282	257096018	NP_942018.2	322	7.87985e-30	epidermal growth factor-like protein 7 isoform 2 precursor [Mus musculus] gi|12832706|dbj|BAB22222.1| unnamed protein product [Mus musculus]	354791071	JN955572.1	99	3.91943e-42	Mus musculus targeted non-conditional, lacZ-tagged mutant allele Agpat2:tm1e(EUCOMM)Hmgu; transgenic	Q9QXT5	415	5.33438e-44	Epidermal growth factor-like protein 7	GO:0030154//GO:0001525//GO:0030336	cell differentiation//angiogenesis//negative regulation of cell migration	GO:0005509	calcium ion binding	GO:0005615	extracellular space
CUFF.16262.1	1113	204232	AAA41185.1	1107	6.69623e-149	glutamate decarboxylase [Rattus norvegicus]	145301579	NM_008077.4	127	5.12752e-58	Mus musculus glutamate decarboxylase 1 (Gad1), mRNA	P48318	218	7.34027e-18	Glutamate decarboxylase 1	GO:0021772//GO:0042136//GO:0061351//GO:0042493//GO:0009449//GO:0048854//GO:0001701//GO:0035108//GO:0021696//GO:0006915//GO:0035264//GO:0001764	olfactory bulb development//neurotransmitter biosynthetic process//neural precursor cell proliferation//response to drug//gamma-aminobutyric acid biosynthetic process//brain morphogenesis//in utero embryonic development//limb morphogenesis//cerebellar cortex morphogenesis//apoptotic process//multicellular organism growth//neuron migration	GO:0047485//GO:0046982//GO:0030170//GO:0004351//GO:0016595	protein N-terminus binding//protein heterodimerization activity//pyridoxal phosphate binding//glutamate decarboxylase activity//glutamate binding	GO:0048786//GO:0005938//GO:0005626//GO:0043679//GO:0005739	presynaptic active zone//cell cortex//insoluble fraction//axon terminus//mitochondrion
CUFF.17376.1	1329	151301231	NP_647469.2	1367	0	stAR-related lipid transfer protein 7, mitochondrial precursor [Mus musculus] gi|215273896|sp|Q8R1R3.2|STAR7_MOUSE RecName: Full=StAR-related lipid transfer protein 7, mitochondrial; AltName: Full=START domain-containing protein 7; Short=StARD7; Flags: Precursor &gt;gi|123232176|emb|CAM17443.1| START domain containing 7 [Mus musculus] &gt;gi|211830538|gb|AAH17524.2| START domain containing 7 [Mus…	211971065	NM_139308.2	79	2.96234e-31	Mus musculus START domain containing 7 (Stard7), mRNA	Q8R1R3	1367	0	StAR-related lipid transfer protein 7, mitochondrial	--	--	--	--	GO:0005739	mitochondrion
CUFF.17056.3	3410	51491856	NP_001003915.1	918	0	sodium-coupled monocarboxylate transporter 2 isoform 1 [Mus musculus] gi|33328174|gb|AAQ09530.1| Na-I related cotransporter [Mus musculus] &gt;gi|123228074|emb|CAM26859.1| solute carrier family 5 (sodium/glucose cotransporter), member 12 [Mus musculus] &gt;gi|123295434|emb|CAM27818.1| solute carrier family 5 (sodium/glucose cotransporter), member 12 [Mus musculus] &gt;gi|182888059|gb|AAI60350.1| …	294979182	NM_001177624.1	3396	0	Mus musculus solute carrier family 5 (sodium/glucose cotransporter), member 12 (Slc5a12), transcript variant 2, mRNA	Q49B93	1103	0	Sodium-coupled monocarboxylate transporter 2	GO:0055085//GO:0006814	transmembrane transport//sodium ion transport	GO:0015293	symporter activity	GO:0016021//GO:0005886	integral to membrane//plasma membrane
CUFF.16386.2	2660	148695273	EDL27220.1	1815	0	mCG142258, isoform CRA_b [Mus musculus]	26351144	AK084521.1	2028	0	Mus musculus 13 days embryo heart cDNA, RIKEN full-length enriched library, clone:D330011F12 product:hypothetical protein, full insert sequence	Q6ZP82	1396	3.19074e-177	Coiled-coil domain-containing protein 141	--	--	--	--	--	--
CUFF.15891.3	1299	74137364	BAE22038.1	1072	3.48637e-137	unnamed protein product [Mus musculus]	74191254	AK167357.1	787	0	Mus musculus 15 days pregnant adult female placenta cDNA, RIKEN full-length enriched library, clone:I530008H02 product:prostaglandin-endoperoxide synthase 1, full insert sequence	P22437	1072	1.01337e-138	Prostaglandin G/H synthase 1	GO:0008217//GO:0019371//GO:0030216//GO:0042127//GO:0035633//GO:0055114//GO:0010700//GO:0032811//GO:0045907//GO:0019233//GO:0007612//GO:0045987//GO:0006979//GO:0007613	regulation of blood pressure//cyclooxygenase pathway//keratinocyte differentiation//regulation of cell proliferation//maintenance of blood-brain barrier//oxidation-reduction process//negative regulation of norepinephrine secretion//negative regulation of epinephrine secretion//positive regulation of vasoconstriction//sensory perception of pain//learning//positive regulation of smooth muscle contr…	GO:0016702//GO:0020037//GO:0008289//GO:0004601//GO:0004666	oxidoreductase activity, acting on single donors with incorporation of molecular oxygen, incorporation of two atoms of oxygen//heme binding//lipid binding//peroxidase activity//prostaglandin-endoperoxide synthase activity	GO:0005783//GO:0005635//GO:0005886//GO:0001750//GO:0005794	endoplasmic reticulum//nuclear envelope//plasma membrane//photoreceptor outer segment//Golgi apparatus
CUFF.16817.7	7786	355677605	AER96037.1	2097	0	CUG triplet repeat, RNA binding protein 1 [Mustela putorius furo]	349732092	NM_001244903.1	7515	0	Mus musculus CUGBP, Elav-like family member 1 (Celf1), transcript variant 4, mRNA	Q5R995	1965	0	CUGBP Elav-like family member 1	--	--	--	--	--	--
CUFF.18497.7	2690	148675460	EDL07407.1	341	1.03562e-32	ADP-ribosylation factor related protein 1, isoform CRA_b [Mus musculus]	260763883	NR_028585.1	338	6.40158e-175	Mus musculus ADP-ribosylation factor related protein 1 (Arfrp1), transcript variant 5, non-coding RNA	Q63055	310	3.56501e-30	ADP-ribosylation factor-related protein 1	GO:0007369//GO:0034067//GO:0042147//GO:0043001//GO:0007264	gastrulation//protein localization in Golgi apparatus//retrograde transport, endosome to Golgi//Golgi to plasma membrane protein transport//small GTPase mediated signal transduction	GO:0003924//GO:0005525	GTPase activity//GTP binding	GO:0016020//GO:0005802//GO:0005794	membrane//trans-Golgi network//Golgi apparatus
CUFF.18133.2	2036	148674469	EDL06416.1	475	1.72186e-156	RIKEN cDNA 5730407K14, isoform CRA_a [Mus musculus]	74214235	AK168473.1	228	6.79495e-114	Mus musculus 16 days embryo heart cDNA, RIKEN full-length enriched library, clone:I920026B11 product:Sorting nexin 21 homolog [Homo sapiens], full insert sequence	Q969T3	363	5.51568e-139	Sorting nexin-21	--	--	--	--	--	--
CUFF.18057.4	885	148674363	EDL06310.1	1392	0	mCG1668, isoform CRA_b [Mus musculus]	124486778	NM_001081338.1	61	1.97752e-21	Mus musculus l(3)mbt-like (Drosophila) (L3mbtl1), mRNA	A2A5N8	1368	0	Lethal(3)malignant brain tumor-like protein 1	--	--	--	--	--	--
CUFF.17936.9	1290	281346065	EFB21649.1	1357	0	hypothetical protein PANDA_004543 [Ailuropoda melanoleuca]	118403313	NM_133242.2	522	0	Mus musculus RNA binding motif protein 39 (Rbm39), mRNA	Q8VH51	1357	0	RNA-binding protein 39	--	--	--	--	--	--
CUFF.17249.2	3523	66912157	BAD16653.2	2229	0	mUp48 [Mus musculus]	66912156	AB117944.2	2876	0	Mus musculus Capn3 mRNA for mUp48, complete cds	Q64691	1356	1.26769e-168	Calpain-3	--	--	--	--	--	--
CUFF.16474.3	2144	148695347	EDL27294.1	1505	0	thioredoxin domain containing 14, isoform CRA_a [Mus musculus] gi|148706674|gb|EDL38621.1| mCG49815 [Mus musculus]	74215376	AK170587.1	1974	0	Mus musculus NOD-derived CD11c +ve dendritic cells cDNA, RIKEN full-length enriched library, clone:F630109I09 product:Hypothetical thioredoxin/Myb DNA binding domain containing protein, full insert sequence	Q9D710	1490	0	Thioredoxin-related transmembrane protein 2	GO:0045454	cell redox homeostasis	--	--	GO:0016021	integral to membrane
CUFF.18516.3	3764	49387472	BAD24965.1	1508	0	mKIAA3003 protein [Mus musculus]	31559900	NM_153594.2	3419	0	Mus musculus protein-L-isoaspartate (D-aspartate) O-methyltransferase domain containing 2 (Pcmtd2), mRNA gi|25955649|gb|BC040385.1| Mus musculus protein-L-isoaspartate (D-aspartate) O-methyltransferase domain containing 2, mRNA (cDNA clone MGC:25521 IMAGE:3499499), complete cds	Q8BHD8	399	9.03739e-175	Protein-L-isoaspartate O-methyltransferase domain-containing protein 2	GO:0006479	protein methylation	GO:0004719	protein-L-isoaspartate (D-aspartate) O-methyltransferase activity	GO:0005737	cytoplasm
CUFF.15682.5	1330	22507323	NP_683730.1	491	2.07225e-52	general transcription factor 3C polypeptide 5 [Mus musculus] gi|20073342|gb|AAH27055.1| General transcription factor IIIC, polypeptide 5 [Mus musculus] &gt;gi|24659608|gb|AAH39171.1| General transcription factor IIIC, polypeptide 5 [Mus musculus] &gt;gi|74150947|dbj|BAE27608.1| unnamed protein product [Mus musculus] &gt;gi|123211200|emb|CAM22289.1| general transcription factor IIIC, polypeptide 5…	74209585	AK137359.1	1096	0	Mus musculus 16 days neonate cerebellum cDNA, RIKEN full-length enriched library, clone:9630027B10 product:general transcription factor IIIC, polypeptide 5, full insert sequence	Q8R2T8	491	6.67901e-54	General transcription factor 3C polypeptide 5	GO:0006351	transcription, DNA-dependent	GO:0003677	DNA binding	GO:0000127	transcription factor TFIIIC complex
CUFF.15629.1	2298	257096018	NP_942018.2	346	4.79894e-33	epidermal growth factor-like protein 7 isoform 2 precursor [Mus musculus] gi|12832706|dbj|BAB22222.1| unnamed protein product [Mus musculus]	354791071	JN955572.1	95	6.60528e-40	Mus musculus targeted non-conditional, lacZ-tagged mutant allele Agpat2:tm1e(EUCOMM)Hmgu; transgenic	Q9QXT5	322	2.88174e-31	Epidermal growth factor-like protein 7	GO:0030154//GO:0001525//GO:0030336	cell differentiation//angiogenesis//negative regulation of cell migration	GO:0005509	calcium ion binding	GO:0005615	extracellular space
CUFF.18147.7	542	148674494	EDL06441.1	132	1.59235e-06	nuclear receptor coactivator 5 [Mus musculus]	354782235	JN946736.1	68	1.51747e-25	Mus musculus targeted deletion, lacZ-tagged mutant allele Ncoa5:tm1(KOMP)Ucd; transgenic	--	--	--	--	--	--	--	--	--	--
CUFF.16474.5	1953	291385298	XP_002709215.1	349	2.41194e-106	PREDICTED: thioredoxin domain containing 14 isoform 2 [Oryctolagus cuniculus]	15488826	BC013544.1	253	8.24847e-128	Mus musculus thioredoxin domain containing 14, mRNA (cDNA clone MGC:19231 IMAGE:4242418), complete cds	Q9D710	367	1.30239e-37	Thioredoxin-related transmembrane protein 2	--	--	--	--	--	--
CUFF.15847.4	3535	28893485	NP_796319.1	2585	0	target of rapamycin complex 2 subunit MAPKAP1 [Mus musculus] gi|81913308|sp|Q8BKH7.1|SIN1_MOUSE RecName: Full=Target of rapamycin complex 2 subunit MAPKAP1; Short=TORC2 subunit MAPKAP1; AltName: Full=Mitogen-activated protein kinase 2-associated protein 1; AltName: Full=Stress-activated map kinase-interacting protein 1; Short=SAPK-interacting protein 1 &gt;gi|26342352|dbj|BAC34838.1| unnamed prot…	74205528	AK132263.1	3036	0	Mus musculus 18 days pregnant adult female placenta and extra embryonic tissue cDNA, RIKEN full-length enriched library, clone:3830408H09 product:mitogen-activated protein kinase associated protein 1, full insert sequence	Q8BKH7	2585	0	Target of rapamycin complex 2 subunit MAPKAP1	GO:0016310//GO:0006950	phosphorylation//response to stress	GO:0005515//GO:0016301	protein binding//kinase activity	GO:0005634//GO:0031410//GO:0005886	nucleus//cytoplasmic vesicle//plasma membrane
CUFF.18187.7	2014	12963737	NP_076054.1	257	5.78847e-20	exportin-2 [Mus musculus] gi|20137950|sp|Q9ERK4.1|XPO2_MOUSE RecName: Full=Exportin-2; Short=Exp2; AltName: Full=Chromosome segregation 1-like protein; AltName: Full=Importin-alpha re-exporter &gt;gi|10945657|gb|AAG24636.1|AF301152_1 cellular apoptosis susceptibility protein [Mus musculus] &gt;gi|123240387|emb|CAM17307.1| chromosome segregation 1-like (S. cerevisiae) [Mus musculus] &gt;gi|1232409…	255958197	NM_023565.3	185	5.38215e-90	Mus musculus chromosome segregation 1-like (S. cerevisiae) (Cse1l), mRNA	Q9ERK4	257	1.68252e-21	Exportin-2	GO:0006886	intracellular protein transport	GO:0008565	protein transporter activity	GO:0005634//GO:0005737	nucleus//cytoplasm
CUFF.15566.10	2048	123227502	CAM25614.1	341	5.61272e-32	neural proliferation differentiation and control gene 1 [Mus musculus] gi|148676295|gb|EDL08242.1| neural proliferation, differentiation and control gene 1, isoform CRA_a [Mus musculus]	23272245	BC023887.1	1501	0	Mus musculus neural proliferation, differentiation and control gene 1, mRNA (cDNA clone MGC:38033 IMAGE:5151868), complete cds	Q64322	341	1.39263e-33	Neural proliferation differentiation and control protein 1	--	--	--	--	GO:0016021	integral to membrane
CUFF.18504.5	925	148675482	EDL07429.1	1220	1.77097e-162	uridine-cytidine kinase 1-like 1, isoform CRA_c [Mus musculus]	118129860	NM_026765.3	842	0	Mus musculus uridine-cytidine kinase 1-like 1 (Uckl1), mRNA	Q91YL3	1204	2.57359e-161	Uridine-cytidine kinase-like 1	GO:0016310	phosphorylation	GO:0005524//GO:0004849//GO:0016773	ATP binding//uridine kinase activity//phosphotransferase activity, alcohol group as acceptor	GO:0005783//GO:0005634	endoplasmic reticulum//nucleus
CUFF.16883.5	1440	--	--	811	0	RecName: Full=1-aminocyclopropane-1-carboxylate synthase-like protein 1; Short=ACC synthase-like protein 1 gi|123228765|emb|CAM23885.1| 1-aminocyclopropane-1-carboxylate synthase homolog (Arabidopsis)(non-functional) [Mus musculus]	118130731	NM_183220.2	471	0	Mus musculus 1-aminocyclopropane-1-carboxylate synthase (non-functional) (Accs), mRNA	A2AIG8	811	0	1-aminocyclopropane-1-carboxylate synthase-like protein 1	GO:0042218	1-aminocyclopropane-1-carboxylate biosynthetic process	GO:0016740//GO:0016847//GO:0030170	transferase activity//1-aminocyclopropane-1-carboxylate synthase activity//pyridoxal phosphate binding	--	--
CUFF.17838.4	1253	148674063	EDL06010.1	536	1.38089e-63	p53 and DNA damage regulated 1, isoform CRA_e [Mus musculus]	118130583	NM_178939.2	133	2.6726e-61	Mus musculus p53 and DNA damage regulated 1 (Pdrg1), mRNA	P59048	534	8.4724e-65	p53 and DNA damage-regulated protein 1	GO:0006457	protein folding	GO:0051082	unfolded protein binding	GO:0016272	prefoldin complex
CUFF.16279.2	4053	148695145	EDL27092.1	971	5.76592e-118	distal-less homeobox 1, isoform CRA_b [Mus musculus]	37231746	BC058394.1	3382	0	Mus musculus distal-less homeobox 1, mRNA (cDNA clone IMAGE:6812374), partial cds	Q64317	288	2.10797e-26	Homeobox protein DLX-1	GO:0021766//GO:0043524//GO:0048715//GO:0042475//GO:0000122//GO:0021893//GO:0021882//GO:0009954//GO:0048706	hippocampus development//negative regulation of neuron apoptotic process//negative regulation of oligodendrocyte differentiation//odontogenesis of dentin-containing tooth//negative regulation of transcription from RNA polymerase II promoter//cerebral cortex GABAergic interneuron fate commitment//regulation of transcription from RNA polymerase II promoter involved in forebrain neuron fate commitme…	GO:0000976//GO:0003682//GO:0003700	transcription regulatory region sequence-specific DNA binding//chromatin binding//sequence-specific DNA binding transcription factor activity	GO:0005634	nucleus
CUFF.17893.9	924	148674157	EDL06104.1	172	1.10188e-36	nonagouti, isoform CRA_a [Mus musculus]	134031989	NM_015770.3	620	0	Mus musculus nonagouti (a), mRNA	Q03288	300	1.41876e-31	Agouti-signaling protein	GO:0071514//GO:0006091//GO:0042438//GO:0032402//GO:0008343//GO:0009755//GO:0040030//GO:0032438	genetic imprinting//generation of precursor metabolites and energy//melanin biosynthetic process//melanosome transport//adult feeding behavior//hormone-mediated signaling pathway//regulation of molecular function, epigenetic//melanosome organization	GO:0031782//GO:0031781	type 4 melanocortin receptor binding//type 3 melanocortin receptor binding	GO:0005623//GO:0005576	cell//extracellular region
CUFF.15824.1	4172	40556366	NP_955006.1	3191	0	E3 ubiquitin-protein ligase LRSAM1 [Mus musculus] gi|62511891|sp|Q80ZI6.1|LRSM1_MOUSE RecName: Full=E3 ubiquitin-protein ligase LRSAM1; AltName: Full=Leucine-rich repeat and sterile alpha motif-containing protein 1; AltName: Full=Tsg101-associated ligase &gt;gi|29165872|gb|AAH49146.1| Leucine rich repeat and sterile alpha motif containing 1 [Mus musculus] &gt;gi|123209796|emb|CAM22325.1| leucine …	357527364	NM_199302.2	3902	0	Mus musculus leucine rich repeat and sterile alpha motif containing 1 (Lrsam1), mRNA	Q80ZI6	3191	0	E3 ubiquitin-protein ligase LRSAM1	GO:0045806//GO:0046755//GO:0030163//GO:0070086//GO:0051865//GO:0015031//GO:0000209	negative regulation of endocytosis//non-lytic virus budding//protein catabolic process//ubiquitin-dependent endocytosis//protein autoubiquitination//protein transport//protein polyubiquitination	GO:0004842//GO:0008270	ubiquitin-protein ligase activity//zinc ion binding	GO:0044425//GO:0005737	membrane part//cytoplasm
CUFF.17747.4	2377	74228697	BAE21845.1	1313	1.74139e-170	unnamed protein product [Mus musculus]	21618676	BC031457.1	2000	0	Mus musculus cDNA clone IMAGE:4458895, containing frame-shift errors	Q8CI94	1313	1.53417e-166	Glycogen phosphorylase, brain form	GO:0005980	glycogen catabolic process	GO:0042803//GO:0030246//GO:0008144//GO:0008184//GO:0030170	protein homodimerization activity//carbohydrate binding//drug binding//glycogen phosphorylase activity//pyridoxal phosphate binding	GO:0030424//GO:0005625//GO:0005737	axon//soluble fraction//cytoplasm
CUFF.17655.1	774	148696537	EDL28484.1	520	3.05118e-57	Ras and Rab interactor 2, isoform CRA_b [Mus musculus] gi|148696539|gb|EDL28486.1| Ras and Rab interactor 2, isoform CRA_b [Mus musculus] &gt;gi|148696540|gb|EDL28487.1| Ras and Rab interactor 2, isoform CRA_b [Mus musculus]	22859038	AL672100.7	95	2.16274e-40	Mouse DNA sequence from clone RP23-125A1 on chromosome 2 Contains the Rin2 gene for Ras and Rab interactor 2, a beta-amyloid binding protein precursor (Bbp) pseudogene, the Nat5 gene for N-acetyltransferase 5 (ARD1 homolog, S. cerevisiae), the Crnkl1 gene for crooked neck-like 1 (Crn) (Drosophila), the 5&apos; end of the gene for the likely ortholog of H. sapiens chromosome 20 open reading frame …	Q9D684	520	8.86876e-59	Ras and Rab interactor 2	GO:0007165//GO:0006897//GO:0043547	signal transduction//endocytosis//positive regulation of GTPase activity	GO:0005096	GTPase activator activity	GO:0005737	cytoplasm
CUFF.17202.6	2827	355777947	EHH62983.1	305	9.04261e-27	hypothetical protein EGM_15862 [Macaca fascicularis]	22449781	AL772264.8	53	1.81313e-16	Mouse DNA sequence from clone RP23-15I21 on chromosome 2 Contains the 5&apos; end of the Ccdc32 gene for coiled-coil domain containing 32, the Rpusd2 gene for RNA pseudouridylate synthase domain containing 2, the Casc5 gene for cancer susceptibility candidate 5, the Rad51 gene for RAD51 homolog (S. cerevisiae), the gene for a novel protein (1200015F23Rik), the Gchfr gene for GTP cyclohydrolase I …	Q08297	311	4.40927e-29	DNA repair protein RAD51 homolog 1	--	--	--	--	--	--
CUFF.16163.2	1176	148695032	EDL26979.1	1269	5.40102e-172	proteasome (prosome, macropain) 26S subunit, non-ATPase, 14, isoform CRA_a [Mus musculus] gi|149022104|gb|EDL78998.1| rCG26455, isoform CRA_a [Rattus norvegicus]	145966882	NM_021526.2	361	0	Mus musculus proteasome (prosome, macropain) 26S subunit, non-ATPase, 14 (Psmd14), mRNA	O35593	1264	1.54069e-172	26S proteasome non-ATPase regulatory subunit 14	GO:0010950//GO:0061136	positive regulation of endopeptidase activity//regulation of proteasomal protein catabolic process	GO:0004175//GO:0046872//GO:0061133//GO:0008237//GO:0070628	endopeptidase activity//metal ion binding//endopeptidase activator activity//metallopeptidase activity//proteasome binding	GO:0000502	proteasome complex
CUFF.18498.3	1375	26340492	BAC33909.1	180	2.84498e-11	unnamed protein product [Mus musculus]	92444982	BC034599.1	123	1.06495e-55	Mus musculus zinc finger, CCCH-type with G patch domain, mRNA (cDNA clone IMAGE:5364834)	Q8VDM1	180	8.26941e-13	Zinc finger CCCH-type with G patch domain-containing protein	GO:0045892//GO:0007175	negative regulation of transcription, DNA-dependent//negative regulation of epidermal growth factor-activated receptor activity	GO:0043565//GO:0008270//GO:0003700	sequence-specific DNA binding//zinc ion binding//sequence-specific DNA binding transcription factor activity	GO:0005634	nucleus
CUFF.17930.4	1371	13384938	NP_079792.1	1767	0	endoplasmic reticulum-Golgi intermediate compartment protein 3 [Mus musculus] gi|37999778|sp|Q9CQE7.1|ERGI3_MOUSE RecName: Full=Endoplasmic reticulum-Golgi intermediate compartment protein 3; AltName: Full=Serologically defined breast cancer antigen NY-BR-84 homolog &gt;gi|12844094|dbj|BAB26233.1| unnamed protein product [Mus musculus] &gt;gi|12851518|dbj|BAB29073.1| unnamed protein product [Mus …	146134951	NM_025516.4	212	3.55799e-105	Mus musculus ERGIC and golgi 3 (Ergic3), mRNA	Q9CQE7	1767	0	Endoplasmic reticulum-Golgi intermediate compartment protein 3	GO:0016192	vesicle-mediated transport	--	--	GO:0005783//GO:0005794//GO:0016021	endoplasmic reticulum//Golgi apparatus//integral to membrane
CUFF.16825.1	5779	123227334	CAM17574.1	7307	0	MAP-kinase activating death domain [Mus musculus]	354469923	XM_003497314.1	3880	0	PREDICTED: Cricetulus griseus MAP-kinase activating death domain, transcript variant 5 (Madd), mRNA	O08873	6930	0	MAP kinase-activating death domain protein	GO:0000187//GO:0051726//GO:0042981	activation of MAPK activity//regulation of cell cycle//regulation of apoptotic process	GO:0016301//GO:0017112	kinase activity//Rab guanyl-nucleotide exchange factor activity	GO:0016021//GO:0005886	integral to membrane//plasma membrane
CUFF.15782.2	1181	28972035	BAC65471.1	171	4.16609e-10	mKIAA0023 protein [Mus musculus]	124378032	NM_172268.2	99	2.00235e-42	Mus musculus nucleoporin 214 (Nup214), mRNA	Q80U93	171	1.20894e-11	Nuclear pore complex protein Nup214	GO:0006406//GO:0006606//GO:0006611//GO:0051726	mRNA export from nucleus//protein import into nucleus//protein export from nucleus//regulation of cell cycle	GO:0005487	nucleocytoplasmic transporter activity	GO:0005643	nuclear pore
CUFF.16245.7	888	62988732	AAY24119.1	962	9.78492e-129	unknown [Homo sapiens]	74179519	AK135178.1	888	0	Mus musculus 12 days embryo male wolffian duct includes surrounding region cDNA, RIKEN full-length enriched library, clone:6720401E10 product:Similar to matrin cyclophilin (Matrin-cyp) (Fragment), full insert sequence	A2AR02	962	1.19717e-122	Peptidyl-prolyl cis-trans isomerase G	GO:0006457//GO:0008380	protein folding//RNA splicing	GO:0003755//GO:0016018	peptidyl-prolyl cis-trans isomerase activity//cyclosporin A binding	GO:0005730//GO:0016607//GO:0016363//GO:0005737	nucleolus//nuclear speck//nuclear matrix//cytoplasm
CUFF.15433.2	2292	29437022	AAH49634.1	1108	1.5361e-143	BC061194 protein [Mus musculus]	24430261	AL928680.5	100	1.0946e-42	Mouse DNA sequence from clone RP23-396N6 on chromosome 2 Contains the Commd3 gene for COMM domain containing 3, the Bmi1 gene for B lymphoma Mo-MLV insertion region 1, a novel gene, the gene for the likely ortholog of H. sapiens sperm associated antigen 6 (SPAG6), a novel pseudogene (similar to H. sapiens TGF beta-inducible nuclear protein 1) containing Ribosomal protein S8e domains, the 3&apos; …	O75602	352	8.40978e-34	Sperm-associated antigen 6	--	--	--	--	--	--
CUFF.16854.5	6223	157841174	NP_620094.2	2278	0	PHD finger protein 21A isoform 1 [Mus musculus] gi|123212124|emb|CAM20612.1| PHD finger protein 21A [Mus musculus]	157841173	NM_138755.2	6170	0	Mus musculus PHD finger protein 21A (Phf21a), transcript variant 1, mRNA	Q96BD5	404	8.08065e-39	PHD finger protein 21A	GO:0000122//GO:0001967//GO:0016568	negative regulation of transcription from RNA polymerase II promoter//suckling behavior//chromatin modification	GO:0003677//GO:0003682//GO:0008270	DNA binding//chromatin binding//zinc ion binding	GO:0000118	histone deacetylase complex
CUFF.15544.5	825	50510833	BAD32402.1	948	3.89023e-122	mKIAA1182 protein [Mus musculus]	165377250	NM_021393.2	34	1.87769e-06	Mus musculus cofactor of BRCA1 (Cobra1), mRNA	Q8C4Y3	948	6.51814e-123	Negative elongation factor B	GO:0045892	negative regulation of transcription, DNA-dependent	--	--	GO:0005737//GO:0032021	cytoplasm//NELF complex
CUFF.18504.3	2033	31541796	NP_081041.2	909	0	uridine-cytidine kinase-like 1 [Mus musculus] gi|20455353|sp|Q91YL3.1|UCKL1_MOUSE RecName: Full=Uridine-cytidine kinase-like 1 &gt;gi|16741433|gb|AAH16535.1| Uridine-cytidine kinase 1-like 1 [Mus musculus] &gt;gi|148675481|gb|EDL07428.1| uridine-cytidine kinase 1-like 1, isoform CRA_b [Mus musculus] &gt;gi|220941563|emb|CAX15555.1| uridine-cytidine kinase 1-like 1 [Mus musculus]	118129860	NM_026765.3	300	6.41144e-154	Mus musculus uridine-cytidine kinase 1-like 1 (Uckl1), mRNA	Q91YL3	909	0	Uridine-cytidine kinase-like 1	GO:0016310	phosphorylation	GO:0005524//GO:0004849//GO:0016773	ATP binding//uridine kinase activity//phosphotransferase activity, alcohol group as acceptor	GO:0005783//GO:0005634	endoplasmic reticulum//nucleus
CUFF.18187.8	1537	12963737	NP_076054.1	257	2.20256e-20	exportin-2 [Mus musculus] gi|20137950|sp|Q9ERK4.1|XPO2_MOUSE RecName: Full=Exportin-2; Short=Exp2; AltName: Full=Chromosome segregation 1-like protein; AltName: Full=Importin-alpha re-exporter &gt;gi|10945657|gb|AAG24636.1|AF301152_1 cellular apoptosis susceptibility protein [Mus musculus] &gt;gi|123240387|emb|CAM17307.1| chromosome segregation 1-like (S. cerevisiae) [Mus musculus] &gt;gi|1232409…	219519874	BC145393.1	1059	0	Mus musculus cDNA clone IMAGE:9053951	Q9ERK4	257	6.40212e-22	Exportin-2	GO:0006886	intracellular protein transport	GO:0008565	protein transporter activity	GO:0005634//GO:0005737	nucleus//cytoplasm
CUFF.17849.3	421	90568303	NP_001035028.1	447	2.83823e-48	putative Polycomb group protein ASXL1 [Mus musculus] gi|30172771|sp|P59598.1|ASXL1_MOUSE RecName: Full=Putative Polycomb group protein ASXL1; AltName: Full=Additional sex combs-like protein 1 &gt;gi|89994732|tpg|DAA05751.1| TPA_exp: additional sex combs-like 1 protein [Mus musculus] &gt;gi|123229138|emb|CAM17080.1| additional sex combs like 1 (Drosophila) [Mus musculus] &gt;gi|123231636|emb|CAM17…	225001027	BC172725.1	262	1.66157e-133	Synthetic construct Mus musculus clone IMAGE:100069533, MGC:199435 additional sex combs like 1 (Drosophila) (Asxl1) mRNA, encodes complete protein	P59598	447	8.2498e-50	Putative Polycomb group protein ASXL1	GO:0048386//GO:0045599//GO:0035359//GO:0032526//GO:0035522//GO:0000122//GO:0045944//GO:0048387	positive regulation of retinoic acid receptor signaling pathway//negative regulation of fat cell differentiation//negative regulation of peroxisome proliferator activated receptor signaling pathway//response to retinoic acid//monoubiquitinated histone H2A deubiquitination//negative regulation of transcription from RNA polymerase II promoter//positive regulation of transcription from RNA polymeras…	GO:0042974//GO:0003714//GO:0042975//GO:0046872//GO:0003713	retinoic acid receptor binding//transcription corepressor activity//peroxisome proliferator activated receptor binding//metal ion binding//transcription coactivator activity	GO:0000790//GO:0035517	nuclear chromatin//PR-DUB complex
CUFF.15553.3	3595	357527452	NP_001239471.1	164	1.52035e-08	NADPH-dependent diflavin oxidoreductase 1 isoform 3 [Mus musculus]	357527451	NM_001252542.1	3246	0	Mus musculus NADPH dependent diflavin oxidoreductase 1 (Ndor1), transcript variant 3, mRNA	A2AI05	2201	0	NADPH-dependent diflavin oxidoreductase 1	GO:0008219//GO:0055114	cell death//oxidation-reduction process	GO:0005506//GO:0050660//GO:0050661//GO:0010181//GO:0016491	iron ion binding//flavin adenine dinucleotide binding//NADP binding//FMN binding//oxidoreductase activity	GO:0005634//GO:0045111//GO:0005829	nucleus//intermediate filament cytoskeleton//cytosol
CUFF.15847.2	3118	28893485	NP_796319.1	2585	0	target of rapamycin complex 2 subunit MAPKAP1 [Mus musculus] gi|81913308|sp|Q8BKH7.1|SIN1_MOUSE RecName: Full=Target of rapamycin complex 2 subunit MAPKAP1; Short=TORC2 subunit MAPKAP1; AltName: Full=Mitogen-activated protein kinase 2-associated protein 1; AltName: Full=Stress-activated map kinase-interacting protein 1; Short=SAPK-interacting protein 1 &gt;gi|26342352|dbj|BAC34838.1| unnamed prot…	74205528	AK132263.1	3102	0	Mus musculus 18 days pregnant adult female placenta and extra embryonic tissue cDNA, RIKEN full-length enriched library, clone:3830408H09 product:mitogen-activated protein kinase associated protein 1, full insert sequence	Q8BKH7	2585	0	Target of rapamycin complex 2 subunit MAPKAP1	GO:0016310//GO:0006950	phosphorylation//response to stress	GO:0005515//GO:0016301	protein binding//kinase activity	GO:0005634//GO:0031410//GO:0005886	nucleus//cytoplasmic vesicle//plasma membrane
CUFF.17454.1	1498	18700024	NP_570954.1	1826	0	isocitrate dehydrogenase 3, beta subunit [Mus musculus] gi|14290508|gb|AAH09022.1| Isocitrate dehydrogenase 3 (NAD+) beta [Mus musculus] &gt;gi|14572524|gb|AAK64606.1| tumor-related protein [Mus musculus] &gt;gi|123858417|emb|CAM17547.1| isocitrate dehydrogenase 3 (NAD+) beta [Mus musculus] &gt;gi|148696308|gb|EDL28255.1| isocitrate dehydrogenase 3 (NAD+) beta [Mus musculus]	293651564	NM_130884.4	129	5.37106e-59	Mus musculus isocitrate dehydrogenase 3 (NAD+) beta (Idh3b), nuclear gene encoding mitochondrial protein, mRNA	Q68FX0	1791	0	Isocitrate dehydrogenase [NAD] subunit beta, mitochondrial	GO:0006099//GO:0006102//GO:0006103//GO:0006734	tricarboxylic acid cycle//isocitrate metabolic process//2-oxoglutarate metabolic process//NADH metabolic process	GO:0004449	isocitrate dehydrogenase (NAD+) activity	GO:0005739	mitochondrion
CUFF.17138.6	1091	28972277	BAC65592.1	684	6.86193e-77	mKIAA0560 protein [Mus musculus]	12861061	AK020468.1	911	0	Mus musculus 12 days embryo embryonic body between diaphragm region and neck cDNA, RIKEN full-length enriched library, clone:9430056J03 product:aquarius, full insert sequence	Q8CFQ3	638	3.10853e-72	Intron-binding protein aquarius	GO:0000398	nuclear mRNA splicing, via spliceosome	GO:0097157	pre-mRNA intronic binding	GO:0071013	catalytic step 2 spliceosome
CUFF.16837.3	6616	260166719	NP_083713.2	9493	0	cytoskeleton-associated protein 5 isoform 2 [Mus musculus] gi|187953881|gb|AAI38335.1| Cytoskeleton associated protein 5 [Mus musculus]	260166718	NM_029437.2	6510	0	Mus musculus cytoskeleton associated protein 5 (Ckap5), transcript variant 2, mRNA	A2AGT5	9465	0	Cytoskeleton-associated protein 5	GO:0007067//GO:0051297//GO:0007051//GO:0030951//GO:0051301	mitosis//centrosome organization//spindle organization//establishment or maintenance of microtubule cytoskeleton polarity//cell division	GO:0008017//GO:0043021	microtubule binding//ribonucleoprotein complex binding	GO:0000922//GO:0005813	spindle pole//centrosome
CUFF.15853.2	2809	332078835	AEE00026.1	157	4.50712e-08	glucose regulated protein 78 [Camelus dromedarius]	24940314	AL929106.5	48	1.08419e-13	Mouse DNA sequence from clone RP23-446N16 on chromosome 2 Contains the 5&apos; end of the Gapvd1 gene for GTPase activating protein and VPS9 domains 1, a novel gene, the Hspa5 gene for heat shock 70kD protein 5 (glucose-regulated protein), the Fbxw2 gene for F-box and WD-40 domain protein 2, a ring finger and WD repeat domain 2 (Rfwd2) pseudogene and five CpG islands, complete sequence	P06761	292	1.26041e-25	78 kDa glucose-regulated protein	--	--	--	--	--	--
CUFF.16088.4	7457	76677928	NP_766618.2	2884	0	polypeptide N-acetylgalactosaminyltransferase 13 [Mus musculus] gi|51315989|sp|Q8CF93.1|GLT13_MOUSE RecName: Full=Polypeptide N-acetylgalactosaminyltransferase 13; AltName: Full=Polypeptide GalNAc transferase 13; Short=GalNAc-T13; Short=pp-GaNTase 13; AltName: Full=Protein-UDP acetylgalactosaminyltransferase 13; AltName: Full=UDP-GalNAc:polypeptide N-acetylgalactosaminyltransferase 13 &gt;gi|2753…	76677927	NM_173030.2	239	1.93186e-119	Mus musculus UDP-N-acetyl-alpha-D-galactosamine:polypeptide N-acetylgalactosaminyltransferase 13 (Galnt13), mRNA	Q8CF93	2884	0	Polypeptide N-acetylgalactosaminyltransferase 13	GO:0006493	protein O-linked glycosylation	GO:0004653	polypeptide N-acetylgalactosaminyltransferase activity	GO:0005794//GO:0016021	Golgi apparatus//integral to membrane
CUFF.16137.7	1119	30048137	AAH50792.1	1397	0	Wdsub1 protein, partial [Mus musculus] gi|148695006|gb|EDL26953.1| WD repeat, SAM and U-box domain containing 1, isoform CRA_b [Mus musculus]	227452249	NM_001159636.1	914	0	Mus musculus WD repeat, SAM and U-box domain containing 1 (Wdsub1), transcript variant 2, mRNA	Q9D0I6	125	2.78621e-06	WD repeat, SAM and U-box domain-containing protein 1	GO:0016567	protein ubiquitination	GO:0004842	ubiquitin-protein ligase activity	GO:0000151	ubiquitin ligase complex
CUFF.15867.1	7543	--	--	9658	0	RecName: Full=Centriolin; AltName: Full=Centrosomal protein 1; AltName: Full=Centrosomal protein of 110 kDa; Short=Cep110	189458792	NM_012018.2	429	0	Mus musculus centrosomal protein 110 (Cep110), transcript variant 1, mRNA	A2AL36	9658	0	Centriolin	--	--	--	--	--	--
CUFF.17478.3	2119	9910240	NP_064398.1	140	1.11317e-33	GDNF family receptor alpha-4 isoform 2 [Mus musculus] gi|7688061|emb|CAB89689.1| putative GDNF family receptor alpha 4, transmembrane isoform [Mus musculus] &gt;gi|123229984|emb|CAM18038.1| glial cell line derived neurotrophic factor family receptor alpha 4 [Mus musculus] &gt;gi|146326960|gb|AAI41875.1| Glial cell line derived neurotrophic factor family receptor alpha 4 [Mus musculus] &gt;gi|1486…	7670544	AB041809.1	1749	0	Mus musculus brain cDNA, clone MNCb-1073	Q9JJT2	144	1.3252e-08	GDNF family receptor alpha-4	GO:0035860//GO:0030279//GO:0019221	glial cell-derived neurotrophic factor receptor signaling pathway//negative regulation of ossification//cytokine-mediated signaling pathway	GO:0016167//GO:0015026	glial cell-derived neurotrophic factor receptor activity//coreceptor activity	GO:0005615//GO:0031225//GO:0005886	extracellular space//anchored to membrane//plasma membrane
CUFF.16956.5	2238	224922782	NP_034255.2	623	1.19251e-71	ETS-related transcription factor Elf-5 [Mus musculus] gi|224922784|ref|NP_001139285.1| ETS-related transcription factor Elf-5 [Mus musculus] &gt;gi|68565529|sp|Q8VDK3.2|ELF5_MOUSE RecName: Full=ETS-related transcription factor Elf-5; AltName: Full=E74-like factor 5 &gt;gi|15214598|gb|AAH12424.1| Elf5 protein [Mus musculus] &gt;gi|74208885|dbj|BAE21194.1| unnamed protein product [Mus musculus] &gt…	224922783	NM_001145813.1	1685	0	Mus musculus E74-like factor 5 (Elf5), transcript variant 2, mRNA	Q8VDK3	623	3.46622e-73	ETS-related transcription factor Elf-5	GO:0006355//GO:0060644//GO:0007398	regulation of transcription, DNA-dependent//mammary gland epithelial cell differentiation//ectoderm development	GO:0043565//GO:0003700	sequence-specific DNA binding//sequence-specific DNA binding transcription factor activity	GO:0005634//GO:0005737	nucleus//cytoplasm
CUFF.17273.6	1624	23271157	AAH35206.1	1845	0	Trp53bp1 protein [Mus musculus]	160333076	NM_013735.3	67	1.70422e-24	Mus musculus transformation related protein 53 binding protein 1 (Trp53bp1), mRNA	P70399	1845	0	Tumor suppressor p53-binding protein 1	GO:0006281//GO:0045944	DNA repair//positive regulation of transcription from RNA polymerase II promoter	GO:0001104//GO:0002039//GO:0042162//GO:0003684//GO:0001102	RNA polymerase II transcription cofactor activity//p53 binding//telomeric DNA binding//damaged DNA binding//RNA polymerase II activating transcription factor binding	GO:0005634//GO:0005737//GO:0000776//GO:0005657	nucleus//cytoplasm//kinetochore//replication fork
CUFF.15823.2	1868	49903616	AAH75731.1	914	2.93479e-116	Rpl12 protein [Mus musculus]	49903615	BC075731.1	1413	0	Mus musculus ribosomal protein L12, mRNA (cDNA clone IMAGE:6511935), partial cds	P23358	146	2.55734e-09	60S ribosomal protein L12	--	--	GO:0005515	protein binding	GO:0005730//GO:0022625	nucleolus//cytosolic large ribosomal subunit
CUFF.16026.8	659	148694925	EDL26872.1	750	2.88905e-96	origin recognition complex, subunit 4-like (S. cerevisiae), isoform CRA_b [Mus musculus]	293597514	NR_033442.1	447	0	Mus musculus origin recognition complex, subunit 4 (Orc4), transcript variant 3, non-coding RNA	O88708	718	3.80901e-91	Origin recognition complex subunit 4	GO:0006270	DNA-dependent DNA replication initiation	GO:0003688//GO:0005524//GO:0017111	DNA replication origin binding//ATP binding//nucleoside-triphosphatase activity	GO:0005664	nuclear origin of replication recognition complex
CUFF.17525.4	4392	37360264	BAC98110.1	197	3.78598e-31	mKIAA1153 protein [Mus musculus]	29145084	BC049083.1	4021	0	Mus musculus tRNA methyltransferase 6 homolog (S. cerevisiae), mRNA (cDNA clone IMAGE:5706639), complete cds	Q8CE96	247	3.4046e-20	tRNA (adenine(58)-N(1))-methyltransferase non-catalytic subunit TRM6	GO:0006446//GO:0032259//GO:0008033	regulation of translational initiation//methylation//tRNA processing	GO:0003743//GO:0008168	translation initiation factor activity//methyltransferase activity	GO:0005634	nucleus
CUFF.17311.5	3024	124430555	NP_663370.2	1595	0	dual oxidase maturation factor 1 [Mus musculus] gi|341940456|sp|Q8VE49.2|DOXA1_MOUSE RecName: Full=Dual oxidase maturation factor 1; AltName: Full=Dual oxidase activator 1 &gt;gi|123857950|emb|CAM16336.1| dual oxidase maturation factor 1 [Mus musculus]	354798369	JN962870.1	59	8.96724e-20	Mus musculus targeted non-conditional, lacZ-tagged mutant allele Duox2:tm1e(KOMP)Wtsi; transgenic	Q8VE49	1595	0	Dual oxidase maturation factor 1	GO:0045666//GO:2000379//GO:0015031	positive regulation of neuron differentiation//positive regulation of reactive oxygen species metabolic process//protein transport	GO:0005515	protein binding	GO:0016021//GO:0005789//GO:0005886	integral to membrane//endoplasmic reticulum membrane//plasma membrane
CUFF.18030.8	1155	334310906	XP_001381645.2	364	1.7024e-165	PREDICTED: 1-phosphatidylinositol-4,5-bisphosphate phosphodiesterase gamma-1 [Monodelphis domestica]	118129851	NM_021280.3	229	1.05923e-114	Mus musculus phospholipase C, gamma 1 (Plcg1), mRNA	P10686	142	3.62644e-08	1-phosphatidylinositol 4,5-bisphosphate phosphodiesterase gamma-1	--	--	--	--	--	--
CUFF.17978.6	2746	74150483	BAE32275.1	2940	0	unnamed protein product [Mus musculus]	141802799	NM_019642.4	609	0	Mus musculus ribophorin II (Rpn2), mRNA	Q9DBG6	2936	0	Dolichyl-diphosphooligosaccharide--protein glycosyltransferase subunit 2	GO:0018279	protein N-linked glycosylation via asparagine	GO:0043022//GO:0004579	ribosome binding//dolichyl-diphosphooligosaccharide-protein glycotransferase activity	GO:0005634//GO:0008250//GO:0016021//GO:0000421//GO:0019718	nucleus//oligosaccharyltransferase complex//integral to membrane//autophagic vacuole membrane//rough microsome
CUFF.15464.8	951	348554808	XP_003463217.1	887	1.36349e-104	PREDICTED: LOW QUALITY PROTEIN: rho GTPase-activating protein 21-like [Cavia porcellus]	203097666	NM_001081364.3	434	0	Mus musculus Rho GTPase activating protein 21 (Arhgap21), transcript variant 2, mRNA	Q6DFV3	754	3.42021e-88	Rho GTPase-activating protein 21	--	--	--	--	--	--
CUFF.15382.4	1070	74190748	BAE28168.1	1357	0	unnamed protein product [Mus musculus] gi|123232328|emb|CAM17630.1| signal transducing adaptor molecule (SH3 domain and ITAM motif) 1 [Mus musculus] &gt;gi|123857491|emb|CAM21318.1| signal transducing adaptor molecule (SH3 domain and ITAM motif) 1 [Mus musculus]	33244016	BC055326.1	786	0	Mus musculus signal transducing adaptor molecule (SH3 domain and ITAM motif) 1, mRNA (cDNA clone MGC:64803 IMAGE:6416552), complete cds	P70297	1357	0	Signal transducing adapter molecule 1	GO:0006886	intracellular protein transport	GO:0005515	protein binding	GO:0005768//GO:0016020	endosome//membrane
CUFF.17937.2	5704	37805450	AAH60121.1	4905	0	Phf20 protein [Mus musculus]	37805449	BC060121.1	5532	0	Mus musculus PHD finger protein 20, mRNA (cDNA clone MGC:76344 IMAGE:6413021), complete cds	Q8BLG0	4894	0	PHD finger protein 20	GO:0043984//GO:0006355//GO:0043981//GO:0043982	histone H4-K16 acetylation//regulation of transcription, DNA-dependent//histone H4-K5 acetylation//histone H4-K8 acetylation	GO:0003677//GO:0008270	DNA binding//zinc ion binding	GO:0071339//GO:0000123	MLL1 complex//histone acetyltransferase complex
CUFF.16187.4	4882	123233793	CAM18312.1	5863	0	Cobl-like 1 [Mus musculus] gi|123234118|emb|CAM21699.1| Cobl-like 1 [Mus musculus] &gt;gi|123858064|emb|CAM19786.1| Cobl-like 1 [Mus musculus]	189458846	NM_027225.1	136	2.28319e-62	Mus musculus Cobl-like 1 (Cobll1), transcript variant 2, mRNA	Q3UMF0	5767	0	Cordon-bleu protein-like 1	--	--	--	--	--	--
CUFF.15795.2	2779	357527435	NP_001239463.1	3322	0	cip1-interacting zinc finger protein isoform 2 [Mus musculus] gi|74186728|dbj|BAE34819.1| unnamed protein product [Mus musculus]	357527441	NM_001252538.1	2437	0	Mus musculus CDKN1A interacting zinc finger protein 1 (Ciz1), transcript variant 5, mRNA	Q9ULV3	2103	0	Cip1-interacting zinc finger protein	GO:0032298//GO:0051658	positive regulation of DNA-dependent DNA replication initiation//maintenance of nucleus location	GO:0046872//GO:0030332	metal ion binding//cyclin binding	GO:0005634	nucleus
CUFF.15659.4	5202	148676419	EDL08366.1	2257	0	bromodomain containing 3, isoform CRA_b [Mus musculus] gi|148676420|gb|EDL08367.1| bromodomain containing 3, isoform CRA_b [Mus musculus]	354799178	JN963679.1	126	8.8161e-57	Mus musculus targeted non-conditional, lacZ-tagged mutant allele Brd3:tm2e(EUCOMM)Wtsi; transgenic	Q8K2F0	2247	0	Bromodomain-containing protein 3	--	--	--	--	GO:0005634	nucleus
CUFF.17782.3	3557	148673984	EDL05931.1	1196	4.76385e-152	proteasome (prosome, macropain) inhibitor subunit 1, isoform CRA_d [Mus musculus]	26097643	AK078035.1	3196	0	Mus musculus 11 days embryo head cDNA, RIKEN full-length enriched library, clone:6230427N22 product:weakly similar to PROTEASOME INHIBITOR PI31 SUBUNIT (HPI31) [Homo sapiens], full insert sequence	Q8BHL8	835	1.25895e-100	Proteasome inhibitor PI31 subunit	--	--	--	--	GO:0000502//GO:0005737	proteasome complex//cytoplasm
CUFF.17908.2	1171	224994186	NP_659035.2	1365	0	gamma-glutamyltransferase 7 [Mus musculus] gi|341940743|sp|Q99JP7.2|GGT7_MOUSE RecName: Full=Gamma-glutamyltransferase 7; Short=GGT 7; AltName: Full=Gamma-glutamyltransferase-like 3; AltName: Full=Gamma-glutamyltranspeptidase 7; AltName: Full=Glutathione hydrolase 7; Contains: RecName: Full=Gamma-glutamyltransferase 7 heavy chain; Contains: RecName: Full=Gamma-glutamyltransferase 7 light chain; F…	224994185	NM_144786.2	872	0	Mus musculus gamma-glutamyltransferase 7 (Ggt7), mRNA	Q99JP7	1365	0	Gamma-glutamyltransferase 7	GO:0006750	glutathione biosynthetic process	GO:0016787//GO:0003840	hydrolase activity//gamma-glutamyltransferase activity	GO:0016021	integral to membrane
CUFF.15970.4	3490	148694891	EDL26838.1	3225	0	golgi autoantigen, golgin subfamily a, 1, isoform CRA_c [Mus musculus] gi|148694892|gb|EDL26839.1| golgi autoantigen, golgin subfamily a, 1, isoform CRA_c [Mus musculus]	26080891	AK028516.1	2781	0	Mus musculus 0 day neonate skin cDNA, RIKEN full-length enriched library, clone:4632415P04 product:similar to GOLGI COMPLEX AUTOANTIGEN GOLGIN-97 (GOLGI AUTOANTIGEN, GOLGIN SUBFAMILY A, 1) [Homo sapiens], full insert sequence	Q9CW79	3175	0	Golgin subfamily A member 1	GO:0000042	protein targeting to Golgi	GO:0005515	protein binding	GO:0016020//GO:0005794//GO:0005802//GO:0048471	membrane//Golgi apparatus//trans-Golgi network//perinuclear region of cytoplasm
CUFF.17407.5	1134	219520555	AAI45493.1	150	1.26873e-102	Anaphase promoting complex subunit 1 [Mus musculus]	228008322	NM_008569.2	91	5.37726e-38	Mus musculus anaphase promoting complex subunit 1 (Anapc1), mRNA	P53995	150	4.63525e-104	Anaphase-promoting complex subunit 1	GO:0051301//GO:0070979//GO:0007067	cell division//protein K11-linked ubiquitination//mitosis	GO:0005515	protein binding	GO:0005680	anaphase-promoting complex
CUFF.15632.1	3828	148676383	EDL08330.1	206	9.70449e-48	mCG128385 [Mus musculus]	26081981	AK030770.1	220	3.60337e-109	Mus musculus 8 days embryo whole body cDNA, RIKEN full-length enriched library, clone:5730588L14 product:unclassifiable, full insert sequence	--	--	--	--	--	--	--	--	--	--
CUFF.16813.1	957	148695559	EDL27506.1	1285	1.88671e-176	mCG13496, isoform CRA_b [Mus musculus]	141801183	NM_026688.2	244	4.00142e-123	Mus musculus NADH dehydrogenase (ubiquinone) Fe-S protein 3 (Ndufs3), nuclear gene encoding mitochondrial protein, mRNA	Q9DCT2	293	3.73649e-29	NADH dehydrogenase [ubiquinone] iron-sulfur protein 3, mitochondrial	--	--	--	--	--	--
CUFF.15563.2	2951	148676289	EDL08236.1	954	5.83608e-119	dipeptidylpeptidase 7, isoform CRA_c [Mus musculus]	26080799	AK028293.1	355	0	Mus musculus 14, 17 days embryo head cDNA, RIKEN full-length enriched library, clone:3230402F16 product:dipeptidyl peptidase 7, full insert sequence	Q9ET22	240	1.05993e-46	Dipeptidyl peptidase 2	GO:0006508	proteolysis	GO:0008236//GO:0008239//GO:0004177	serine-type peptidase activity//dipeptidyl-peptidase activity//aminopeptidase activity	GO:0031410//GO:0005764//GO:0005829//GO:0005576	cytoplasmic vesicle//lysosome//cytosol//extracellular region
CUFF.16883.4	1213	148695686	EDL27633.1	1367	0	RIKEN cDNA 2610203E10, isoform CRA_c [Mus musculus]	118130731	NM_183220.2	795	0	Mus musculus 1-aminocyclopropane-1-carboxylate synthase (non-functional) (Accs), mRNA	A2AIG8	1367	0	1-aminocyclopropane-1-carboxylate synthase-like protein 1	GO:0042218	1-aminocyclopropane-1-carboxylate biosynthetic process	GO:0016740//GO:0016847//GO:0030170	transferase activity//1-aminocyclopropane-1-carboxylate synthase activity//pyridoxal phosphate binding	--	--
CUFF.16202.3	6684	114158711	NP_001041069.1	3258	0	tetratricopeptide repeat protein 21B [Mus musculus] gi|123792576|sp|Q0HA38.1|TT21B_MOUSE RecName: Full=Tetratricopeptide repeat protein 21B; Short=TPR repeat protein 21B; AltName: Full=Tetratricopeptide repeat-containing hedgehog modulator 1 &gt;gi|67764064|gb|AAY79164.1| tetratricopeptide repeat-containing hedgehog modulator 1 [Mus musculus] &gt;gi|123233021|emb|CAM21880.1| tetratricopeptide rep…	74224710	AK164723.1	5793	0	Mus musculus 0 day neonate kidney cDNA, RIKEN full-length enriched library, clone:D630037F24 product:hypothetical TPR repeat/TPR-like containing protein, full insert sequence	Q0HA38	3258	0	Tetratricopeptide repeat protein 21B	GO:0060271//GO:0042073//GO:0007224	cilium morphogenesis//intraflagellar transport//smoothened signaling pathway	--	--	GO:0005929//GO:0005856//GO:0005737	cilium//cytoskeleton//cytoplasm
CUFF.15659.5	5393	148676419	EDL08366.1	2257	0	bromodomain containing 3, isoform CRA_b [Mus musculus] gi|148676420|gb|EDL08367.1| bromodomain containing 3, isoform CRA_b [Mus musculus]	354799178	JN963679.1	126	9.14199e-57	Mus musculus targeted non-conditional, lacZ-tagged mutant allele Brd3:tm2e(EUCOMM)Wtsi; transgenic	Q8K2F0	2247	0	Bromodomain-containing protein 3	--	--	--	--	GO:0005634	nucleus
CUFF.16928.6	2197	148695706	EDL27653.1	1182	1.25411e-154	RIKEN cDNA B230118H07, isoform CRA_c [Mus musculus]	142375303	NM_026592.3	542	0	Mus musculus RIKEN cDNA B230118H07 gene (B230118H07Rik), mRNA	Q9CQI4	1173	7.63063e-155	Uncharacterized protein C11orf74 homolog	--	--	--	--	--	--
CUFF.15726.2	1258	22122839	NP_666364.1	1266	1.73087e-169	TBC1 domain family member 13 [Mus musculus] gi|42559835|sp|Q8R3D1.1|TBC13_MOUSE RecName: Full=TBC1 domain family member 13 &gt;gi|19343763|gb|AAH25586.1| TBC1 domain family, member 13 [Mus musculus] &gt;gi|74192331|dbj|BAE34347.1| unnamed protein product [Mus musculus] &gt;gi|123232133|emb|CAM20561.1| TBC1 domain family member 13 [Mus musculus] &gt;gi|148676492|gb|EDL08439.1| TBC1 domain family, …	142368502	NM_146252.2	116	7.56764e-52	Mus musculus TBC1 domain family, member 13 (Tbc1d13), mRNA	Q8R3D1	1266	5.03106e-171	TBC1 domain family member 13	GO:0032851	positive regulation of Rab GTPase activity	GO:0005097//GO:0005515	Rab GTPase activator activity//protein binding	GO:0005622	intracellular
CUFF.17461.5	4982	167621438	NP_001108013.1	214	1.19969e-14	protein FAM113A [Mus musculus] gi|190684707|ref|NP_848877.2| protein FAM113A [Mus musculus] &gt;gi|341940675|sp|Q6P1Z5.2|F113A_MOUSE RecName: Full=Protein FAM113A &gt;gi|123231743|emb|CAM20121.1| novel protein [Mus musculus]	190684706	NM_178762.4	81	8.74465e-32	Mus musculus family with sequence similarity 113, member A (Fam113a), transcript variant 1, mRNA	Q6P1Z5	214	3.48711e-16	Protein FAM113A	--	--	--	--	--	--
CUFF.15643.4	1350	148676402	EDL08349.1	978	1.04936e-126	REX4, RNA exonuclease 4 homolog (S. cerevisiae) [Mus musculus]	76563951	NM_207234.2	151	2.84474e-71	Mus musculus REX4, RNA exonuclease 4 homolog (S. cerevisiae) (Rexo4), mRNA	Q6PAQ4	261	2.24844e-23	RNA exonuclease 4	GO:0090305	nucleic acid phosphodiester bond hydrolysis	GO:0004527//GO:0003676	exonuclease activity//nucleic acid binding	GO:0005730	nucleolus
CUFF.15420.4	4193	--	--	1103	1.16729e-128	RecName: Full=Protein DLN-1 gi|29747852|gb|AAH50860.1| RIKEN cDNA 2810030E01 gene [Mus musculus] &gt;gi|123233051|emb|CAM21798.1| novel protein (2810030E01Rik) [Mus musculus]	28300630	AL928589.11	84	1.57977e-33	Mouse DNA sequence from clone RP23-350C1 on chromosome 2 Contains a McLeod syndrome gene homolog (Xkh) pseudogene, the 5&apos; end of the Mllt10 gene for myeloid/lymphoid or mixed lineage-leukemia translocation to 10 homolog (Drosophila), five novel genes and six CpG islands, complete sequence	Q80YR3	1103	3.39294e-130	Protein DLN-1	--	--	GO:0000166	nucleotide binding	GO:0005634	nucleus
CUFF.18153.6	1186	21450265	NP_659142.1	1256	6.57913e-169	solute carrier family 35 member C2 isoform 1 [Mus musculus] gi|357588437|ref|NP_001239502.1| solute carrier family 35 member C2 isoform 1 [Mus musculus] &gt;gi|357588440|ref|NP_001239503.1| solute carrier family 35 member C2 isoform 1 [Mus musculus] &gt;gi|41017496|sp|Q8VCX2.1|S35C2_MOUSE RecName: Full=Solute carrier family 35 member C2; AltName: Full=Ovarian cancer-overexpressed gene 1 protein &…	357588438	NM_144893.2	53	7.49353e-17	Mus musculus solute carrier family 35, member C2 (Slc35c2), transcript variant 2, mRNA	Q8VCX2	1256	1.91233e-170	Solute carrier family 35 member C2	GO:0006810	transport	--	--	GO:0016021	integral to membrane
CUFF.15341.1	321	--	--	--	--	--	31096530	AL772216.15	67	3.10005e-25	Mouse DNA sequence from clone RP23-153M22 on chromosome 2 Contains the 3&apos; end of the Sfmbt2 gene for Scm-like with four mbt domains 2 and a CpG island, complete sequence	--	--	--	--	--	--	--	--	--	--
CUFF.15549.3	917	224994177	NP_543130.2	343	3.36867e-33	sodium-dependent phosphate transport protein 2C [Mus musculus] gi|341941183|sp|Q80SU6.2|NPT2C_MOUSE RecName: Full=Sodium-dependent phosphate transport protein 2C; Short=Sodium-phosphate transport protein 2C; AltName: Full=Na(+)-dependent phosphate cotransporter 2C; AltName: Full=Sodium/phosphate cotransporter 2C; Short=Na(+)/Pi cotransporter 2C; Short=NaPi-2c; AltName: Full=Solute carrier family …	357588434	NM_080854.3	277	1.73139e-141	Mus musculus solute carrier family 34 (sodium phosphate), member 3 (Slc34a3), mRNA	Q80SU6	343	9.79162e-35	Sodium-dependent phosphate transport protein 2C	GO:0044341//GO:0030643//GO:0071436//GO:0035435	sodium-dependent phosphate transport//cellular phosphate ion homeostasis//sodium ion export//phosphate ion transmembrane transport	GO:0005436//GO:0015321	sodium:phosphate symporter activity//sodium-dependent phosphate transmembrane transporter activity	GO:0016324//GO:0031410//GO:0031526//GO:0016021	apical plasma membrane//cytoplasmic vesicle//brush border membrane//integral to membrane
CUFF.17364.4	2505	26324960	BAC26234.1	187	1.54043e-11	unnamed protein product [Mus musculus]	256773286	NM_001164325.1	106	5.53377e-46	Mus musculus transient receptor potential cation channel, subfamily M, member 7 (Trpm7), transcript variant 2, mRNA	Q923J1	187	7.54868e-13	Transient receptor potential cation channel subfamily M member 7	GO:0070588//GO:0031032//GO:0010961//GO:0043065//GO:0016340//GO:0046777//GO:0007613	calcium ion transmembrane transport//actomyosin structure organization//cellular magnesium ion homeostasis//positive regulation of apoptotic process//calcium-dependent cell-matrix adhesion//protein autophosphorylation//memory	GO:0005524//GO:0004872//GO:0003779//GO:0046872//GO:0004674//GO:0017022//GO:0005262	ATP binding//receptor activity//actin binding//metal ion binding//protein serine/threonine kinase activity//myosin binding//calcium channel activity	GO:0019717//GO:0043025//GO:0043196//GO:0030672//GO:0016021//GO:0005886//GO:0001726	synaptosome//neuronal cell body//varicosity//synaptic vesicle membrane//integral to membrane//plasma membrane//ruffle
CUFF.15431.3	1482	22296603	NP_680087.1	322	1.75469e-31	COMM domain-containing protein 3 [Mus musculus] gi|51315843|sp|Q63829.1|COMD3_MOUSE RecName: Full=COMM domain-containing protein 3; AltName: Full=Bmi-1 upstream gene protein; Short=Bup protein &gt;gi|265569|gb|AAB25378.1| BUP [Mus musculus] &gt;gi|26334629|dbj|BAC31015.1| unnamed protein product [Mus musculus] &gt;gi|29179414|gb|AAH48815.1| COMM domain containing 3 [Mus musculus] &gt;gi|74219302|…	24430261	AL928680.5	59	4.34583e-20	Mouse DNA sequence from clone RP23-396N6 on chromosome 2 Contains the Commd3 gene for COMM domain containing 3, the Bmi1 gene for B lymphoma Mo-MLV insertion region 1, a novel gene, the gene for the likely ortholog of H. sapiens sperm associated antigen 6 (SPAG6), a novel pseudogene (similar to H. sapiens TGF beta-inducible nuclear protein 1) containing Ribosomal protein S8e domains, the 3&apos; …	Q63829	322	5.10029e-33	COMM domain-containing protein 3	--	--	--	--	--	--
CUFF.15365.1	4004	74146049	BAE24220.1	1033	1.27614e-127	unnamed protein product [Mus musculus]	74146048	AK140039.1	3630	0	Mus musculus adult male corpora quadrigemina cDNA, RIKEN full-length enriched library, clone:B230106L04 product:Hypothetical ankyrin repeat profile/ankyrin-repeat/ankyrin repeat region circular profile/yeast DNA-binding domain containing protein homolog [Mus musculus], full insert sequence	A2AS55	213	1.35801e-87	Ankyrin repeat domain-containing protein 16	--	--	--	--	--	--
CUFF.18164.11	872	91064878	NP_081506.3	387	3.10577e-38	protein kinase C-binding protein 1 isoform 1 [Mus musculus]	357588469	NM_027230.4	367	0	Mus musculus zinc finger, MYND-type containing 8 (Zmynd8), transcript variant 1, mRNA	Q9ULU4	318	9.89781e-31	Protein kinase C-binding protein 1	--	--	--	--	--	--
CUFF.16277.2	2036	148695139	EDL27086.1	920	1.30173e-116	methionine aminopeptidase-like 1, isoform CRA_a [Mus musculus]	12851787	AK014118.1	61	4.64488e-21	Mus musculus 13 days embryo head cDNA, RIKEN full-length enriched library, clone:3110033D18 product:3110033D18RIK PROTEIN (FRAGMENT), full insert sequence	Q9CPW9	292	4.55332e-27	Methionine aminopeptidase 1D, mitochondrial	GO:0006508//GO:0009987	proteolysis//cellular process	GO:0046872//GO:0004177//GO:0008235	metal ion binding//aminopeptidase activity//metalloexopeptidase activity	GO:0005739	mitochondrion
CUFF.18107.4	2019	148674440	EDL06387.1	620	1.78162e-73	RIKEN cDNA 2610042O14, isoform CRA_b [Mus musculus] gi|148674441|gb|EDL06388.1| RIKEN cDNA 2610042O14, isoform CRA_b [Mus musculus]	26082669	AK032073.1	1600	0	Mus musculus adult male medulla oblongata cDNA, RIKEN full-length enriched library, clone:6330572A04 product:similar to DJ453C12.4.5 (NOVEL PROTEIN (SIMILAR TO DROSOPHILA CG11753), ISOFORM 5) (FRAGMENT) [Homo sapiens], full insert sequence	Q78S06	383	2.62888e-41	Protein SYS1 homolog	GO:0015031	protein transport	--	--	GO:0016021//GO:0000139	integral to membrane//Golgi membrane
CUFF.17657.8	1148	348581528	XP_003476529.1	323	3.98161e-32	PREDICTED: N-alpha-acetyltransferase 20, NatB catalytic subunit-like isoform 2 [Cavia porcellus]	21306664	AC073437.50	66	4.30003e-24	Mus musculus strain 129/Sv chromosome 2 clone ct7-531j6, complete sequence	Q6P632	302	7.67042e-31	N-alpha-acetyltransferase 20	--	--	--	--	--	--
CUFF.16450.2	2030	34368584	NP_081210.2	606	0	zinc finger CCCH domain-containing protein 15 [Mus musculus] gi|172044639|sp|Q3TIV5.2|ZC3HF_MOUSE RecName: Full=Zinc finger CCCH domain-containing protein 15; AltName: Full=DRG family-regulatory protein 1; AltName: Full=Epo-immediate response gene protein FM22 &gt;gi|21619352|gb|AAH31845.1| Zinc finger CCCH-type containing 15 [Mus musculus] &gt;gi|37194673|gb|AAH58229.1| Zinc finger CCCH-type con…	118130305	NM_026934.3	577	0	Mus musculus zinc finger CCCH-type containing 15 (Zc3h15), mRNA	Q3TIV5	606	0	Zinc finger CCCH domain-containing protein 15	GO:0019221	cytokine-mediated signaling pathway	GO:0008270//GO:0003676	zinc ion binding//nucleic acid binding	GO:0005730//GO:0005737	nucleolus//cytoplasm
CUFF.17936.6	2828	148674239	EDL06186.1	1760	0	RNA binding motif protein 39, isoform CRA_d [Mus musculus]	20988960	BC030493.1	52	6.52353e-16	Mus musculus RNA binding motif protein 39, mRNA (cDNA clone MGC:40964 IMAGE:5400675), complete cds	Q5RC80	170	4.93622e-11	RNA-binding protein 39	GO:0006397//GO:0006355//GO:0008380	mRNA processing//regulation of transcription, DNA-dependent//RNA splicing	GO:0003723//GO:0005515//GO:0003713//GO:0000166	RNA binding//protein binding//transcription coactivator activity//nucleotide binding	GO:0005634//GO:0005813	nucleus//centrosome
CUFF.15795.9	2082	49117600	AAH72624.1	2033	0	Ciz1 protein [Mus musculus]	49117599	BC072624.1	279	3.09962e-142	Mus musculus CDKN1A interacting zinc finger protein 1, mRNA (cDNA clone MGC:99937 IMAGE:6825309), complete cds	Q9ULV3	696	9.5679e-78	Cip1-interacting zinc finger protein	GO:0032298//GO:0051658	positive regulation of DNA-dependent DNA replication initiation//maintenance of nucleus location	GO:0046872//GO:0030332	metal ion binding//cyclin binding	GO:0005634	nucleus
CUFF.16837.2	2330	12853560	BAB29779.1	2288	0	unnamed protein product [Mus musculus]	12851858	AK014169.1	2220	0	Mus musculus 13 days embryo head cDNA, RIKEN full-length enriched library, clone:3110043H24 product:hypothetical ARM repeat structure containing protein, full insert sequence	A2AGT5	178	7.87955e-12	Cytoskeleton-associated protein 5	GO:0007067//GO:0051297//GO:0007051//GO:0030951//GO:0051301	mitosis//centrosome organization//spindle organization//establishment or maintenance of microtubule cytoskeleton polarity//cell division	GO:0008017//GO:0043021	microtubule binding//ribonucleoprotein complex binding	GO:0000922//GO:0005813	spindle pole//centrosome
CUFF.15812.5	3956	149038998	EDL93218.1	383	1.60849e-37	cyclin-dependent kinase 9 (CDC2-related kinase), isoform CRA_c [Rattus norvegicus]	161016772	NM_130860.3	302	9.71794e-155	Mus musculus cyclin-dependent kinase 9 (CDC2-related kinase) (Cdk9), mRNA	Q641Z4	304	9.90988e-28	Cyclin-dependent kinase 9	GO:0031056//GO:0006355//GO:0006468//GO:0043111//GO:0071345//GO:0071157//GO:0006282	regulation of histone modification//regulation of transcription, DNA-dependent//protein phosphorylation//replication fork arrest//cellular response to cytokine stimulus//negative regulation of cell cycle arrest//regulation of DNA repair	GO:0005524//GO:0044212//GO:0008353//GO:0004693//GO:0017069	ATP binding//transcription regulatory region DNA binding//RNA polymerase II carboxy-terminal domain kinase activity//cyclin-dependent protein kinase activity//snRNA binding	GO:0016605//GO:0005737//GO:0005730	PML body//cytoplasm//nucleolus
CUFF.16269.3	2313	260166702	NP_001159454.1	1274	2.649e-167	DDB1- and CUL4-associated factor 17 isoform c [Mus musculus] gi|26328481|dbj|BAC27979.1| unnamed protein product [Mus musculus] &gt;gi|123235405|emb|CAM22153.1| novel protein (4833418A01Rik) [Mus musculus]	260166701	NM_001165982.1	160	4.89168e-76	Mus musculus DDB1 and CUL4 associated factor 17 (Dcaf17), transcript variant 4, mRNA	Q3TUL7	271	8.34191e-139	DDB1- and CUL4-associated factor 17	--	--	--	--	GO:0080008//GO:0005634//GO:0016021	CUL4-RING ubiquitin ligase complex//nucleus//integral to membrane
CUFF.17993.2	3964	33859732	NP_083558.1	4946	0	TELO2-interacting protein 1 homolog [Mus musculus] gi|342187089|sp|Q91V83.2|TTI1_MOUSE RecName: Full=TELO2-interacting protein 1 homolog &gt;gi|31418696|gb|AAH53067.1| RIKEN cDNA 2610036D13 gene [Mus musculus] &gt;gi|123232800|emb|CAM20389.1| novel protein containing HEAT repeat domains [Mus musculus] &gt;gi|123288612|emb|CAM27321.1| novel protein containing HEAT repeat domains [Mus musculus] &gt…	33859731	NM_029282.1	3771	0	Mus musculus TELO2 interacting protein 1 (Tti1), mRNA gi|31418695|gb|BC053067.1| Mus musculus RIKEN cDNA 2610036D13 gene, mRNA (cDNA clone MGC:62394 IMAGE:5698252), complete cds	Q91V83	4946	0	TELO2-interacting protein 1 homolog	--	--	--	--	--	--
CUFF.17934.6	2359	220941552	CAX15730.1	253	1.174e-44	copine I [Mus musculus]	354782376	JN946877.1	94	2.43969e-39	Mus musculus targeted deletion, lacZ-tagged mutant allele Spag4:tm1(KOMP)Ucd; transgenic	Q8C166	139	2.08028e-07	Copine-1	--	--	GO:0005515//GO:0001786	protein binding//phosphatidylserine binding	--	--
CUFF.15544.4	1013	13435819	AAH04762.1	1234	7.16177e-165	Cobra1 protein [Mus musculus] gi|148676261|gb|EDL08208.1| RIKEN cDNA A730008L03, isoform CRA_a [Mus musculus]	165377250	NM_021393.2	120	3.62233e-54	Mus musculus cofactor of BRCA1 (Cobra1), mRNA	Q8C4Y3	219	3.44663e-18	Negative elongation factor B	GO:0045892	negative regulation of transcription, DNA-dependent	--	--	GO:0005737//GO:0032021	cytoplasm//NELF complex
CUFF.17462.2	2966	254939640	NP_085036.3	1209	2.59588e-147	vacuolar protein sorting-associated protein 16 homolog [Mus musculus] gi|148696324|gb|EDL28271.1| vacuolar protein sorting 16 (yeast) [Mus musculus]	254939639	NM_030559.3	736	0	Mus musculus vacuolar protein sorting 16 (yeast) (Vps16), mRNA	Q920Q4	1209	7.54536e-149	Vacuolar protein sorting-associated protein 16 homolog	--	--	GO:0051015	actin filament binding	GO:0030424//GO:0005884//GO:0030897//GO:0005770//GO:0055037//GO:0005769//GO:0043025	axon//actin filament//HOPS complex//late endosome//recycling endosome//early endosome//neuronal cell body
CUFF.15566.7	1405	123227502	CAM25614.1	1476	0	neural proliferation differentiation and control gene 1 [Mus musculus] gi|148676295|gb|EDL08242.1| neural proliferation, differentiation and control gene 1, isoform CRA_a [Mus musculus]	23272245	BC023887.1	1059	0	Mus musculus neural proliferation, differentiation and control gene 1, mRNA (cDNA clone MGC:38033 IMAGE:5151868), complete cds	Q64322	1350	0	Neural proliferation differentiation and control protein 1	--	--	--	--	GO:0016021	integral to membrane
CUFF.15638.2	1032	148708155	EDL40102.1	1069	1.36105e-142	mCG12602 [Mus musculus]	71051394	BC099389.1	834	0	Mus musculus ribosomal protein L7A, mRNA (cDNA clone MGC:117534 IMAGE:30526878), complete cds	P12970	567	1.3467e-119	60S ribosomal protein L7a	--	--	--	--	--	--
CUFF.15365.2	3930	148676088	EDL08035.1	893	3.61273e-108	ankyrin repeat domain 16, isoform CRA_c [Mus musculus]	22766832	BC037442.1	3581	0	Mus musculus ankyrin repeat domain 16, mRNA (cDNA clone IMAGE:3598092)	A2AS55	213	1.32994e-87	Ankyrin repeat domain-containing protein 16	--	--	--	--	--	--
CUFF.15824.4	3924	40556366	NP_955006.1	3191	0	E3 ubiquitin-protein ligase LRSAM1 [Mus musculus] gi|62511891|sp|Q80ZI6.1|LRSM1_MOUSE RecName: Full=E3 ubiquitin-protein ligase LRSAM1; AltName: Full=Leucine-rich repeat and sterile alpha motif-containing protein 1; AltName: Full=Tsg101-associated ligase &gt;gi|29165872|gb|AAH49146.1| Leucine rich repeat and sterile alpha motif containing 1 [Mus musculus] &gt;gi|123209796|emb|CAM22325.1| leucine …	357527364	NM_199302.2	3901	0	Mus musculus leucine rich repeat and sterile alpha motif containing 1 (Lrsam1), mRNA	Q80ZI6	3191	0	E3 ubiquitin-protein ligase LRSAM1	GO:0045806//GO:0046755//GO:0030163//GO:0070086//GO:0051865//GO:0015031//GO:0000209	negative regulation of endocytosis//non-lytic virus budding//protein catabolic process//ubiquitin-dependent endocytosis//protein autoubiquitination//protein transport//protein polyubiquitination	GO:0004842//GO:0008270	ubiquitin-protein ligase activity//zinc ion binding	GO:0044425//GO:0005737	membrane part//cytoplasm
CUFF.17273.7	4283	151357961	CAM24369.2	5986	0	transformation related protein 53 binding protein 1 [Mus musculus]	26337652	AK045851.1	3095	0	Mus musculus adult male corpora quadrigemina cDNA, RIKEN full-length enriched library, clone:B230314P12 product:similar to TUMOR SUPPRESSOR P53-BINDING PROTEIN 1 (P53-BINDING PROTEIN 1) (53BP1) [Homo sapiens], full insert sequence	P70399	5917	0	Tumor suppressor p53-binding protein 1	--	--	--	--	--	--
CUFF.15326.1	3163	226874935	NP_034712.2	4818	0	inter-alpha-trypsin inhibitor heavy chain H2 precursor [Mus musculus] gi|148676057|gb|EDL08004.1| inter-alpha trypsin inhibitor, heavy chain 2 [Mus musculus]	226874934	NM_010582.3	3091	0	Mus musculus inter-alpha trypsin inhibitor, heavy chain 2 (Itih2), mRNA	Q61703	4800	0	Inter-alpha-trypsin inhibitor heavy chain H2	GO:0010951//GO:0030212	negative regulation of endopeptidase activity//hyaluronan metabolic process	GO:0004867	serine-type endopeptidase inhibitor activity	GO:0005576	extracellular region
CUFF.17981.2	3989	70794809	NP_001020566.1	2833	0	neuronal proto-oncogene tyrosine-protein kinase Src isoform 2 [Mus musculus] gi|25059027|gb|AAH39953.1| Rous sarcoma oncogene [Mus musculus] &gt;gi|123219085|emb|CAM16140.1| Rous sarcoma oncogene [Mus musculus]	76253930	NM_001025395.2	3660	0	Mus musculus Rous sarcoma oncogene (Src), transcript variant 2, mRNA	P05480	2816	0	Neuronal proto-oncogene tyrosine-protein kinase Src	GO:0048011//GO:0060065//GO:0060444//GO:0031954//GO:0043065//GO:0070555//GO:0045892//GO:2001243//GO:0090263//GO:0043552//GO:0034332//GO:0018105//GO:0030900//GO:0032148//GO:0071803//GO:0048477//GO:0046628//GO:0045785//GO:0045737//GO:0045893//GO:2001237//GO:0008283//GO:0018108//GO:0014911//GO:0045453//GO:0010907//GO:0043406//GO:0033146//GO:2000573//GO:0070374//GO:0050715//GO:0045056	nerve growth factor receptor signaling pathway//uterus development//branching involved in mammary gland duct morphogenesis//positive regulation of protein autophosphorylation//positive regulation of apoptotic process//response to interleukin-1//negative regulation of transcription, DNA-dependent//negative regulation of intrinsic apoptotic signaling pathway//positive regulation of canonical Wnt re…	GO:0046875//GO:0005158//GO:0020037//GO:0008022//GO:0030331//GO:0005524//GO:0050839//GO:0004715//GO:0042169//GO:0005080//GO:0044325	ephrin receptor binding//insulin receptor binding//heme binding//protein C-terminus binding//estrogen receptor binding//ATP binding//cell adhesion molecule binding//non-membrane spanning protein tyrosine kinase activity//SH2 domain binding//protein kinase C binding//ion channel binding	GO:0014069//GO:0005743//GO:0019717//GO:0005901//GO:0005634	postsynaptic density//mitochondrial inner membrane//synaptosome//caveola//nucleus
CUFF.17838.3	1323	148674063	EDL06010.1	140	2.07731e-48	p53 and DNA damage regulated 1, isoform CRA_e [Mus musculus]	118130583	NM_178939.2	138	4.69569e-64	Mus musculus p53 and DNA damage regulated 1 (Pdrg1), mRNA	P59048	122	8.6211e-48	p53 and DNA damage-regulated protein 1	GO:0006457	protein folding	GO:0051082	unfolded protein binding	GO:0016272	prefoldin complex
CUFF.16837.4	6679	--	--	9524	0	RecName: Full=Cytoskeleton-associated protein 5	260166720	NM_001165989.1	6573	0	Mus musculus cytoskeleton associated protein 5 (Ckap5), transcript variant 1, mRNA	A2AGT5	9524	0	Cytoskeleton-associated protein 5	GO:0007067//GO:0051297//GO:0007051//GO:0030951//GO:0051301	mitosis//centrosome organization//spindle organization//establishment or maintenance of microtubule cytoskeleton polarity//cell division	GO:0008017//GO:0043021	microtubule binding//ribonucleoprotein complex binding	GO:0000922//GO:0005813	spindle pole//centrosome
CUFF.16825.15	5927	295148172	NP_001171191.1	7523	0	MAP kinase-activating death domain protein isoform 11 [Mus musculus]	295148171	NM_001177720.1	1638	0	Mus musculus MAP-kinase activating death domain (Madd), transcript variant 11, mRNA	O08873	7171	0	MAP kinase-activating death domain protein	GO:0000187//GO:0051726//GO:0042981	activation of MAPK activity//regulation of cell cycle//regulation of apoptotic process	GO:0016301//GO:0017112	kinase activity//Rab guanyl-nucleotide exchange factor activity	GO:0016021//GO:0005886	integral to membrane//plasma membrane
CUFF.16025.8	5877	50510937	BAD32454.1	244	1.74331e-17	mKIAA1461 protein [Mus musculus]	197927094	NM_029924.2	834	0	Mus musculus methyl-CpG binding domain protein 5 (Mbd5), mRNA	B1AYB6	229	2.74565e-17	Methyl-CpG-binding domain protein 5	GO:0046470//GO:0016358//GO:0006349//GO:0008344//GO:0051965//GO:0006020//GO:0006541//GO:0009791//GO:0019233//GO:0050432//GO:0006122//GO:0006342//GO:0001964//GO:0035176//GO:0043524//GO:0021591//GO:0035067//GO:0001666//GO:0001662//GO:0008104//GO:0009790//GO:0031061//GO:0009405//GO:0008542//GO:0008211//GO:0001976//GO:0032048//GO:0007616//GO:0045893//GO:0002087//GO:0000122//GO:0060291//GO:0060079//GO:…	phosphatidylcholine metabolic process//dendrite development//regulation of gene expression by genetic imprinting//adult locomotory behavior//positive regulation of synapse assembly//inositol metabolic process//glutamine metabolic process//post-embryonic development//sensory perception of pain//catecholamine secretion//mitochondrial electron transport, ubiquinol to cytochrome c//chromatin silencin…	GO:0047485//GO:0031490//GO:0008327//GO:0045322//GO:0003700//GO:0035197//GO:0003729//GO:0000400//GO:0010385//GO:0019904//GO:0019899//GO:0008134	protein N-terminus binding//chromatin DNA binding//methyl-CpG binding//unmethylated CpG binding//sequence-specific DNA binding transcription factor activity//siRNA binding//mRNA binding//four-way junction DNA binding//double-stranded methylated DNA binding//protein domain specific binding//enzyme binding//transcription factor binding	GO:0000792//GO:0000790//GO:0005829//GO:0043234	heterochromatin//nuclear chromatin//cytosol//protein complex
CUFF.15701.5	2356	123858305	CAM16245.1	2368	0	netrin G2 [Mus musculus]	219841875	BC145600.1	1089	0	Mus musculus netrin G2, mRNA (cDNA clone MGC:179174 IMAGE:9054166), complete cds	Q8R4F1	221	3.0155e-17	Netrin-G2	GO:0007409	axonogenesis	--	--	GO:0046658	anchored to plasma membrane
CUFF.18148.2	845	24850129	NP_733805.1	987	3.63169e-132	tumor necrosis factor receptor superfamily member 5 isoform 4 precursor [Mus musculus] gi|13016734|emb|CAC29429.1| CD40 type IV isoform [Mus musculus] &gt;gi|148674497|gb|EDL06444.1| CD40 antigen, isoform CRA_c [Mus musculus]	241666384	NR_027852.1	123	6.45101e-56	Mus musculus CD40 antigen (Cd40), transcript variant 3, non-coding RNA	P27512	987	1.08555e-132	Tumor necrosis factor receptor superfamily member 5	GO:0030890//GO:0032735//GO:2000353//GO:0042511//GO:0006874//GO:0090037//GO:0043406//GO:0051092//GO:0051607//GO:0032855//GO:0006954//GO:0048304//GO:0002768//GO:0045944//GO:0051023//GO:0043089	positive regulation of B cell proliferation//positive regulation of interleukin-12 production//positive regulation of endothelial cell apoptotic process//positive regulation of tyrosine phosphorylation of Stat1 protein//cellular calcium ion homeostasis//positive regulation of protein kinase C signaling cascade//positive regulation of MAP kinase activity//positive regulation of NF-kappaB transcrip…	GO:0004872//GO:0019899	receptor activity//enzyme binding	GO:0005615//GO:0009897//GO:0043231//GO:0035631	extracellular space//external side of plasma membrane//intracellular membrane-bounded organelle//CD40 receptor complex
CUFF.17311.4	2855	124430555	NP_663370.2	1595	0	dual oxidase maturation factor 1 [Mus musculus] gi|341940456|sp|Q8VE49.2|DOXA1_MOUSE RecName: Full=Dual oxidase maturation factor 1; AltName: Full=Dual oxidase activator 1 &gt;gi|123857950|emb|CAM16336.1| dual oxidase maturation factor 1 [Mus musculus]	354798369	JN962870.1	59	8.46023e-20	Mus musculus targeted non-conditional, lacZ-tagged mutant allele Duox2:tm1e(KOMP)Wtsi; transgenic	Q8VE49	1595	0	Dual oxidase maturation factor 1	GO:0045666//GO:2000379//GO:0015031	positive regulation of neuron differentiation//positive regulation of reactive oxygen species metabolic process//protein transport	GO:0005515	protein binding	GO:0016021//GO:0005789//GO:0005886	integral to membrane//endoplasmic reticulum membrane//plasma membrane
CUFF.15563.1	2093	31981425	NP_114031.2	853	2.65912e-102	dipeptidyl peptidase 2 precursor [Mus musculus] gi|341940461|sp|Q9ET22.2|DPP2_MOUSE RecName: Full=Dipeptidyl peptidase 2; AltName: Full=Dipeptidyl aminopeptidase II; AltName: Full=Dipeptidyl peptidase 7; AltName: Full=Dipeptidyl peptidase II; Short=DPP II; AltName: Full=Quiescent cell proline dipeptidase; Flags: Precursor &gt;gi|20072621|gb|AAH27205.1| Dipeptidylpeptidase 7 [Mus musculus] &gt;gi|…	31217388	BC052861.1	231	1.50206e-115	Mus musculus dipeptidylpeptidase 7, mRNA (cDNA clone IMAGE:30063112), with apparent retained intron	Q9ET22	853	7.72918e-104	Dipeptidyl peptidase 2	GO:0006508	proteolysis	GO:0008236//GO:0008239//GO:0004177	serine-type peptidase activity//dipeptidyl-peptidase activity//aminopeptidase activity	GO:0031410//GO:0005764//GO:0005829//GO:0005576	cytoplasmic vesicle//lysosome//cytosol//extracellular region
CUFF.18227.2	4190	124487487	NP_001074603.1	2344	0	potassium voltage-gated channel subfamily G member 1 [Mus musculus] gi|187595284|sp|A2BDX4.1|KCNG1_MOUSE RecName: Full=Potassium voltage-gated channel subfamily G member 1; AltName: Full=Voltage-gated potassium channel subunit Kv6.1 &gt;gi|123286709|emb|CAM22979.1| potassium voltage-gated channel, subfamily G, member 1 [Mus musculus] &gt;gi|148674604|gb|EDL06551.1| mCG20083 [Mus musculus] &gt;gi|…	354794549	JN959050.1	803	0	Mus musculus targeted KO-first, conditional ready, lacZ-tagged mutant allele Kcng1:tm1a(EUCOMM)Wtsi; transgenic	A2BDX4	2344	0	Potassium voltage-gated channel subfamily G member 1	GO:0034765//GO:0071805//GO:0051260	regulation of ion transmembrane transport//potassium ion transmembrane transport//protein homooligomerization	GO:0005249	voltage-gated potassium channel activity	GO:0043231//GO:0008076	intracellular membrane-bounded organelle//voltage-gated potassium channel complex
CUFF.15751.8	1396	148228839	NP_001090080.1	336	2.49534e-95	alpha N-terminal protein methyltransferase 1A-A [Xenopus laevis] gi|123904455|sp|Q4KL94.1|NT1AA_XENLA RecName: Full=Alpha N-terminal protein methyltransferase 1A-A; AltName: Full=Methyltransferase-like protein 11A-A; AltName: Full=X-Pro-Lys N-terminal protein methyltransferase 1A-A; Short=NTM1A-A &gt;gi|68533926|gb|AAH99343.1| MGC116538 protein [Xenopus laevis]	354796223	JN960724.1	165	4.85743e-79	Mus musculus targeted non-conditional, lacZ-tagged mutant allele Mettl11a:tm1e(EUCOMM)Wtsi; transgenic	Q4KL94	336	8.89941e-97	Alpha N-terminal protein methyltransferase 1A-A	GO:0007051//GO:0035573//GO:0007059//GO:0035572//GO:0018016	spindle organization//N-terminal peptidyl-serine trimethylation//chromosome segregation//N-terminal peptidyl-serine dimethylation//N-terminal peptidyl-proline dimethylation	GO:0008276	protein methyltransferase activity	GO:0005634	nucleus
CUFF.16231.1	3952	148695076	EDL27023.1	3992	0	RIKEN cDNA 4932414N04 [Mus musculus]	146198731	NM_183113.3	3492	0	Mus musculus RIKEN cDNA 4932414N04 gene (4932414N04Rik), mRNA	Q9UPS8	173	6.33779e-11	Ankyrin repeat domain-containing protein 26	--	--	--	--	--	--
CUFF.15420.3	4207	--	--	1103	1.25477e-128	RecName: Full=Protein DLN-1 gi|29747852|gb|AAH50860.1| RIKEN cDNA 2810030E01 gene [Mus musculus] &gt;gi|123233051|emb|CAM21798.1| novel protein (2810030E01Rik) [Mus musculus]	28300630	AL928589.11	98	2.61515e-41	Mouse DNA sequence from clone RP23-350C1 on chromosome 2 Contains a McLeod syndrome gene homolog (Xkh) pseudogene, the 5&apos; end of the Mllt10 gene for myeloid/lymphoid or mixed lineage-leukemia translocation to 10 homolog (Drosophila), five novel genes and six CpG islands, complete sequence	Q80YR3	1103	3.64721e-130	Protein DLN-1	--	--	GO:0000166	nucleotide binding	GO:0005634	nucleus
CUFF.17494.1	2224	149023349	EDL80243.1	1477	0	rCG27151, isoform CRA_c [Rattus norvegicus]	354799314	JN963815.1	91	1.06917e-37	Mus musculus targeted KO-first, conditional ready, lacZ-tagged mutant allele Smox:tm1a(EUCOMM)Wtsi; transgenic	Q99K82	480	2.5293e-50	Spermine oxidase	--	--	--	--	--	--
CUFF.15639.7	782	123210959	CAM23703.1	751	3.92973e-95	surfeit gene 1 [Mus musculus] gi|148676391|gb|EDL08338.1| surfeit gene 1, isoform CRA_a [Mus musculus]	30851525	BC052500.1	89	4.73205e-37	Mus musculus surfeit gene 1, mRNA (cDNA clone MGC:62948 IMAGE:5255619), complete cds	P09925	728	1.21693e-93	Surfeit locus protein 1	--	--	GO:0004129	cytochrome-c oxidase activity	GO:0016021//GO:0005743	integral to membrane//mitochondrial inner membrane
CUFF.15532.3	4526	148676242	EDL08189.1	224	2.54458e-15	patatin-like phospholipase domain containing 7, isoform CRA_a [Mus musculus]	190410768	EU402948.2	3904	0	Mus musculus neuropathy target esterase-related esterase splice variant 2 mRNA, complete cds, alternatively spliced	A2AJ88	224	7.25879e-17	Patatin-like phospholipase domain-containing protein 7	GO:0006629	lipid metabolic process	GO:0004091	carboxylesterase activity	GO:0005634//GO:0005783//GO:0016021//GO:0005739//GO:0005764	nucleus//endoplasmic reticulum//integral to membrane//mitochondrion//lysosome
CUFF.17930.3	1350	354477968	XP_003501189.1	1804	0	PREDICTED: endoplasmic reticulum-Golgi intermediate compartment protein 3 isoform 2 [Cricetulus griseus]	298916081	FQ213386.1	934	0	Rattus norvegicus TL0AAA48YC11 mRNA sequence	Q9CQE7	1774	0	Endoplasmic reticulum-Golgi intermediate compartment protein 3	--	--	--	--	--	--
CUFF.16956.4	2153	224922782	NP_034255.2	1401	0	ETS-related transcription factor Elf-5 [Mus musculus] gi|224922784|ref|NP_001139285.1| ETS-related transcription factor Elf-5 [Mus musculus] &gt;gi|68565529|sp|Q8VDK3.2|ELF5_MOUSE RecName: Full=ETS-related transcription factor Elf-5; AltName: Full=E74-like factor 5 &gt;gi|15214598|gb|AAH12424.1| Elf5 protein [Mus musculus] &gt;gi|74208885|dbj|BAE21194.1| unnamed protein product [Mus musculus] &gt…	224922783	NM_001145813.1	2097	0	Mus musculus E74-like factor 5 (Elf5), transcript variant 2, mRNA	Q8VDK3	1401	0	ETS-related transcription factor Elf-5	GO:0006355//GO:0060644//GO:0007398	regulation of transcription, DNA-dependent//mammary gland epithelial cell differentiation//ectoderm development	GO:0043565//GO:0003700	sequence-specific DNA binding//sequence-specific DNA binding transcription factor activity	GO:0005634//GO:0005737	nucleus//cytoplasm
CUFF.16833.6	934	149022631	EDL79525.1	706	1.11111e-86	zinc finger protein 289, isoform CRA_c [Rattus norvegicus]	298904791	FQ228393.1	628	0	Rattus norvegicus TL0ADA9YA15 mRNA sequence	Q3MID3	706	6.64208e-87	ADP-ribosylation factor GTPase-activating protein 2	GO:0032312//GO:0015031//GO:0016192	regulation of ARF GTPase activity//protein transport//vesicle-mediated transport	GO:0008060//GO:0008270	ARF GTPase activator activity//zinc ion binding	GO:0005730//GO:0000139	nucleolus//Golgi membrane
CUFF.15464.7	1530	203097667	NP_001074833.3	2449	0	rho GTPase-activating protein 21 isoform 2 [Mus musculus] gi|220941514|emb|CAX15781.1| Rho GTPase activating protein 21 [Mus musculus] &gt;gi|220941611|emb|CAX15604.1| Rho GTPase activating protein 21 [Mus musculus] &gt;gi|220941668|emb|CAX15707.1| Rho GTPase activating protein 21 [Mus musculus]	203097666	NM_001081364.3	1467	0	Mus musculus Rho GTPase activating protein 21 (Arhgap21), transcript variant 2, mRNA	Q6DFV3	2449	0	Rho GTPase-activating protein 21	GO:0072384//GO:0007165//GO:0043547//GO:0007030//GO:0051684//GO:0051683	organelle transport along microtubule//signal transduction//positive regulation of GTPase activity//Golgi organization//maintenance of Golgi location//establishment of Golgi localization	GO:0005543//GO:0005096	phospholipid binding//GTPase activator activity	GO:0016020//GO:0005856//GO:0031410//GO:0030054//GO:0005794	membrane//cytoskeleton//cytoplasmic vesicle//cell junction//Golgi apparatus
CUFF.15787.6	1236	26342731	BAC35022.1	1686	0	unnamed protein product [Mus musculus]	227500364	NM_001159634.1	66	4.63372e-24	Mus musculus proline-rich coiled-coil 2B (Prrc2b), transcript variant 1, mRNA	Q7TPM1	1686	0	Protein PRRC2B	--	--	--	--	--	--
CUFF.17936.14	1361	148674236	EDL06183.1	320	1.15834e-32	RNA binding motif protein 39, isoform CRA_a [Mus musculus]	12844687	AK009719.1	605	0	Mus musculus adult male tongue cDNA, RIKEN full-length enriched library, clone:2310040E03 product:unclassifiable, full insert sequence	--	--	--	--	GO:0006397//GO:0006355//GO:0008380	mRNA processing//regulation of transcription, DNA-dependent//RNA splicing	GO:0003723//GO:0005515//GO:0003713//GO:0000166	RNA binding//protein binding//transcription coactivator activity//nucleotide binding	GO:0005634//GO:0005813	nucleus//centrosome
CUFF.17934.19	5954	37360080	BAC98018.1	241	1.42913e-17	mKIAA0765 protein [Mus musculus]	354781792	JN946293.1	56	8.26175e-18	Mus musculus targeted deletion, lacZ-tagged mutant allele Rbm12:tm1(KOMP)Ucd; transgenic	Q8R4X3	510	6.792e-51	RNA-binding protein 12	--	--	--	--	--	--
CUFF.18498.4	981	123235118	CAM26427.1	1069	1.82417e-143	Lck interacting transmembrane adaptor 1 [Mus musculus]	92444982	BC034599.1	103	9.8814e-45	Mus musculus zinc finger, CCCH-type with G patch domain, mRNA (cDNA clone IMAGE:5364834)	Q9EQR5	1070	7.83964e-145	Lck-interacting transmembrane adapter 1	GO:0050853//GO:0014066//GO:0051279//GO:0042345//GO:0043405//GO:0043122//GO:0006357	B cell receptor signaling pathway//regulation of phosphatidylinositol 3-kinase cascade//regulation of release of sequestered calcium ion into cytosol//regulation of NF-kappaB import into nucleus//regulation of MAP kinase activity//regulation of I-kappaB kinase/NF-kappaB cascade//regulation of transcription from RNA polymerase II promoter	GO:0019901//GO:0070851	protein kinase binding//growth factor receptor binding	GO:0019815//GO:0016021	B cell receptor complex//integral to membrane
CUFF.15382.5	754	74190748	BAE28168.1	646	5.03292e-78	unnamed protein product [Mus musculus] gi|123232328|emb|CAM17630.1| signal transducing adaptor molecule (SH3 domain and ITAM motif) 1 [Mus musculus] &gt;gi|123857491|emb|CAM21318.1| signal transducing adaptor molecule (SH3 domain and ITAM motif) 1 [Mus musculus]	33244016	BC055326.1	381	0	Mus musculus signal transducing adaptor molecule (SH3 domain and ITAM motif) 1, mRNA (cDNA clone MGC:64803 IMAGE:6416552), complete cds	P70297	646	1.16762e-78	Signal transducing adapter molecule 1	GO:0006886	intracellular protein transport	GO:0005515	protein binding	GO:0005768//GO:0016020	endosome//membrane
CUFF.15784.4	3963	30425270	NP_780720.1	1526	0	protein FAM78A [Mus musculus] gi|109468033|ref|XP_575110.2| PREDICTED: protein FAM78A-like [Rattus norvegicus] &gt;gi|109469727|ref|XP_001079857.1| PREDICTED: protein FAM78A-like [Rattus norvegicus] &gt;gi|354501743|ref|XP_003512948.1| PREDICTED: protein FAM78A-like [Cricetulus griseus] &gt;gi|81898890|sp|Q8C552.1|FA78A_MOUSE RecName: Full=Protein FAM78A &gt;gi|26348038|dbj|BAC37667.1| unnamed pr…	146198626	NM_175511.4	3916	0	Mus musculus family with sequence similarity 78, member A (Fam78a), mRNA	Q8C552	1526	0	Protein FAM78A	--	--	--	--	--	--
CUFF.16155.8	240	--	--	--	--	--	24474494	AL929012.4	48	8.18145e-15	Mouse DNA sequence from clone RP23-477G20 on chromosome 2 Contains the 5&apos; end of the Itgb6 gene for integrin beta 6, the Rbms1 gene for RNA binding motif single stranded interacting protein 1 and a CpG island, complete sequence	--	--	--	--	--	--	--	--	--	--
CUFF.15787.5	1316	26342731	BAC35022.1	328	1.03613e-29	unnamed protein product [Mus musculus]	227500333	NM_172661.3	1298	0	Mus musculus proline-rich coiled-coil 2B (Prrc2b), transcript variant 2, mRNA	Q7TPM1	328	0	Protein PRRC2B	--	--	--	--	--	--
CUFF.15762.8	2924	37360478	BAC98217.1	244	1.93834e-18	mKIAA1624 protein [Mus musculus]	26093544	AK049614.1	2090	0	Mus musculus 12 days embryo spinal cord cDNA, RIKEN full-length enriched library, clone:C530004H17 product:unclassifiable, full insert sequence	Q8BUV8	244	6.25092e-20	Protein GPR107	--	--	GO:0004872	receptor activity	GO:0016021	integral to membrane
CUFF.16245.5	841	351714995	EHB17914.1	251	1.14747e-83	Peptidyl-prolyl cis-trans isomerase G [Heterocephalus glaber]	187956244	BC150694.1	217	3.57413e-108	Mus musculus peptidyl-prolyl isomerase G (cyclophilin G), mRNA (cDNA clone MGC:183605 IMAGE:9087605), complete cds	Q13427	251	4.39077e-85	Peptidyl-prolyl cis-trans isomerase G	--	--	--	--	--	--
CUFF.16817.4	4820	332259912	XP_003279028.1	2008	0	PREDICTED: CUGBP Elav-like family member 1-like [Nomascus leucogenys]	349585215	NM_017368.3	184	4.67625e-89	Mus musculus CUGBP, Elav-like family member 1 (Celf1), transcript variant 1, mRNA	Q4QQT3	1856	0	CUGBP Elav-like family member 1	--	--	--	--	--	--
CUFF.16154.4	1305	148695019	EDL26966.1	1886	0	integrin beta 6, isoform CRA_a [Mus musculus]	12843318	AK008867.1	1264	0	Mus musculus adult male stomach cDNA, RIKEN full-length enriched library, clone:2210409C20 product:integrin beta 6, full insert sequence	Q9Z0T9	1866	0	Integrin beta-6	GO:0007160//GO:0007275//GO:0007229//GO:0006954	cell-matrix adhesion//multicellular organismal development//integrin-mediated signaling pathway//inflammatory response	GO:0005178//GO:0004872	integrin binding//receptor activity	GO:0008305	integrin complex
CUFF.15562.1	1365	71534295	NP_001025154.1	1765	0	endoplasmic reticulum mannosyl-oligosaccharide 1,2-alpha-mannosidase [Mus musculus] gi|302425115|sp|A2AJ15.1|MA1B1_MOUSE RecName: Full=Endoplasmic reticulum mannosyl-oligosaccharide 1,2-alpha-mannosidase; AltName: Full=ER alpha-1,2-mannosidase; AltName: Full=ER mannosidase 1; Short=ERMan1; AltName: Full=Man9GlcNAc2-specific-processing alpha-mannosidase; AltName: Full=Mannosidase alpha class 1B me…	294997254	NM_001029983.2	1015	0	Mus musculus mannosidase, alpha, class 1B, member 1 (Man1b1), mRNA	A2AJ15	1765	0	Endoplasmic reticulum mannosyl-oligosaccharide 1,2-alpha-mannosidase	GO:0030433	ER-associated protein catabolic process	GO:0005509//GO:0004571	calcium ion binding//mannosyl-oligosaccharide 1,2-alpha-mannosidase activity	GO:0005783//GO:0016021//GO:0005624	endoplasmic reticulum//integral to membrane//membrane fraction
CUFF.15525.6	2733	157951633	NP_001012536.2	549	0	histone-lysine N-methyltransferase EHMT1 isoform 1 [Mus musculus] gi|325530082|sp|Q5DW34.2|EHMT1_MOUSE RecName: Full=Histone-lysine N-methyltransferase EHMT1; AltName: Full=Euchromatic histone-lysine N-methyltransferase 1; Short=Eu-HMTase1; AltName: Full=G9a-like protein 1; Short=GLP; Short=GLP1; AltName: Full=Lysine N-methyltransferase 1D &gt;gi|123228178|emb|CAM22113.1| euchromatic histone meth…	157951632	NM_001012518.2	2336	0	Mus musculus euchromatic histone methyltransferase 1 (Ehmt1), transcript variant 1, mRNA	Q5DW34	549	0	Histone-lysine N-methyltransferase EHMT1	GO:0018027//GO:0006306//GO:0034968//GO:0000122//GO:0018026//GO:0009790	peptidyl-lysine dimethylation//DNA methylation//histone lysine methylation//negative regulation of transcription from RNA polymerase II promoter//peptidyl-lysine monomethylation//embryo development	GO:0002039//GO:0046976//GO:0046974//GO:0008270	p53 binding//histone methyltransferase activity (H3-K27 specific)//histone methyltransferase activity (H3-K9 specific)//zinc ion binding	GO:0005634//GO:0005694	nucleus//chromosome
CUFF.17630.1	493	119593147	EAW72741.1	408	8.63947e-48	ribosomal protein L10, isoform CRA_e [Homo sapiens]	354799730	JN964231.1	493	0	Mus musculus targeted non-conditional, lacZ-tagged mutant allele 8430406I07Rik:tm1e(EUCOMM)Hmgu; transgenic	Q4R4D3	392	6.86969e-46	60S ribosomal protein L10-like	GO:0006415//GO:0000184//GO:0006414//GO:0006413//GO:0006614//GO:0019083	translational termination//nuclear-transcribed mRNA catabolic process, nonsense-mediated decay//translational elongation//translational initiation//SRP-dependent cotranslational protein targeting to membrane//viral transcription	GO:0003735	structural constituent of ribosome	GO:0005783//GO:0022625	endoplasmic reticulum//cytosolic large ribosomal subunit
CUFF.15810.4	4227	226437647	NP_031958.2	3180	0	endoglin isoform 1 precursor [Mus musculus] gi|341940479|sp|Q63961.2|EGLN_MOUSE RecName: Full=Endoglin; AltName: Full=Cell surface MJ7/18 antigen; AltName: CD_antigen=CD105; Flags: Precursor &gt;gi|22137338|gb|AAH29080.1| Endoglin [Mus musculus] &gt;gi|123858269|emb|CAM16615.1| endoglin [Mus musculus] &gt;gi|148676615|gb|EDL08562.1| endoglin [Mus musculus]	226437646	NM_007932.2	188	2.44821e-91	Mus musculus endoglin (Eng), transcript variant 1, mRNA	Q63961	3180	0	Endoglin	GO:0030513//GO:0022009//GO:0017015//GO:0060326//GO:0070483//GO:0045766//GO:0001937//GO:0051001//GO:0022617//GO:0007155//GO:0045944//GO:0060394//GO:0048845//GO:0001569//GO:0048745//GO:0000122//GO:0010862//GO:0042060//GO:0030336//GO:0031953//GO:0003084//GO:0001947//GO:0003273//GO:0048844	positive regulation of BMP signaling pathway//central nervous system vasculogenesis//regulation of transforming growth factor beta receptor signaling pathway//cell chemotaxis//detection of hypoxia//positive regulation of angiogenesis//negative regulation of endothelial cell proliferation//negative regulation of nitric-oxide synthase activity//extracellular matrix disassembly//cell adhesion//posit…	GO:0005114//GO:0005072//GO:0005539//GO:0034713//GO:0050431//GO:0005024//GO:0005534//GO:0042803	type II transforming growth factor beta receptor binding//transforming growth factor beta receptor, cytoplasmic mediator activity//glycosaminoglycan binding//type I transforming growth factor beta receptor binding//transforming growth factor beta binding//transforming growth factor beta-activated receptor activity//galactose binding//protein homodimerization activity	GO:0009897//GO:0005737//GO:0072563//GO:0016021//GO:0005624//GO:0005634	external side of plasma membrane//cytoplasm//endothelial microparticle//integral to membrane//membrane fraction//nucleus
CUFF.17934.5	5412	25141330	NP_733467.1	2640	0	copine-1 [Mus musculus] gi|25141332|ref|NP_733469.1| copine-1 [Mus musculus] &gt;gi|32363144|sp|Q8C166.1|CPNE1_MOUSE RecName: Full=Copine-1; AltName: Full=Copine I &gt;gi|26324832|dbj|BAC26170.1| unnamed protein product [Mus musculus] &gt;gi|126540754|emb|CAM46028.1| copine I [Mus musculus] &gt;gi|148674226|gb|EDL06173.1| mCG5227, isoform CRA_b [Mus musculus] &gt;gi|148674227|gb|EDL06174.1| mCG52…	37360079	AK129208.1	4740	0	Mus musculus mRNA for mKIAA0765 protein	Q8C166	2640	0	Copine-1	--	--	GO:0005515//GO:0001786	protein binding//phosphatidylserine binding	--	--
CUFF.17680.1	3229	197276660	NP_032806.2	1971	0	paired box protein Pax-1 [Mus musculus] gi|296439494|sp|P09084.4|PAX1_MOUSE RecName: Full=Paired box protein Pax-1 &gt;gi|220939517|emb|CAM17060.2| paired box gene 1 [Mus musculus]	197276659	NM_008780.2	2616	0	Mus musculus paired box gene 1 (Pax1), mRNA	P09084	1971	0	Paired box protein Pax-1	--	--	--	--	--	--
CUFF.17672.3	2321	6754860	NP_035049.1	1268	1.40559e-166	homeobox protein Nkx-2.2 isoform 1 [Mus musculus] gi|1708210|sp|P42586.2|NKX22_MOUSE RecName: Full=Homeobox protein Nkx-2.2; AltName: Full=Homeobox protein NK-2 homolog B &gt;gi|1019864|gb|AAA79303.1| homeodomain protein [Mus musculus] &gt;gi|74187768|dbj|BAE24543.1| unnamed protein product [Mus musculus] &gt;gi|123236537|emb|CAM18322.1| NK2 transcription factor related, locus 2 (Drosophila) [Mus…	74187767	AK141002.1	258	1.63335e-130	Mus musculus 16 days embryo head cDNA, RIKEN full-length enriched library, clone:C130095M11 product:NK2 transcription factor related, locus 2 (Drosophila), full insert sequence	P42586	1268	4.08559e-168	Homeobox protein Nkx-2.2	GO:0045666//GO:0003329//GO:0048714//GO:0003323//GO:0051091//GO:0021530//GO:0014003//GO:0007224//GO:0003326//GO:0048665//GO:0048565//GO:0045665//GO:0048708//GO:0045944//GO:0021522//GO:0003327//GO:0060580	positive regulation of neuron differentiation//pancreatic PP cell fate commitment//positive regulation of oligodendrocyte differentiation//type B pancreatic cell development//positive regulation of sequence-specific DNA binding transcription factor activity//spinal cord oligodendrocyte cell fate specification//oligodendrocyte development//smoothened signaling pathway//pancreatic A cell fate commi…	GO:0003682//GO:0043565//GO:0003700//GO:0001159//GO:0003713//GO:0008134	chromatin binding//sequence-specific DNA binding//sequence-specific DNA binding transcription factor activity//core promoter proximal region DNA binding//transcription coactivator activity//transcription factor binding	GO:0005634	nucleus
CUFF.16204.4	8240	123857420	CAM17350.1	8764	0	sodium channel voltage-gated type I alpha [Mus musculus]	125630314	NM_018733.2	2147	0	Mus musculus sodium channel, voltage-gated, type I, alpha (Scn1a), mRNA	P04774	8675	0	Sodium channel protein type 1 subunit alpha	GO:0035725//GO:0050884//GO:0034765//GO:0019227//GO:0019228//GO:0007628	sodium ion transmembrane transport//neuromuscular process controlling posture//regulation of ion transmembrane transport//neuronal action potential propagation//regulation of action potential in neuron//adult walking behavior	GO:0031402//GO:0005248	sodium ion binding//voltage-gated sodium channel activity	GO:0030315//GO:0043194//GO:0043025//GO:0001518//GO:0014704//GO:0033268	T-tubule//axon initial segment//neuronal cell body//voltage-gated sodium channel complex//intercalated disc//node of Ranvier
CUFF.15564.4	2867	197384515	NP_001127988.1	235	2.11604e-17	UDP-N-acetylhexosamine pyrophosphorylase-like protein 1 [Rattus norvegicus] gi|197245704|gb|AAI68670.1| Uap1l1 protein [Rattus norvegicus]	28175153	BC043307.1	128	3.7354e-58	Mus musculus UDP-N-acteylglucosamine pyrophosphorylase 1-like 1, mRNA (cDNA clone IMAGE:5042946), partial cds	Q7ZWD4	155	2.92695e-92	UDP-N-acetylhexosamine pyrophosphorylase-like protein 1	--	--	GO:0016779	nucleotidyltransferase activity	--	--
CUFF.17969.3	2143	148674269	EDL06216.1	1394	0	N-myc downstream regulated gene 3, isoform CRA_a [Mus musculus]	255918146	NM_180956.1	829	0	Mus musculus N-myc downstream regulated gene 3 (Ndrg3), transcript variant 1, mRNA	Q9QYF9	1392	0	Protein NDRG3	--	--	--	--	GO:0005737	cytoplasm
CUFF.16807.2	3379	74218865	BAE37831.1	1914	0	unnamed protein product [Mus musculus]	118130721	NM_018828.2	649	0	Mus musculus formin binding protein 4 (Fnbp4), mRNA	Q6ZQ03	910	4.89748e-103	Formin-binding protein 4	--	--	GO:0005515	protein binding	--	--
CUFF.16135.4	7920	57164407	NP_938036.2	8406	0	protein TANC1 [Mus musculus] gi|166987402|sp|Q0VGY8.2|TANC1_MOUSE RecName: Full=Protein TANC1; AltName: Full=Tetratricopeptide repeat, ankyrin repeat and coiled-coil domain-containing protein 1 &gt;gi|148695004|gb|EDL26951.1| tetratricopeptide repeat, ankyrin repeat and coiled-coil containing 1 [Mus musculus]	57164406	NM_198294.2	7722	0	Mus musculus tetratricopeptide repeat, ankyrin repeat and coiled-coil containing 1 (Tanc1), mRNA	Q0VGY8	8406	0	Protein TANC1	GO:0008542//GO:0097062	visual learning//dendritic spine maintenance	--	--	GO:0030425//GO:0030054//GO:0043025//GO:0043679//GO:0005886//GO:0045211	dendrite//cell junction//neuronal cell body//axon terminus//plasma membrane//postsynaptic membrane
CUFF.18057.6	757	148674363	EDL06310.1	263	9.90963e-24	mCG1668, isoform CRA_b [Mus musculus]	84617602	AJ875401.1	671	0	Mus musculus partial mRNA for Lethal(3)malignant brain tumor-like protein (L3mbtl gene), 5&apos; end, splice variant 3	A2A5N8	239	5.2157e-21	Lethal(3)malignant brain tumor-like protein 1	--	--	--	--	--	--
CUFF.16237.1	4772	120432047	NP_066302.2	6656	0	bile salt export pump [Mus musculus] gi|338817847|sp|Q9QY30.2|ABCBB_MOUSE RecName: Full=Bile salt export pump; AltName: Full=ATP-binding cassette sub-family B member 11; AltName: Full=Sister of P-glycoprotein &gt;gi|123236729|emb|CAM24720.1| ATP-binding cassette sub-family B (MDR/TAP) member 11 [Mus musculus] &gt;gi|148695085|gb|EDL27032.1| ATP-binding cassette, sub-family B (MDR/TAP), member 11 …	120432046	NM_021022.3	397	0	Mus musculus ATP-binding cassette, sub-family B (MDR/TAP), member 11 (Abcb11), mRNA	Q9QY30	6656	0	Bile salt export pump	GO:0015722//GO:0046618//GO:0006200//GO:0006855	canalicular bile acid transport//drug export//ATP catabolic process//drug transmembrane transport	GO:0015126//GO:0005524//GO:0042626//GO:0015238	canalicular bile acid transmembrane transporter activity//ATP binding//ATPase activity, coupled to transmembrane movement of substances//drug transmembrane transporter activity	GO:0016324//GO:0046581//GO:0000139//GO:0016021	apical plasma membrane//intercellular canaliculus//Golgi membrane//integral to membrane
CUFF.15433.3	3129	110625692	NP_001001334.2	2562	0	uncharacterized protein LOC381350 [Mus musculus] gi|74215561|dbj|BAE21404.1| unnamed protein product [Mus musculus] &gt;gi|123232622|emb|CAM23199.1| likely ortholog of H. sapiens sperm associated antigen 6 (SPAG6) [Mus musculus] &gt;gi|148676160|gb|EDL08107.1| cDNA sequence BC061194 [Mus musculus]	38174179	BC061194.1	1782	0	Mus musculus cDNA clone IMAGE:6705883, containing frame-shift errors	Q9JLI7	2404	0	Sperm-associated antigen 6	--	--	--	--	--	--
CUFF.16202.1	4374	114158711	NP_001041069.1	6280	0	tetratricopeptide repeat protein 21B [Mus musculus] gi|123792576|sp|Q0HA38.1|TT21B_MOUSE RecName: Full=Tetratricopeptide repeat protein 21B; Short=TPR repeat protein 21B; AltName: Full=Tetratricopeptide repeat-containing hedgehog modulator 1 &gt;gi|67764064|gb|AAY79164.1| tetratricopeptide repeat-containing hedgehog modulator 1 [Mus musculus] &gt;gi|123233021|emb|CAM21880.1| tetratricopeptide rep…	114158710	NM_001047604.1	967	0	Mus musculus tetratricopeptide repeat domain 21B (Ttc21b), mRNA gi|67764063|gb|DQ011164.1| Mus musculus tetratricopeptide repeat-containing hedgehog modulator 1 (Thm1) mRNA, complete cds	Q0HA38	6280	0	Tetratricopeptide repeat protein 21B	GO:0060271//GO:0042073//GO:0007224	cilium morphogenesis//intraflagellar transport//smoothened signaling pathway	--	--	GO:0005929//GO:0005856//GO:0005737	cilium//cytoskeleton//cytoplasm
CUFF.17254.6	1207	148696058	EDL28005.1	726	7.13418e-91	mCG11986, isoform CRA_e [Mus musculus]	354791150	JN955651.1	44	7.67461e-12	Mus musculus targeted KO-first, conditional ready, lacZ-tagged mutant allele Snap23:tm1a(EUCOMM)Wtsi; transgenic	O09044	698	2.07949e-88	Synaptosomal-associated protein 23	--	--	--	--	--	--
CUFF.17056.4	3349	294979183	NP_001171095.1	358	3.07561e-32	sodium-coupled monocarboxylate transporter 2 isoform 2 [Mus musculus] gi|123797608|sp|Q49B93.1|SC5AC_MOUSE RecName: Full=Sodium-coupled monocarboxylate transporter 2; AltName: Full=Electroneutral sodium monocarboxylate cotransporter; AltName: Full=Low-affinity sodium-lactate cotransporter; AltName: Full=Solute carrier family 5 member 12 &gt;gi|63099701|gb|AAY32930.1| solute carrier family 5 membe…	294979182	NM_001177624.1	217	1.46477e-107	Mus musculus solute carrier family 5 (sodium/glucose cotransporter), member 12 (Slc5a12), transcript variant 2, mRNA	Q49B93	358	8.93977e-34	Sodium-coupled monocarboxylate transporter 2	GO:0055085//GO:0006814	transmembrane transport//sodium ion transport	GO:0015293	symporter activity	GO:0016021//GO:0005886	integral to membrane//plasma membrane
CUFF.15342.1	301	297707365	XP_002830479.1	139	4.59032e-08	PREDICTED: hypothetical protein LOC100455985 [Pongo abelii]	31096530	AL772216.15	72	4.79445e-28	Mouse DNA sequence from clone RP23-153M22 on chromosome 2 Contains the 3&apos; end of the Sfmbt2 gene for Scm-like with four mbt domains 2 and a CpG island, complete sequence	--	--	--	--	--	--	--	--	--	--
CUFF.17052.1	4329	18485502	NP_569719.1	2088	0	gamma-butyrobetaine dioxygenase [Mus musculus] gi|21541970|sp|Q924Y0.1|BODG_MOUSE RecName: Full=Gamma-butyrobetaine dioxygenase; AltName: Full=Gamma-butyrobetaine hydroxylase; Short=Gamma-BBH; AltName: Full=Gamma-butyrobetaine,2-oxoglutarate dioxygenase &gt;gi|14192684|gb|AAK54388.1| gamma-butyrobetaine 2-oxoglutarate dioxygenase [Mus musculus] &gt;gi|18043887|gb|AAH19406.1| Butyrobetaine (gamma)…	26093746	AK050010.1	3949	0	Mus musculus adult male liver tumor cDNA, RIKEN full-length enriched library, clone:C730001J16 product:butyrobetaine (gamma), 2-oxoglutarate dioxygenase 1 (gamma-butyrobetaine hydroxylase), full insert sequence	Q924Y0	2088	0	Gamma-butyrobetaine dioxygenase	GO:0055114//GO:0045329	oxidation-reduction process//carnitine biosynthetic process	GO:0016702//GO:0005506//GO:0008270//GO:0008336	oxidoreductase activity, acting on single donors with incorporation of molecular oxygen, incorporation of two atoms of oxygen//iron ion binding//zinc ion binding//gamma-butyrobetaine dioxygenase activity	GO:0015629//GO:0005739	actin cytoskeleton//mitochondrion
CUFF.18224.12	2372	123286707	CAM22976.1	1010	9.49725e-129	dolichol-phosphate (beta-D) mannosyltransferase 1 [Mus musculus]	114688043	NM_010072.3	2106	0	Mus musculus dolichol-phosphate (beta-D) mannosyltransferase 1 (Dpm1), mRNA	O70152	1004	1.33711e-128	Dolichol-phosphate mannosyltransferase	GO:0006506//GO:0019673//GO:0035269//GO:0019348	GPI anchor biosynthetic process//GDP-mannose metabolic process//protein O-linked mannosylation//dolichol metabolic process	GO:0004582//GO:0043178//GO:0004169//GO:0005537	dolichyl-phosphate beta-D-mannosyltransferase activity//alcohol binding//dolichyl-phosphate-mannose-protein mannosyltransferase activity//mannose binding	GO:0005792//GO:0033185//GO:0005789	microsome//dolichol-phosphate-mannose synthase complex//endoplasmic reticulum membrane
CUFF.17202.1	1473	6755276	NP_035364.1	1384	0	DNA repair protein RAD51 homolog 1 [Mus musculus] gi|585772|sp|Q08297.1|RAD51_MOUSE RecName: Full=DNA repair protein RAD51 homolog 1; AltName: Full=RAD51 homolog A &gt;gi|397831|dbj|BAA02961.1| MmRad51 [Mus musculus] &gt;gi|407349|dbj|BAA02718.1| Rad51 protein [Mus musculus] &gt;gi|12847236|dbj|BAB27489.1| unnamed protein product [Mus musculus] &gt;gi|20073272|gb|AAH27384.1| RAD51 homolog (S. cer…	146134472	NM_011234.4	446	0	Mus musculus RAD51 homolog (S. cerevisiae) (Rad51), mRNA	Q08297	1384	0	DNA repair protein RAD51 homolog 1	GO:0006268//GO:0051260//GO:0007131//GO:0051106//GO:0006200//GO:0000724	DNA unwinding involved in replication//protein homooligomerization//reciprocal meiotic recombination//positive regulation of DNA ligation//ATP catabolic process//double-strand break repair via homologous recombination	GO:0005524//GO:0003690//GO:0003697//GO:0042802//GO:0043142//GO:0008022//GO:0003684	ATP binding//double-stranded DNA binding//single-stranded DNA binding//identical protein binding//single-stranded DNA-dependent ATPase activity//protein C-terminus binding//damaged DNA binding	GO:0005739//GO:0016605//GO:0000800//GO:0048471	mitochondrion//PML body//lateral element//perinuclear region of cytoplasm
CUFF.15574.6	1965	351704777	EHB07696.1	1558	0	F-box/WD repeat-containing protein 5 [Heterocephalus glaber]	14789732	BC010776.1	532	0	Mus musculus F-box and WD-40 domain protein 5, mRNA (cDNA clone MGC:18679 IMAGE:4211592), complete cds	Q969U6	1496	0	F-box/WD repeat-containing protein 5	--	--	--	--	--	--
CUFF.18107.6	4809	355722956	AES07737.1	880	4.80542e-105	Protein SYS1-like protein [Mustela putorius furo]	26082679	AK032098.1	4089	0	Mus musculus adult male medulla oblongata cDNA, RIKEN full-length enriched library, clone:6330585I17 product:similar to DJ453C12.4.1 (NOVEL PROTEIN (SIMILAR TO DROSOPHILA CG11753), ISOFORM 1) (FRAGMENT) [Homo sapiens], full insert sequence	Q78S06	815	1.68706e-98	Protein SYS1 homolog	--	--	--	--	--	--
CUFF.15340.1	321	--	--	--	--	--	31096530	AL772216.15	64	1.44231e-23	Mouse DNA sequence from clone RP23-153M22 on chromosome 2 Contains the 3&apos; end of the Sfmbt2 gene for Scm-like with four mbt domains 2 and a CpG island, complete sequence	--	--	--	--	--	--	--	--	--	--
CUFF.17453.8	1163	123858415	CAM17545.1	888	2.06766e-114	nucleolar protein 5A [Mus musculus]	354798946	JN963447.1	838	0	Mus musculus targeted non-conditional, lacZ-tagged mutant allele AI837181:tm1e(KOMP)Wtsi; transgenic	Q9D6Z1	164	5.62145e-11	Nucleolar protein 56	GO:0042254	ribosome biogenesis	GO:0030515	snoRNA binding	GO:0005634//GO:0005732//GO:0005737//GO:0070761	nucleus//small nucleolar ribonucleoprotein complex//cytoplasm//pre-snoRNP complex
CUFF.16994.1	1423	123241987	CAM17231.1	1772	0	coiled-coil domain containing 73 [Mus musculus]	167900443	NM_177600.4	1256	0	Mus musculus coiled-coil domain containing 73 (Ccdc73), mRNA	Q8CDM4	1751	0	Coiled-coil domain-containing protein 73	--	--	--	--	--	--
CUFF.17238.1	5029	167900427	NP_663353.3	3861	0	cytosolic phospholipase A2 beta [Mus musculus] gi|220941522|emb|CAX15786.1| phospholipase A2, group IVB (cytosolic) [Mus musculus]	67514214	BC098210.1	76	5.31292e-29	Mus musculus phospholipase A2, group IVB (cytosolic), mRNA (cDNA clone IMAGE:6826157)	P0C871	3824	0	Cytosolic phospholipase A2 beta	--	--	GO:0004622//GO:0004623	lysophospholipase activity//phospholipase A2 activity	--	--
CUFF.18493.4	1505	149033950	EDL88733.1	489	1.13798e-162	glucocorticoid modulatory element binding protein 2, isoform CRA_b [Rattus norvegicus]	118130813	NM_198169.2	1050	0	Mus musculus glucocorticoid modulatory element binding protein 2 (Gmeb2), mRNA	P58929	489	4.39458e-163	Glucocorticoid modulatory element-binding protein 2	GO:0006355	regulation of transcription, DNA-dependent	GO:0003677//GO:0046872//GO:0003713	DNA binding//metal ion binding//transcription coactivator activity	GO:0005730//GO:0005737	nucleolus//cytoplasm
CUFF.15339.1	317	--	--	--	--	--	31096530	AL772216.15	58	3.07885e-20	Mouse DNA sequence from clone RP23-153M22 on chromosome 2 Contains the 3&apos; end of the Sfmbt2 gene for Scm-like with four mbt domains 2 and a CpG island, complete sequence	--	--	--	--	--	--	--	--	--	--
CUFF.17831.4	3399	2636676	AAC53460.1	992	7.84917e-123	Bcl-x-beta [Mus musculus]	21537530	AL731857.9	124	7.42486e-56	Mouse DNA sequence from clone RP23-106A3 on chromosome 2 Contains the 5&apos; end of the Tpx2 gene for TPX2, microtubule-associated protein homolog (Xenopus laevis), the Bcl2l1 gene for Bcl2-like 1, the Cox4i2 gene for cytochrome c oxidase subunit IV isoform 2, a high mobility group box 1 (Hmgb1) pseudogene, the Id1 gene for inhibitor of DNA binding 1 and two CpG islands, complete sequence	P53563	231	2.47283e-19	Bcl-2-like protein 1	GO:0043154//GO:0008584//GO:0090005//GO:0090201//GO:0043065//GO:0046898//GO:0046902//GO:0000910//GO:0043524//GO:2001243//GO:0001541//GO:0007281//GO:0034097//GO:0007283//GO:0060154//GO:0009566//GO:0045768//GO:0071480//GO:0001701//GO:0071230//GO:0071780//GO:0040007//GO:0051881//GO:0071312//GO:0008284	negative regulation of cysteine-type endopeptidase activity involved in apoptotic process//male gonad development//negative regulation of establishment of protein localization in plasma membrane//negative regulation of release of cytochrome c from mitochondria//positive regulation of apoptotic process//response to cycloheximide//regulation of mitochondrial membrane permeability//cytokinesis//nega…	GO:0019901//GO:0042802//GO:0070215//GO:0043027//GO:0051434//GO:0046982	protein kinase binding//identical protein binding//MDM2 binding//cysteine-type endopeptidase inhibitor activity involved in apoptotic process//BH3 domain binding//protein heterodimerization activity	GO:0097136//GO:0005741//GO:0005829//GO:0016021//GO:0005813	Bcl-2 family protein complex//mitochondrial outer membrane//cytosol//integral to membrane//centrosome
CUFF.16161.5	3146	123232165	CAM17333.1	508	2.53195e-53	TRAF family member-associated Nf-kappa B activator [Mus musculus] gi|123233556|emb|CAM25507.1| TRAF family member-associated Nf-kappa B activator [Mus musculus]	26082396	AK031559.1	66	1.19882e-23	Mus musculus 13 days embryo male testis cDNA, RIKEN full-length enriched library, clone:6030452J09 product:TRAF family member-associated Nf-kappa B activator, full insert sequence	P70347	204	3.28775e-68	TRAF family member-associated NF-kappa-B activator	GO:0007249	I-kappaB kinase/NF-kappaB cascade	GO:0005515//GO:0008270	protein binding//zinc ion binding	GO:0005737	cytoplasm
CUFF.17468.1	5574	225703039	NP_937819.2	3108	0	FAST kinase domain-containing protein 5 [Mus musculus] gi|225703041|ref|NP_001139556.1| FAST kinase domain-containing protein 5 [Mus musculus] &gt;gi|74180805|dbj|BAE25612.1| unnamed protein product [Mus musculus] &gt;gi|122889933|emb|CAM13271.1| FAST kinase domains 5 [Mus musculus]	364502971	NM_001255993.1	112	5.72831e-49	Mus musculus U box domain containing 5 (Ubox5), transcript variant 1, mRNA	Q7TMV3	2863	0	FAST kinase domain-containing protein 5	GO:0045333	cellular respiration	GO:0004672	protein kinase activity	GO:0005739	mitochondrion
CUFF.16450.3	1897	34368584	NP_081210.2	171	5.34559e-10	zinc finger CCCH domain-containing protein 15 [Mus musculus] gi|172044639|sp|Q3TIV5.2|ZC3HF_MOUSE RecName: Full=Zinc finger CCCH domain-containing protein 15; AltName: Full=DRG family-regulatory protein 1; AltName: Full=Epo-immediate response gene protein FM22 &gt;gi|21619352|gb|AAH31845.1| Zinc finger CCCH-type containing 15 [Mus musculus] &gt;gi|37194673|gb|AAH58229.1| Zinc finger CCCH-type con…	118130305	NM_026934.3	254	2.22646e-128	Mus musculus zinc finger CCCH-type containing 15 (Zc3h15), mRNA	Q3TIV5	171	1.55379e-11	Zinc finger CCCH domain-containing protein 15	GO:0019221	cytokine-mediated signaling pathway	GO:0008270//GO:0003676	zinc ion binding//nucleic acid binding	GO:0005730//GO:0005737	nucleolus//cytoplasm
CUFF.18465.3	1731	--	--	182	3.38863e-11	alpha-3 type IX collagen [Mus musculus]	26086560	AK038481.1	1380	0	Mus musculus adult male hypothalamus cDNA, RIKEN full-length enriched library, clone:A230019I20 product:ALPHA-3 TYPE IX COLLAGEN (FRAGMENT) - like [Mus musculus], full insert sequence	Q14050	186	3.31827e-13	Collagen alpha-3(IX) chain	--	--	--	--	GO:0005594	collagen type IX
CUFF.15759.5	5122	50510751	BAD32361.1	4770	0	mKIAA1003 protein [Mus musculus]	50927528	BC079674.1	4968	0	Mus musculus ubiquitin specific peptidase 20, mRNA (cDNA clone MGC:90775 IMAGE:30531994), complete cds	Q8C6M1	4570	0	Ubiquitin carboxyl-terminal hydrolase 20	GO:0071108//GO:0008277//GO:0006511//GO:0006897//GO:0070536	protein K48-linked deubiquitination//regulation of G-protein coupled receptor protein signaling pathway//ubiquitin-dependent protein catabolic process//endocytosis//protein K63-linked deubiquitination	GO:0004221//GO:0001664//GO:0004197//GO:0008270	ubiquitin thiolesterase activity//G-protein coupled receptor binding//cysteine-type endopeptidase activity//zinc ion binding	GO:0005737	cytoplasm
CUFF.15774.6	6158	162951870	NP_001106174.1	256	5.92254e-19	tyrosine-protein kinase ABL1 isoform a [Mus musculus] gi|37590684|gb|AAH59260.1| Abl1 protein [Mus musculus] &gt;gi|74355546|gb|AAI03771.1| Abl1 protein [Mus musculus] &gt;gi|123236043|emb|CAM26563.1| v-abl Abelson murine leukemia oncogene 1 [Mus musculus]	162951864	NM_009594.3	5623	0	Mus musculus c-abl oncogene 1, non-receptor tyrosine kinase (Abl1), transcript variant 2, mRNA	P00520	5150	0	Tyrosine-protein kinase ABL1	GO:2001020//GO:0043065//GO:0006914//GO:0051353//GO:0006897//GO:0018108//GO:0006281//GO:0006975//GO:0030036//GO:0071901//GO:0007155//GO:0042770//GO:0051726	regulation of response to DNA damage stimulus//positive regulation of apoptotic process//autophagy//positive regulation of oxidoreductase activity//endocytosis//peptidyl-tyrosine phosphorylation//DNA repair//DNA damage induced protein phosphorylation//actin cytoskeleton organization//negative regulation of protein serine/threonine kinase activity//cell adhesion//signal transduction in response to…	GO:0000287//GO:0003677//GO:0005524//GO:0051019//GO:0017124//GO:0070064//GO:0030145//GO:0004715//GO:0008022	magnesium ion binding//DNA binding//ATP binding//mitogen-activated protein kinase binding//SH3 domain binding//proline-rich region binding//manganese ion binding//non-membrane spanning protein tyrosine kinase activity//protein C-terminus binding	GO:0005730//GO:0005829//GO:0005739//GO:0005856//GO:0048471//GO:0001726	nucleolus//cytosol//mitochondrion//cytoskeleton//perinuclear region of cytoplasm//ruffle
CUFF.16279.3	2598	6753644	NP_034183.1	430	2.47589e-86	homeobox protein DLX-1 [Mus musculus] gi|209915607|ref|NP_001094001.1| homeobox protein DLX-1 [Rattus norvegicus] &gt;gi|2495275|sp|Q64317.1|DLX1_MOUSE RecName: Full=Homeobox protein DLX-1 &gt;gi|1477586|gb|AAB40899.1| DLX-1 [Mus musculus] &gt;gi|1477588|gb|AAB40900.1| DLX-1 [Mus musculus] &gt;gi|50927502|gb|AAH79609.1| Distal-less homeobox 1 [Mus musculus] &gt;gi|123233585|emb|CAM23834.1| distal…	50927501	BC079609.1	679	0	Mus musculus distal-less homeobox 1, mRNA (cDNA clone MGC:90710 IMAGE:30360273), complete cds	Q64317	430	8.52477e-88	Homeobox protein DLX-1	GO:0021766//GO:0043524//GO:0048715//GO:0042475//GO:0000122//GO:0021893//GO:0021882//GO:0009954//GO:0048706	hippocampus development//negative regulation of neuron apoptotic process//negative regulation of oligodendrocyte differentiation//odontogenesis of dentin-containing tooth//negative regulation of transcription from RNA polymerase II promoter//cerebral cortex GABAergic interneuron fate commitment//regulation of transcription from RNA polymerase II promoter involved in forebrain neuron fate commitme…	GO:0000976//GO:0003682//GO:0003700	transcription regulatory region sequence-specific DNA binding//chromatin binding//sequence-specific DNA binding transcription factor activity	GO:0005634	nucleus
CUFF.15751.7	1411	148228839	NP_001090080.1	336	2.53428e-95	alpha N-terminal protein methyltransferase 1A-A [Xenopus laevis] gi|123904455|sp|Q4KL94.1|NT1AA_XENLA RecName: Full=Alpha N-terminal protein methyltransferase 1A-A; AltName: Full=Methyltransferase-like protein 11A-A; AltName: Full=X-Pro-Lys N-terminal protein methyltransferase 1A-A; Short=NTM1A-A &gt;gi|68533926|gb|AAH99343.1| MGC116538 protein [Xenopus laevis]	354796223	JN960724.1	177	1.04809e-85	Mus musculus targeted non-conditional, lacZ-tagged mutant allele Mettl11a:tm1e(EUCOMM)Wtsi; transgenic	Q4KL94	336	9.0286e-97	Alpha N-terminal protein methyltransferase 1A-A	GO:0007051//GO:0035573//GO:0007059//GO:0035572//GO:0018016	spindle organization//N-terminal peptidyl-serine trimethylation//chromosome segregation//N-terminal peptidyl-serine dimethylation//N-terminal peptidyl-proline dimethylation	GO:0008276	protein methyltransferase activity	GO:0005634	nucleus
CUFF.17291.3	3253	168984369	CAQ11149.1	1257	1.10557e-157	FERM domain containing 5 [Mus musculus] gi|168984390|emb|CAQ12954.1| FERM domain containing 5 [Mus musculus]	115298679	NM_172673.3	805	0	Mus musculus FERM domain containing 5 (Frmd5), mRNA	Q6P5H6	1257	4.18994e-159	FERM domain-containing protein 5	--	--	--	--	--	--
CUFF.15621.1	2297	146134374	NP_001078877.1	649	7.4407e-74	serologically defined colon cancer antigen 3 homolog isoform 4 [Mus musculus] gi|21411466|gb|AAH31199.1| Sdccag3 protein [Mus musculus] &gt;gi|123228057|emb|CAM20317.1| serologically defined colon cancer antigen 3 [Mus musculus] &gt;gi|148676360|gb|EDL08307.1| mCG18732, isoform CRA_a [Mus musculus]	26104127	AK087227.1	1555	0	Mus musculus 0 day neonate lung cDNA, RIKEN full-length enriched library, clone:E030037D01 product:ANTIGEN NY-CO-3 (FRAGMENT) homolog [Homo sapiens], full insert sequence	A2AIW0	649	1.64415e-74	Serologically defined colon cancer antigen 3 homolog	--	--	--	--	GO:0005737	cytoplasm
CUFF.17127.9	396	1480686	AAC52810.1	345	1.24575e-39	mutant formin, partial [Mus musculus]	223459857	BC138036.1	203	9.76313e-101	Mus musculus formin 1, mRNA (cDNA clone MGC:169660 IMAGE:8861055), complete cds	Q05860	367	3.34467e-39	Formin-1	GO:0035137//GO:0035136//GO:0010467//GO:0051127//GO:0048705	hindlimb morphogenesis//forelimb morphogenesis//gene expression//positive regulation of actin nucleation//skeletal system morphogenesis	GO:0003677//GO:0003779//GO:0017124	DNA binding//actin binding//SH3 domain binding	GO:0005634//GO:0005737//GO:0005912//GO:0015629//GO:0005886	nucleus//cytoplasm//adherens junction//actin cytoskeleton//plasma membrane
CUFF.16411.1	1847	114326541	NP_001041641.1	2266	0	ceramide kinase-like [Mus musculus] gi|123123329|emb|CAM21357.1| ceramide kinase-like [Mus musculus] &gt;gi|148921922|gb|AAI46454.1| Ceramide kinase-like [synthetic construct] &gt;gi|157170202|gb|AAI53072.1| Ceramide kinase-like [synthetic construct] &gt;gi|341867002|gb|AEK85685.1| ceramide kinase-like isoform 1 [Mus musculus]	341867035	HQ426691.1	1479	0	Mus musculus clone m12 ceramide kinase-like isoform 8 mRNA, complete cds	Q49MI3	1612	0	Ceramide kinase-like protein	GO:0016310//GO:0006916	phosphorylation//anti-apoptosis	GO:0016301	kinase activity	GO:0005783//GO:0005730//GO:0005794	endoplasmic reticulum//nucleolus//Golgi apparatus
CUFF.15852.8	3154	--	--	4534	0	RecName: Full=GTPase-activating protein and VPS9 domain-containing protein 1; AltName: Full=GAPex-5; AltName: Full=Rab5-activating protein 6	344271916	XM_003407735.1	320	7.62163e-165	PREDICTED: Loxodonta africana GTPase activating protein and VPS9 domains 1 (GAPVD1), mRNA	Q6PAR5	4534	0	GTPase-activating protein and VPS9 domain-containing protein 1	--	--	--	--	--	--
CUFF.16328.13	4126	74004656	XP_535970.2	2222	0	PREDICTED: cyclic AMP-dependent transcription factor ATF-2 isoform 1 [Canis lupus familiaris]	52139129	BC082596.1	79	9.35457e-31	Mus musculus activating transcription factor 2, mRNA (cDNA clone MGC:105222 IMAGE:30649207), complete cds	P15336	2215	0	Cyclic AMP-dependent transcription factor ATF-2	--	--	--	--	--	--
CUFF.16641.2	1877	30142695	NP_839980.1	2527	0	preferentially expressed antigen in melanoma like 6 [Mus musculus] gi|29422154|gb|AAO84500.1| PRAMEl6 [Mus musculus] &gt;gi|123233342|emb|CAM16559.1| preferentially expressed antigen in melanoma like 6 [Mus musculus] &gt;gi|147897753|gb|AAI40408.1| Preferentially expressed antigen in melanoma like 6 [synthetic construct] &gt;gi|148695447|gb|EDL27394.1| preferentially expressed antigen in melanoma…	74143255	AK139830.1	1571	0	Mus musculus 2 cells egg cDNA, RIKEN full-length enriched library, clone:B020023N08 product:preferentially expressed antigen in melanoma like 6, full insert sequence	Q5TYX0	803	1.16537e-97	PRAME family member 5	--	--	--	--	--	--
CUFF.15582.4	998	74194030	BAE36932.1	968	2.33166e-123	unnamed protein product [Mus musculus]	74194029	AK162461.1	33	8.22855e-06	Mus musculus 12 days embryo embryonic body between diaphragm region and neck cDNA, RIKEN full-length enriched library, clone:9430064P18 product:Hypothetical small GTPase (Fragment) homolog [Mus musculus], full insert sequence	Q5U3K5	968	2.95343e-123	Rab-like protein 1	GO:0007264	small GTPase mediated signal transduction	GO:0005525	GTP binding	GO:0005634//GO:0005813	nucleus//centrosome
CUFF.15845.4	2502	114053107	NP_001039918.1	1135	1.07265e-144	pre-B-cell leukemia homeobox 3 [Bos taurus] gi|344271908|ref|XP_003407779.1| PREDICTED: pre-B-cell leukemia transcription factor 3 isoform 2 [Loxodonta africana] &gt;gi|348570064|ref|XP_003470817.1| PREDICTED: pre-B-cell leukemia transcription factor 3 isoform 2 [Cavia porcellus] &gt;gi|2432017|gb|AAB71195.1| PBX3b [Mus musculus] &gt;gi|82571626|gb|AAI10145.1| Pre-B-cell leukemia homeobox 3 [Bos …	--	--	2015	0	Mus musculus transcription factor PBX3b (PBX3b) mRNA, complete cds	O35317	163	2.29834e-10	Pre-B-cell leukemia transcription factor 3	GO:0006355//GO:0021516//GO:0008344//GO:0048666//GO:0002087	regulation of transcription, DNA-dependent//dorsal spinal cord development//adult locomotory behavior//neuron development//regulation of respiratory gaseous exchange by neurological system process	GO:0005515//GO:0043565//GO:0003700	protein binding//sequence-specific DNA binding//sequence-specific DNA binding transcription factor activity	GO:0005667	transcription factor complex
CUFF.17335.3	5095	220864583	CAM20169.2	2445	0	myelin basic protein expression factor 2, repressor [Mus musculus] gi|220941615|emb|CAM27708.2| myelin basic protein expression factor 2, repressor [Mus musculus]	26330349	AK034990.1	3411	0	Mus musculus 12 days embryo embryonic body between diaphragm region and neck cDNA, RIKEN full-length enriched library, clone:9430071B01 product:myelin basic protein expression factor 2, repressor, full insert sequence	Q8C854	2410	0	Myelin expression factor 2	--	--	--	--	--	--
CUFF.15604.2	1303	123208919	CAM20879.1	1077	8.44306e-143	ubiquitin associated domain containing 1 [Mus musculus]	12835088	AK004060.1	814	0	Mus musculus 18-day embryo whole body cDNA, RIKEN full-length enriched library, clone:1110033G07 product:weakly similar to PUTATIVE GLIALBLASTOMA CELL DIFFERENTIATION-RELATED PROTEIN [Homo sapiens], full insert sequence	Q8VDI7	200	1.75014e-15	Ubiquitin-associated domain-containing protein 1	--	--	--	--	GO:0005794//GO:0005886	Golgi apparatus//plasma membrane
CUFF.17192.4	1769	228008377	NP_080688.2	152	5.8893e-08	small kinetochore-associated protein [Mus musculus] gi|125991200|sp|Q9D9Z1.2|SKAP_MOUSE RecName: Full=Small kinetochore-associated protein; Short=SKAP; AltName: Full=Kinetochore-localized astrin-binding protein; Short=Kinastrin; AltName: Full=TRAF4-associated factor 1 &gt;gi|126541067|emb|CAM46002.1| DNA segment, Chr 2, ERATO Doi 750, expressed [Mus musculus] &gt;gi|148695981|gb|EDL27928.1| DNA s…	228008376	NM_026412.3	78	1.42745e-30	Mus musculus DNA segment, Chr 2, ERATO Doi 750, expressed (D2Ertd750e), mRNA	Q9D9Z1	152	1.71182e-09	Small kinetochore-associated protein	GO:0051301//GO:0007067	cell division//mitosis	GO:0005515	protein binding	GO:0005634//GO:0005874//GO:0000776//GO:0005737	nucleus//microtubule//kinetochore//cytoplasm
CUFF.17376.5	2893	157824154	NP_001099973.1	693	4.04087e-81	stAR-related lipid transfer protein 7, mitochondrial [Rattus norvegicus] gi|149023218|gb|EDL80112.1| START domain containing 7 (predicted) [Rattus norvegicus]	354793933	JN958434.1	85	3.01908e-34	Mus musculus targeted non-conditional, lacZ-tagged mutant allele Stard7:tm1e(EUCOMM)Wtsi; transgenic	Q8R1R3	697	7.49956e-81	StAR-related lipid transfer protein 7, mitochondrial	--	--	--	--	--	--
CUFF.15682.2	2958	22507323	NP_683730.1	2496	0	general transcription factor 3C polypeptide 5 [Mus musculus] gi|20073342|gb|AAH27055.1| General transcription factor IIIC, polypeptide 5 [Mus musculus] &gt;gi|24659608|gb|AAH39171.1| General transcription factor IIIC, polypeptide 5 [Mus musculus] &gt;gi|74150947|dbj|BAE27608.1| unnamed protein product [Mus musculus] &gt;gi|123211200|emb|CAM22289.1| general transcription factor IIIC, polypeptide 5…	158636005	NM_148928.2	2739	0	Mus musculus general transcription factor IIIC, polypeptide 5 (Gtf3c5), mRNA	Q8R2T8	2479	0	General transcription factor 3C polypeptide 5	GO:0006351	transcription, DNA-dependent	GO:0003677	DNA binding	GO:0000127	transcription factor TFIIIC complex
CUFF.15729.4	2693	305682577	NP_766248.3	566	2.07216e-61	uncharacterized protein C9orf114 homolog [Mus musculus] gi|109861106|sp|Q3UHX9.1|CI114_MOUSE RecName: Full=Uncharacterized protein C9orf114 homolog &gt;gi|74151214|dbj|BAE27727.1| unnamed protein product [Mus musculus] &gt;gi|123232135|emb|CAM20564.1| DNA segment Chr 2 Wayne State University 81 expressed [Mus musculus] &gt;gi|148676498|gb|EDL08445.1| DNA segment, Chr 2, Wayne State University 81,…	51593244	BC078441.1	65	3.68673e-23	Mus musculus DNA segment, Chr 2, Wayne State University 81, expressed, mRNA (cDNA clone MGC:90552 IMAGE:5686308), complete cds	Q3UHX9	566	6.02309e-63	Uncharacterized protein C9orf114 homolog	--	--	--	--	--	--
CUFF.15423.4	1353	148676153	EDL08100.1	1442	0	DnaJ (Hsp40) homolog, subfamily C, member 1, isoform CRA_b [Mus musculus]	22832914	BC037771.1	1087	0	Mus musculus, clone IMAGE:1511612, mRNA	Q61712	193	2.16941e-14	DnaJ homolog subfamily C member 1	GO:0006457//GO:0006417//GO:0050708	protein folding//regulation of translation//regulation of protein secretion	GO:0043022//GO:0003677//GO:0031072//GO:0051087//GO:0051082	ribosome binding//DNA binding//heat shock protein binding//chaperone binding//unfolded protein binding	GO:0005788//GO:0005634//GO:0005792//GO:0016021	endoplasmic reticulum lumen//nucleus//microsome//integral to membrane
CUFF.16426.9	1056	123233487	CAM23080.1	863	1.20092e-112	nucleoporin 35 [Mus musculus]	298231197	NM_001190179.1	639	0	Mus musculus nucleoporin 35 (Nup35), transcript variant 2, mRNA	Q8R4R6	863	2.63832e-112	Nucleoporin NUP53	--	--	--	--	GO:0031965//GO:0045111//GO:0005886	nuclear membrane//intermediate filament cytoskeleton//plasma membrane
CUFF.15365.3	1816	241982810	NP_796242.2	1659	0	ankyrin repeat domain-containing protein 16 [Mus musculus] gi|190359896|sp|A2AS55.1|ANR16_MOUSE RecName: Full=Ankyrin repeat domain-containing protein 16 &gt;gi|123232822|emb|CAM20367.1| ankyrin repeat domain 16 [Mus musculus] &gt;gi|148676089|gb|EDL08036.1| ankyrin repeat domain 16, isoform CRA_d [Mus musculus]	18256067	BC021802.1	1447	0	Mus musculus cDNA clone IMAGE:3602055	A2AS55	1659	0	Ankyrin repeat domain-containing protein 16	--	--	--	--	--	--
CUFF.15623.2	1520	123228049	CAM20309.1	1413	0	inositol polyphosphate-5-phosphatase E [Mus musculus] gi|148676366|gb|EDL08313.1| inositol polyphosphate-5-phosphatase E, isoform CRA_a [Mus musculus]	31981235	NM_033134.2	206	8.55999e-102	Mus musculus inositol polyphosphate-5-phosphatase E (Inpp5e), nuclear gene encoding mitochondrial protein, mRNA gi|31088949|gb|BC052717.1| Mus musculus inositol polyphosphate-5-phosphatase E, mRNA (cDNA clone MGC:63408 IMAGE:6837339), complete cds	Q9JII1	1408	0	72 kDa inositol polyphosphate 5-phosphatase	GO:0010976//GO:0046854//GO:0006508//GO:0046855//GO:0046856	positive regulation of neuron projection development//phosphatidylinositol phosphorylation//proteolysis//inositol phosphate dephosphorylation//phosphatidylinositol dephosphorylation	GO:0004222//GO:0004445//GO:0008270//GO:0004439	metalloendopeptidase activity//inositol-polyphosphate 5-phosphatase activity//zinc ion binding//phosphatidylinositol-4,5-bisphosphate 5-phosphatase activity	GO:0005856//GO:0000139//GO:0035085//GO:0005739//GO:0005886	cytoskeleton//Golgi membrane//cilium axoneme//mitochondrion//plasma membrane
CUFF.18504.6	1648	148675482	EDL07429.1	1220	1.16401e-158	uridine-cytidine kinase 1-like 1, isoform CRA_c [Mus musculus]	354789269	JN953770.1	66	6.22199e-24	Mus musculus targeted KO-first, conditional ready, lacZ-tagged mutant allele Uckl1:tm1a(EUCOMM)Hmgu; transgenic	Q91YL3	1204	1.64734e-157	Uridine-cytidine kinase-like 1	GO:0016310	phosphorylation	GO:0005524//GO:0004849//GO:0016773	ATP binding//uridine kinase activity//phosphotransferase activity, alcohol group as acceptor	GO:0005783//GO:0005634	endoplasmic reticulum//nucleus
CUFF.18480.6	2355	148675423	EDL07370.1	378	6.76477e-180	ADP-ribosylation factor GTPase activating protein 1, isoform CRA_f [Mus musculus]	295148132	NM_001177709.1	774	0	Mus musculus ADP-ribosylation factor GTPase activating protein 1 (Arfgap1), transcript variant 3, mRNA	Q9EPJ9	345	2.15122e-165	ADP-ribosylation factor GTPase-activating protein 1	GO:0032312//GO:0043547//GO:0015031//GO:0016192	regulation of ARF GTPase activity//positive regulation of GTPase activity//protein transport//vesicle-mediated transport	GO:0008060//GO:0008270	ARF GTPase activator activity//zinc ion binding	GO:0000139	Golgi membrane
CUFF.17799.3	1329	148674008	EDL05955.1	1142	2.59666e-152	TBC1 domain family, member 20, isoform CRA_a [Mus musculus]	146135006	NM_024196.3	701	0	Mus musculus TBC1 domain family, member 20 (Tbc1d20), mRNA	Q9D9I4	1141	1.02383e-151	TBC1 domain family member 20	GO:0032851	positive regulation of Rab GTPase activity	GO:0005097	Rab GTPase activator activity	GO:0005622//GO:0016021	intracellular//integral to membrane
CUFF.17937.1	5662	124487307	NP_766262.2	4908	0	PHD finger protein 20 [Mus musculus] gi|32699545|sp|Q8BLG0.2|PHF20_MOUSE RecName: Full=PHD finger protein 20; AltName: Full=Hepatocellular carcinoma-associated antigen 58 homolog &gt;gi|123212046|emb|CAM26751.1| PHD finger protein 20 [Mus musculus] &gt;gi|148674241|gb|EDL06188.1| mCG5243, isoform CRA_b [Mus musculus]	124487306	NM_172674.2	5582	0	Mus musculus PHD finger protein 20 (Phf20), mRNA	Q8BLG0	4908	0	PHD finger protein 20	GO:0043984//GO:0006355//GO:0043981//GO:0043982	histone H4-K16 acetylation//regulation of transcription, DNA-dependent//histone H4-K5 acetylation//histone H4-K8 acetylation	GO:0003677//GO:0008270	DNA binding//zinc ion binding	GO:0071339//GO:0000123	MLL1 complex//histone acetyltransferase complex
CUFF.17006.4	8591	148695801	EDL27748.1	149	2.01496e-06	paired box gene 6, isoform CRA_d [Mus musculus]	354782886	JN947387.1	47	1.20211e-12	Mus musculus targeted KO-first, conditional ready, lacZ-tagged mutant allele Pax6:tm1a(EUCOMM)Wtsi; transgenic	P63016	1830	0	Paired box protein Pax-6	GO:0001568//GO:0042593//GO:0021983//GO:0030858//GO:0007224//GO:0002052//GO:0002088//GO:0007411//GO:0021796//GO:0061303//GO:0021905//GO:0021778//GO:0048505//GO:0001764//GO:0003322//GO:0045944//GO:0033365//GO:0021798//GO:0042462//GO:0030902//GO:0030216//GO:0023019//GO:0021797//GO:0030334//GO:0021902//GO:0032808//GO:0021913//GO:0048596//GO:0001709//GO:0042660//GO:0021918//GO:0061072//GO:0009950//GO:…	blood vessel development//glucose homeostasis//pituitary gland development//positive regulation of epithelial cell differentiation//smoothened signaling pathway//positive regulation of neuroblast proliferation//lens development in camera-type eye//axon guidance//cerebral cortex regionalization//cornea development in camera-type eye//forebrain-midbrain boundary formation//oligodendrocyte cell fate…	GO:0000981//GO:0031625//GO:0003690//GO:0019901//GO:0070410//GO:0071837//GO:0000979//GO:0070412//GO:0003680//GO:0035035//GO:0008134	sequence-specific DNA binding RNA polymerase II transcription factor activity//ubiquitin protein ligase binding//double-stranded DNA binding//protein kinase binding//co-SMAD binding//HMG box domain binding//RNA polymerase II core promoter sequence-specific DNA binding//R-SMAD binding//AT DNA binding//histone acetyltransferase binding//transcription factor binding	GO:0005737//GO:0000790//GO:0005667	cytoplasm//nuclear chromatin//transcription factor complex
CUFF.17479.6	2676	254587924	NP_291093.2	412	1.42514e-38	disintegrin and metalloproteinase domain-containing protein 33 isoform 1 precursor [Mus musculus] gi|341940607|sp|Q923W9.3|ADA33_MOUSE RecName: Full=Disintegrin and metalloproteinase domain-containing protein 33; Short=ADAM 33; Flags: Precursor &gt;gi|18874523|gb|AAL79834.1|AF472524_1 metalloprotease/disintegrin ADAM33 [Mus musculus] &gt;gi|123229991|emb|CAM18045.1| a disintegrin and metallopepti…	254587923	NM_033615.2	236	3.20243e-118	Mus musculus a disintegrin and metallopeptidase domain 33 (Adam33), transcript variant 1, mRNA	Q923W9	412	4.1424e-40	Disintegrin and metalloproteinase domain-containing protein 33	GO:0042035//GO:0006508//GO:0007229//GO:0042127	regulation of cytokine biosynthetic process//proteolysis//integrin-mediated signaling pathway//regulation of cell proliferation	GO:0004222//GO:0008270	metalloendopeptidase activity//zinc ion binding	GO:0016021	integral to membrane
CUFF.15629.9	1390	257096010	NP_848538.3	316	1.57462e-120	epidermal growth factor-like protein 7 isoform 1 precursor [Mus musculus] gi|257096016|ref|NP_942017.2| epidermal growth factor-like protein 7 isoform 1 precursor [Mus musculus] &gt;gi|257096020|ref|NP_001158036.1| epidermal growth factor-like protein 7 isoform 1 precursor [Mus musculus] &gt;gi|6013329|gb|AAF01322.1|AF184973_1 NOTCH4-like protein [Mus musculus] &gt;gi|32329204|gb|AAP74732.1| EGF-…	354798236	JN962737.1	98	8.50322e-42	Mus musculus targeted KO-first, conditional ready, lacZ-tagged mutant allele Egfl7:tm1a(EUCOMM)Wtsi; transgenic	Q9QXT5	316	3.002e-120	Epidermal growth factor-like protein 7	GO:0030154//GO:0001525//GO:0030336	cell differentiation//angiogenesis//negative regulation of cell migration	GO:0005509	calcium ion binding	GO:0005615	extracellular space
CUFF.16468.2	4442	213385308	NP_061252.2	2296	0	calcitonin gene-related peptide type 1 receptor precursor [Mus musculus] gi|37077950|sp|Q9R1W5.2|CALRL_MOUSE RecName: Full=Calcitonin gene-related peptide type 1 receptor; Short=CGRP type 1 receptor; AltName: Full=Calcitonin receptor-like receptor; Flags: Precursor &gt;gi|6644378|gb|AAF21037.1|AF209905_1 calcitonin receptor-like receptor [Mus musculus] &gt;gi|123232152|emb|CAM17379.1| calcitonin …	--	--	3966	0	Mus musculus calcitonin receptor-like receptor mRNA, complete cds	Q9R1W5	2296	0	Calcitonin gene-related peptide type 1 receptor	GO:0071329//GO:0031623//GO:0050728//GO:0006937//GO:0007189//GO:0015031//GO:0030819//GO:0001525//GO:0007507//GO:0006816//GO:0048661	cellular response to sucrose stimulus//receptor internalization//negative regulation of inflammatory response//regulation of muscle contraction//adenylate cyclase-activating G-protein coupled receptor signaling pathway//protein transport//positive regulation of cAMP biosynthetic process//angiogenesis//heart development//calcium ion transport//positive regulation of smooth muscle cell proliferation	GO:0008565//GO:0001635//GO:0001605//GO:0004948	protein transporter activity//calcitonin gene-related polypeptide receptor activity//adrenomedullin receptor activity//calcitonin receptor activity	GO:0005783//GO:0016021//GO:0005886//GO:0005764//GO:0005768	endoplasmic reticulum//integral to membrane//plasma membrane//lysosome//endosome
CUFF.15330.1	321	--	--	--	--	--	31096530	AL772216.15	67	3.10005e-25	Mouse DNA sequence from clone RP23-153M22 on chromosome 2 Contains the 3&apos; end of the Sfmbt2 gene for Scm-like with four mbt domains 2 and a CpG island, complete sequence	--	--	--	--	--	--	--	--	--	--
CUFF.18204.8	4106	34536684	BAC87669.1	1250	2.39287e-157	unnamed protein product [Mus musculus]	34536683	AK129013.1	3684	0	Mus musculus cDNA fis, clone TRACH3032372	Q4L208	232	1.52518e-77	Sodium/hydrogen exchanger 8	GO:0051453//GO:0071805//GO:0015992//GO:0006814	regulation of intracellular pH//potassium ion transmembrane transport//proton transport//sodium ion transport	GO:0015386//GO:0015385	potassium:hydrogen antiporter activity//sodium:hydrogen antiporter activity	GO:0005794//GO:0016021	Golgi apparatus//integral to membrane
CUFF.17233.6	956	148696027	EDL27974.1	1448	0	TYRO3 protein tyrosine kinase 3 [Mus musculus]	68989242	NM_019392.2	817	0	Mus musculus TYRO3 protein tyrosine kinase 3 (Tyro3), mRNA gi|41946829|gb|BC066058.1| Mus musculus TYRO3 protein tyrosine kinase 3, mRNA (cDNA clone MGC:90132 IMAGE:6834015), complete cds	P55144	1448	0	Tyrosine-protein kinase receptor TYRO3	GO:0060068//GO:0051250//GO:0043491//GO:0034122//GO:0007283//GO:0050728//GO:0042698//GO:0045824//GO:0034446//GO:0001779//GO:0043524//GO:0032940//GO:0043277//GO:0046777//GO:0021885//GO:0070050//GO:0070527	vagina development//negative regulation of lymphocyte activation//protein kinase B signaling cascade//negative regulation of toll-like receptor signaling pathway//spermatogenesis//negative regulation of inflammatory response//ovulation cycle//negative regulation of innate immune response//substrate adhesion-dependent cell spreading//natural killer cell differentiation//negative regulation of neur…	GO:0005524//GO:0046982//GO:0004714//GO:0043548	ATP binding//protein heterodimerization activity//transmembrane receptor protein tyrosine kinase activity//phosphatidylinositol 3-kinase binding	GO:0005635//GO:0016021//GO:0005886//GO:0005789	nuclear envelope//integral to membrane//plasma membrane//endoplasmic reticulum membrane
CUFF.15682.1	2976	--	--	2525	0	RecName: Full=General transcription factor 3C polypeptide 5; AltName: Full=TF3C-epsilon; AltName: Full=Transcription factor IIIC 63 kDa subunit; Short=TFIIIC 63 kDa subunit; Short=TFIIIC63; AltName: Full=Transcription factor IIIC subunit epsilon gi|123211201|emb|CAM22290.1| general transcription factor IIIC, polypeptide 5 [Mus musculus] &gt;gi|123233718|emb|CAM27630.1| general transcription facto…	158636005	NM_148928.2	2694	0	Mus musculus general transcription factor IIIC, polypeptide 5 (Gtf3c5), mRNA	Q8R2T8	2525	0	General transcription factor 3C polypeptide 5	GO:0006351	transcription, DNA-dependent	GO:0003677	DNA binding	GO:0000127	transcription factor TFIIIC complex
CUFF.16817.5	4598	148695568	EDL27515.1	1859	0	CUG triplet repeat, RNA binding protein 1, isoform CRA_d [Mus musculus] gi|148695569|gb|EDL27516.1| CUG triplet repeat, RNA binding protein 1, isoform CRA_d [Mus musculus]	349585217	NM_198683.2	105	3.67387e-45	Mus musculus CUGBP, Elav-like family member 1 (Celf1), transcript variant 2, mRNA	P28659	1845	0	CUGBP Elav-like family member 1	GO:0043484//GO:0006376//GO:0007286//GO:0040018	regulation of RNA splicing//mRNA splice site selection//spermatid development//positive regulation of multicellular organism growth	GO:0003729//GO:0042835//GO:0031369//GO:0000166	mRNA binding//BRE binding//translation initiation factor binding//nucleotide binding	GO:0005634//GO:0005737	nucleus//cytoplasm
CUFF.16137.6	1503	30048137	AAH50792.1	137	5.70479e-06	Wdsub1 protein, partial [Mus musculus] gi|148695006|gb|EDL26953.1| WD repeat, SAM and U-box domain containing 1, isoform CRA_b [Mus musculus]	227452249	NM_001159636.1	175	1.44638e-84	Mus musculus WD repeat, SAM and U-box domain containing 1 (Wdsub1), transcript variant 2, mRNA	Q9D0I6	1999	0	WD repeat, SAM and U-box domain-containing protein 1	GO:0016567	protein ubiquitination	GO:0004842	ubiquitin-protein ligase activity	GO:0000151	ubiquitin ligase complex
CUFF.16641.1	1639	30142695	NP_839980.1	2527	0	preferentially expressed antigen in melanoma like 6 [Mus musculus] gi|29422154|gb|AAO84500.1| PRAMEl6 [Mus musculus] &gt;gi|123233342|emb|CAM16559.1| preferentially expressed antigen in melanoma like 6 [Mus musculus] &gt;gi|147897753|gb|AAI40408.1| Preferentially expressed antigen in melanoma like 6 [synthetic construct] &gt;gi|148695447|gb|EDL27394.1| preferentially expressed antigen in melanoma…	74143255	AK139830.1	1571	0	Mus musculus 2 cells egg cDNA, RIKEN full-length enriched library, clone:B020023N08 product:preferentially expressed antigen in melanoma like 6, full insert sequence	Q5TYX0	803	1.29698e-98	PRAME family member 5	--	--	--	--	--	--
CUFF.17672.1	1711	117647245	NP_001071100.1	1141	1.25988e-150	homeobox protein Nkx-2.2 isoform 2 [Mus musculus] gi|26335763|dbj|BAC31582.1| unnamed protein product [Mus musculus] &gt;gi|123233489|emb|CAM18288.1| NK2 transcription factor related, locus 2 (Drosophila) [Mus musculus] &gt;gi|123236538|emb|CAM18323.1| NK2 transcription factor related, locus 2 (Drosophila) [Mus musculus]	117647244	NM_001077632.1	1354	0	Mus musculus NK2 transcription factor related, locus 2 (Drosophila) (Nkx2-2), transcript variant 2, mRNA	P42586	839	2.05573e-106	Homeobox protein Nkx-2.2	GO:0045666//GO:0003329//GO:0048714//GO:0003323//GO:0051091//GO:0021530//GO:0014003//GO:0007224//GO:0003326//GO:0048665//GO:0048565//GO:0045665//GO:0048708//GO:0045944//GO:0021522//GO:0003327//GO:0060580	positive regulation of neuron differentiation//pancreatic PP cell fate commitment//positive regulation of oligodendrocyte differentiation//type B pancreatic cell development//positive regulation of sequence-specific DNA binding transcription factor activity//spinal cord oligodendrocyte cell fate specification//oligodendrocyte development//smoothened signaling pathway//pancreatic A cell fate commi…	GO:0003682//GO:0043565//GO:0003700//GO:0001159//GO:0003713//GO:0008134	chromatin binding//sequence-specific DNA binding//sequence-specific DNA binding transcription factor activity//core promoter proximal region DNA binding//transcription coactivator activity//transcription factor binding	GO:0005634	nucleus
CUFF.17672.2	1596	117647245	NP_001071100.1	1141	3.43195e-151	homeobox protein Nkx-2.2 isoform 2 [Mus musculus] gi|26335763|dbj|BAC31582.1| unnamed protein product [Mus musculus] &gt;gi|123233489|emb|CAM18288.1| NK2 transcription factor related, locus 2 (Drosophila) [Mus musculus] &gt;gi|123236538|emb|CAM18323.1| NK2 transcription factor related, locus 2 (Drosophila) [Mus musculus]	117647244	NM_001077632.1	1354	0	Mus musculus NK2 transcription factor related, locus 2 (Drosophila) (Nkx2-2), transcript variant 2, mRNA	P42586	839	6.58504e-107	Homeobox protein Nkx-2.2	GO:0045666//GO:0003329//GO:0048714//GO:0003323//GO:0051091//GO:0021530//GO:0014003//GO:0007224//GO:0003326//GO:0048665//GO:0048565//GO:0045665//GO:0048708//GO:0045944//GO:0021522//GO:0003327//GO:0060580	positive regulation of neuron differentiation//pancreatic PP cell fate commitment//positive regulation of oligodendrocyte differentiation//type B pancreatic cell development//positive regulation of sequence-specific DNA binding transcription factor activity//spinal cord oligodendrocyte cell fate specification//oligodendrocyte development//smoothened signaling pathway//pancreatic A cell fate commi…	GO:0003682//GO:0043565//GO:0003700//GO:0001159//GO:0003713//GO:0008134	chromatin binding//sequence-specific DNA binding//sequence-specific DNA binding transcription factor activity//core promoter proximal region DNA binding//transcription coactivator activity//transcription factor binding	GO:0005634	nucleus
CUFF.18074.2	4315	354493673	XP_003508964.1	2071	0	PREDICTED: hepatocyte nuclear factor 4-alpha-like isoform 4 [Cricetulus griseus]	46575915	NM_008261.2	4127	0	Mus musculus hepatic nuclear factor 4, alpha (Hnf4a), mRNA gi|24657894|gb|BC039220.1| Mus musculus hepatic nuclear factor 4, alpha, mRNA (cDNA clone MGC:31368 IMAGE:4238842), complete cds	P22449	2043	0	Hepatocyte nuclear factor 4-alpha	--	--	--	--	--	--
CUFF.16235.3	1391	148695081	EDL27028.1	1086	3.38181e-144	spindle pole body component 25 homolog (S. cerevisiae), isoform CRA_b [Mus musculus]	312283738	NM_001199123.1	118	6.48582e-53	Mus musculus SPC25, NDC80 kinetochore complex component, homolog (S. cerevisiae) (Spc25), transcript variant 1, mRNA	Q3UA16	1076	2.97841e-144	Kinetochore protein Spc25	GO:0007059//GO:0051301//GO:0007052//GO:0007067	chromosome segregation//cell division//mitotic spindle organization//mitosis	--	--	GO:0005634//GO:0000777//GO:0031262	nucleus//condensed chromosome kinetochore//Ndc80 complex
CUFF.17836.2	2709	156229716	AAI48286.2	2015	0	Ttll9 protein [Mus musculus]	134288893	NM_001083618.1	72	4.76396e-27	Mus musculus tubulin tyrosine ligase-like family, member 9 (Ttll9), transcript variant 1, mRNA	A2APC3	1908	0	Probable tubulin polyglutamylase TTLL9	--	--	--	--	--	--
CUFF.15824.2	4031	40556366	NP_955006.1	3191	0	E3 ubiquitin-protein ligase LRSAM1 [Mus musculus] gi|62511891|sp|Q80ZI6.1|LRSM1_MOUSE RecName: Full=E3 ubiquitin-protein ligase LRSAM1; AltName: Full=Leucine-rich repeat and sterile alpha motif-containing protein 1; AltName: Full=Tsg101-associated ligase &gt;gi|29165872|gb|AAH49146.1| Leucine rich repeat and sterile alpha motif containing 1 [Mus musculus] &gt;gi|123209796|emb|CAM22325.1| leucine …	357527364	NM_199302.2	3977	0	Mus musculus leucine rich repeat and sterile alpha motif containing 1 (Lrsam1), mRNA	Q80ZI6	3191	0	E3 ubiquitin-protein ligase LRSAM1	GO:0045806//GO:0046755//GO:0030163//GO:0070086//GO:0051865//GO:0015031//GO:0000209	negative regulation of endocytosis//non-lytic virus budding//protein catabolic process//ubiquitin-dependent endocytosis//protein autoubiquitination//protein transport//protein polyubiquitination	GO:0004842//GO:0008270	ubiquitin-protein ligase activity//zinc ion binding	GO:0044425//GO:0005737	membrane part//cytoplasm
CUFF.15737.2	1004	74178322	BAE32434.1	379	1.28813e-37	unnamed protein product [Mus musculus]	354793616	JN958117.1	61	2.25372e-21	Mus musculus targeted non-conditional, lacZ-tagged mutant allele Fam73b:tm1e(KOMP)Wtsi; transgenic	Q8BK03	158	2.02957e-10	Protein FAM73B	--	--	--	--	GO:0016021	integral to membrane
CUFF.16001.2	2480	148694915	EDL26862.1	2444	0	glycosyltransferase-like domain containing 1, isoform CRA_d [Mus musculus]	142356062	NM_172662.2	2417	0	Mus musculus glycosyltransferase-like domain containing 1 (Gtdc1), mRNA	Q8BW56	2365	0	Glycosyltransferase-like domain-containing protein 1	GO:0009058	biosynthetic process	GO:0016757	transferase activity, transferring glycosyl groups	--	--
CUFF.16854.8	5221	123212125	CAM20613.1	1362	1.29667e-165	PHD finger protein 21A [Mus musculus]	354798140	JN962641.1	3877	0	Mus musculus targeted deletion, lacZ-tagged mutant allele Gyltl1b:tm1(KOMP)Wtsi; transgenic	Q96BD5	1303	3.20629e-158	PHD finger protein 21A	GO:0000122//GO:0001967//GO:0016568	negative regulation of transcription from RNA polymerase II promoter//suckling behavior//chromatin modification	GO:0003677//GO:0003682//GO:0008270	DNA binding//chromatin binding//zinc ion binding	GO:0000118	histone deacetylase complex
CUFF.16335.8	928	219518888	AAI43684.1	145	4.29858e-45	KIAA1715 protein [Homo sapiens]	33457256	AC132943.2	41	2.72548e-10	Mus musculus BAC clone RP24-267L11 from chromosome 2, complete sequence	Q7TQ95	122	4.1545e-06	Protein lunapark	GO:0007596//GO:0042733//GO:0035115	blood coagulation//embryonic digit morphogenesis//embryonic forelimb morphogenesis	--	--	GO:0016021	integral to membrane
CUFF.17381.4	926	148696244	EDL28191.1	1146	1.91063e-155	fumarylacetoacetate hydrolase domain containing 2A, isoform CRA_c [Mus musculus]	255982525	NM_029629.2	100	4.33065e-43	Mus musculus fumarylacetoacetate hydrolase domain containing 2A (Fahd2a), mRNA	Q3TC72	1142	2.24851e-155	Fumarylacetoacetate hydrolase domain-containing protein 2A	GO:0008152	metabolic process	GO:0046872//GO:0016787	metal ion binding//hydrolase activity	GO:0005739	mitochondrion
CUFF.17878.5	799	74203559	BAE23052.1	948	5.52149e-127	unnamed protein product [Mus musculus] gi|123228757|emb|CAM15625.1| CDK5 regulatory subunit associated protein 1 [Mus musculus]	118130251	NM_025876.2	563	0	Mus musculus CDK5 regulatory subunit associated protein 1 (Cdk5rap1), mRNA	Q8BTW8	942	4.78812e-122	CDK5 regulatory subunit-associated protein 1	GO:0006400//GO:0045736	tRNA modification//negative regulation of cyclin-dependent protein kinase activity	GO:0046872//GO:0051539//GO:0016740//GO:0032403	metal ion binding//4 iron, 4 sulfur cluster binding//transferase activity//protein complex binding	GO:0005737	cytoplasm
CUFF.15806.1	2127	148676607	EDL08554.1	2741	0	phosphatidylinositol-4-phosphate 5-kinase-like 1, isoform CRA_a [Mus musculus]	209954849	NM_198191.2	1473	0	Mus musculus phosphatidylinositol-4-phosphate 5-kinase-like 1 (Pip5kl1), mRNA	Q6U7H8	2015	0	Phosphatidylinositol 4-phosphate 5-kinase-like protein 1	GO:0046854	phosphatidylinositol phosphorylation	GO:0005524//GO:0005515//GO:0016308	ATP binding//protein binding//1-phosphatidylinositol-4-phosphate 5-kinase activity	GO:0016020//GO:0042995//GO:0005737	membrane//cell projection//cytoplasm
CUFF.17236.3	1352	213385289	NP_036071.3	1680	0	mitogen-activated protein kinase-binding protein 1 [Mus musculus] gi|123230001|emb|CAM22679.1| mitogen activated protein kinase binding protein 1 [Mus musculus] &gt;gi|123241307|emb|CAM21732.1| mitogen activated protein kinase binding protein 1 [Mus musculus]	213385288	NM_011941.3	993	0	Mus musculus mitogen-activated protein kinase binding protein 1 (Mapkbp1), mRNA	Q6NS57	1680	0	Mitogen-activated protein kinase-binding protein 1	GO:0007256	activation of JNKK activity	GO:0005515	protein binding	--	--
CUFF.17271.5	2411	12854977	BAB30184.1	1035	4.96035e-131	unnamed protein product [Mus musculus] gi|26340434|dbj|BAC33880.1| unnamed protein product [Mus musculus] &gt;gi|123217891|emb|CAM18205.1| adenosine deaminase-like [Mus musculus]	29747907	BC050879.1	357	0	Mus musculus adenosine deaminase-like, mRNA (cDNA clone MGC:63264 IMAGE:5687835), complete cds	Q80SY6	447	2.33886e-47	Adenosine deaminase-like protein	GO:0046103//GO:0006154//GO:0009168	inosine biosynthetic process//adenosine catabolic process//purine ribonucleoside monophosphate biosynthetic process	GO:0046872//GO:0004000	metal ion binding//adenosine deaminase activity	--	--
CUFF.15654.2	4425	20149748	NP_619606.1	4829	0	sarcosine dehydrogenase, mitochondrial [Mus musculus] gi|52000836|sp|Q99LB7.1|SARDH_MOUSE RecName: Full=Sarcosine dehydrogenase, mitochondrial; Short=SarDH; Flags: Precursor &gt;gi|13097441|gb|AAH03456.1| Sarcosine dehydrogenase [Mus musculus] &gt;gi|74192818|dbj|BAE34920.1| unnamed protein product [Mus musculus] &gt;gi|74198225|dbj|BAE35284.1| unnamed protein product [Mus musculus] &gt;gi|741982…	326381095	NM_138665.2	469	0	Mus musculus sarcosine dehydrogenase (Sardh), nuclear gene encoding mitochondrial protein, mRNA	Q99LB7	4829	0	Sarcosine dehydrogenase, mitochondrial	GO:0006546//GO:0055114//GO:0032259	glycine catabolic process//oxidation-reduction process//methylation	GO:0004047//GO:0050660//GO:0016491	aminomethyltransferase activity//flavin adenine dinucleotide binding//oxidoreductase activity	GO:0005759	mitochondrial matrix
CUFF.17453.10	1359	123858415	CAM17545.1	311	2.05134e-88	nucleolar protein 5A [Mus musculus]	126090931	NM_024193.2	254	1.5835e-128	Mus musculus NOP56 ribonucleoprotein homolog (yeast) (Nop56), mRNA	Q9D6Z1	410	2.214e-42	Nucleolar protein 56	GO:0042254	ribosome biogenesis	GO:0030515	snoRNA binding	GO:0005634//GO:0005732//GO:0005737//GO:0070761	nucleus//small nucleolar ribonucleoprotein complex//cytoplasm//pre-snoRNP complex
CUFF.15369.5	1982	148676094	EDL08041.1	272	8.20596e-23	RIKEN cDNA 2310047O13, isoform CRA_b [Mus musculus]	24430257	AL845533.9	54	3.51867e-17	Mouse DNA sequence from clone RP23-232K16 on chromosome 2 Contains a novel gene and the 5&apos; end of a novel gene, complete sequence	Q9CV28	133	7.35713e-07	Protein FAM188A	GO:0006915	apoptotic process	GO:0005509	calcium ion binding	GO:0031965	nuclear membrane
CUFF.15602.9	669	169234922	NP_001108548.1	1045	1.49012e-128	calmodulin-regulated spectrin-associated protein 1 [Mus musculus] gi|166991293|sp|A2AHC3.1|CAMP1_MOUSE RecName: Full=Calmodulin-regulated spectrin-associated protein 1 &gt;gi|122890201|emb|CAM14279.1| calmodulin regulated spectrin-associated protein 1 [Mus musculus]	169234921	NM_001115076.1	34	1.50784e-06	Mus musculus calmodulin regulated spectrin-associated protein 1 (Camsap1), mRNA	A2AHC3	1045	4.33128e-130	Calmodulin-regulated spectrin-associated protein 1	GO:0007010//GO:0022604	cytoskeleton organization//regulation of cell morphogenesis	GO:0008017	microtubule binding	GO:0005874//GO:0005737	microtubule//cytoplasm
CUFF.17353.7	2518	--	--	2214	0	RecName: Full=N-acetylgalactosamine kinase; AltName: Full=GalNAc kinase; AltName: Full=Galactokinase 2 gi|51262070|gb|AAH79843.1| Galactokinase 2 [Mus musculus] &gt;gi|74185897|dbj|BAE32811.1| unnamed protein product [Mus musculus] &gt;gi|122890863|emb|CAM13337.1| galactokinase 2 [Mus musculus] &gt;gi|123232076|emb|CAM22796.1| galactokinase 2 [Mus musculus] &gt;gi|123858347|emb|CAM22361.1| galact…	31341000	NM_175154.2	2309	0	Mus musculus galactokinase 2 (Galk2), mRNA gi|26349754|dbj|AK082521.1| Mus musculus 0 day neonate cerebellum cDNA, RIKEN full-length enriched library, clone:C230059B13 product:N-ACETYLGALACTOSAMINE KINASE (EC 2.7.1.-) (GALNAC KINASE) (GALACTOKINASE 2) homolog [Homo sapiens], full insert sequence	Q68FH4	2214	0	N-acetylgalactosamine kinase	GO:0046835//GO:0006012	carbohydrate phosphorylation//galactose metabolic process	GO:0005524//GO:0033858//GO:0004335	ATP binding//N-acetylgalactosamine kinase activity//galactokinase activity	GO:0005737	cytoplasm
CUFF.18478.2	779	213513245	NP_001135405.1	781	6.41154e-102	sodium/potassium-transporting ATPase subunit beta-1-interacting protein 4 isoform 2 precursor [Mus musculus] gi|125664329|gb|ABN51174.1| NKAIN4 transcript variant 2 [Mus musculus]	213513244	NM_001141933.1	262	3.1852e-133	Mus musculus Na+/K+ transporting ATPase interacting 4 (Nkain4), transcript variant 2, mRNA	Q9JMG4	755	3.98759e-99	Sodium/potassium-transporting ATPase subunit beta-1-interacting protein 4	--	--	--	--	GO:0016021//GO:0005886	integral to membrane//plasma membrane
CUFF.15569.3	1184	23956330	NP_705785.1	618	4.68413e-75	uncharacterized protein C9orf142 homolog [Mus musculus] gi|81878389|sp|Q8K0Y7.1|CI142_MOUSE RecName: Full=Uncharacterized protein C9orf142 homolog &gt;gi|22137442|gb|AAH29214.1| CDNA sequence BC029214 [Mus musculus] &gt;gi|123227510|emb|CAM25622.1| novel protein [Mus musculus] &gt;gi|148676300|gb|EDL08247.1| cDNA sequence BC029214 [Mus musculus]	26091293	AK046066.1	510	0	Mus musculus adult male corpora quadrigemina cDNA, RIKEN full-length enriched library, clone:B230339K08 product:hypothetical protein, full insert sequence	Q8K0Y7	618	1.36152e-76	Uncharacterized protein C9orf142 homolog	--	--	--	--	--	--
CUFF.18141.7	1126	84042525	NP_032932.2	1500	0	lysosomal protective protein isoform a precursor [Mus musculus] gi|148674482|gb|EDL06429.1| protective protein for beta-galactosidase, isoform CRA_b [Mus musculus]	74192668	AK159150.1	855	0	Mus musculus osteoclast-like cell cDNA, RIKEN full-length enriched library, clone:I420005G21 product:protective protein for beta-galactosidase, full insert sequence	P16675	1423	0	Lysosomal protective protein	GO:0006508	proteolysis	GO:0005515//GO:0004185	protein binding//serine-type carboxypeptidase activity	GO:0005634//GO:0005739//GO:0005764	nucleus//mitochondrion//lysosome
CUFF.15532.5	4543	148676242	EDL08189.1	224	2.55824e-15	patatin-like phospholipase domain containing 7, isoform CRA_a [Mus musculus]	190410768	EU402948.2	3904	0	Mus musculus neuropathy target esterase-related esterase splice variant 2 mRNA, complete cds, alternatively spliced	A2AJ88	224	7.29774e-17	Patatin-like phospholipase domain-containing protein 7	GO:0006629	lipid metabolic process	GO:0004091	carboxylesterase activity	GO:0005634//GO:0005783//GO:0016021//GO:0005739//GO:0005764	nucleus//endoplasmic reticulum//integral to membrane//mitochondrion//lysosome
CUFF.15749.3	898	148676533	EDL08480.1	1200	1.62408e-163	RIKEN cDNA 1700001O22, isoform CRA_c [Mus musculus]	343962617	NR_028487.2	68	2.57881e-25	Mus musculus RIKEN cDNA 1700001O22 gene (1700001O22Rik), transcript variant 3, non-coding RNA	Q5SZB4	423	1.82496e-46	Uncharacterized protein C9orf50	--	--	--	--	--	--
CUFF.17919.3	1617	20381147	AAH28755.1	1195	4.14935e-159	Procr protein [Mus musculus] gi|148674195|gb|EDL06142.1| protein C receptor, endothelial, isoform CRA_b [Mus musculus]	20381146	BC028755.1	1607	0	Mus musculus protein C receptor, endothelial, mRNA (cDNA clone MGC:41156 IMAGE:1054063), complete cds	Q64695	197	1.35114e-15	Endothelial protein C receptor	GO:0050819	negative regulation of coagulation	GO:0008022//GO:0004872	protein C-terminus binding//receptor activity	GO:0005813	centrosome
CUFF.15852.7	1412	109732073	AAI14963.1	161	5.53913e-136	GAPVD1 protein [Homo sapiens] gi|119608028|gb|EAW87622.1| GTPase activating protein and VPS9 domains 1, isoform CRA_a [Homo sapiens] &gt;gi|119608032|gb|EAW87626.1| GTPase activating protein and VPS9 domains 1, isoform CRA_a [Homo sapiens] &gt;gi|150186228|emb|CAO03610.1| GTPase activating protein and VPS9 domains 1 [Homo sapiens] &gt;gi|168984550|emb|CAQ08735.1| GTPase activating protein and VPS…	24940314	AL929106.5	144	2.31907e-67	Mouse DNA sequence from clone RP23-446N16 on chromosome 2 Contains the 5&apos; end of the Gapvd1 gene for GTPase activating protein and VPS9 domains 1, a novel gene, the Hspa5 gene for heat shock 70kD protein 5 (glucose-regulated protein), the Fbxw2 gene for F-box and WD-40 domain protein 2, a ring finger and WD repeat domain 2 (Rfwd2) pseudogene and five CpG islands, complete sequence	A5D794	161	6.16213e-136	GTPase-activating protein and VPS9 domain-containing protein 1	GO:0051223//GO:0006897//GO:0051056	regulation of protein transport//endocytosis//regulation of small GTPase mediated signal transduction	GO:0005085//GO:0032794//GO:0005096	guanyl-nucleotide exchange factor activity//GTPase activating protein binding//GTPase activator activity	GO:0016020//GO:0005768//GO:0005829	membrane//endosome//cytosol
CUFF.15808.2	5926	74149695	BAE36463.1	524	2.19925e-54	unnamed protein product [Mus musculus]	56711335	NM_011373.2	3633	0	Mus musculus ST6 (alpha-N-acetyl-neuraminyl-2,3-beta-galactosyl-1,3)-N-acetylgalactosaminide alpha-2,6-sialyltransferase 4 (St6galnac4), mRNA gi|56270250|gb|BC086784.1| Mus musculus ST6 (alpha-N-acetyl-neuraminyl-2,3-beta-galactosyl-1,3)-N-acetylgalactosaminide alpha-2,6-sialyltransferase 4, mRNA (cDNA clone MGC:102103 IMAGE:6844232), complete cds	Q9JM95	482	7.69264e-51	Alpha-N-acetylgalactosaminide alpha-2,6-sialyltransferase 6	GO:0006486	protein glycosylation	GO:0047290	(alpha-N-acetylneuraminyl-2,3-beta-galactosyl-1,3)-N-acetyl-galactosaminide 6-alpha-sialyltransferase activity	GO:0005634//GO:0030173	nucleus//integral to Golgi membrane
CUFF.15759.4	5188	50510751	BAD32361.1	4776	0	mKIAA1003 protein [Mus musculus]	50927528	BC079674.1	4968	0	Mus musculus ubiquitin specific peptidase 20, mRNA (cDNA clone MGC:90775 IMAGE:30531994), complete cds	Q8C6M1	4570	0	Ubiquitin carboxyl-terminal hydrolase 20	GO:0071108//GO:0008277//GO:0006511//GO:0006897//GO:0070536	protein K48-linked deubiquitination//regulation of G-protein coupled receptor protein signaling pathway//ubiquitin-dependent protein catabolic process//endocytosis//protein K63-linked deubiquitination	GO:0004221//GO:0001664//GO:0004197//GO:0008270	ubiquitin thiolesterase activity//G-protein coupled receptor binding//cysteine-type endopeptidase activity//zinc ion binding	GO:0005737	cytoplasm
CUFF.15726.4	1185	22122839	NP_666364.1	243	7.19646e-20	TBC1 domain family member 13 [Mus musculus] gi|42559835|sp|Q8R3D1.1|TBC13_MOUSE RecName: Full=TBC1 domain family member 13 &gt;gi|19343763|gb|AAH25586.1| TBC1 domain family, member 13 [Mus musculus] &gt;gi|74192331|dbj|BAE34347.1| unnamed protein product [Mus musculus] &gt;gi|123232133|emb|CAM20561.1| TBC1 domain family member 13 [Mus musculus] &gt;gi|148676492|gb|EDL08439.1| TBC1 domain family, …	142368502	NM_146252.2	157	1.15088e-74	Mus musculus TBC1 domain family, member 13 (Tbc1d13), mRNA	Q8R3D1	243	2.09177e-21	TBC1 domain family member 13	GO:0032851	positive regulation of Rab GTPase activity	GO:0005097//GO:0005515	Rab GTPase activator activity//protein binding	GO:0005622	intracellular
CUFF.16953.4	4296	148695743	EDL27690.1	1643	0	ets homologous factor, isoform CRA_d [Mus musculus]	76096376	NM_007914.3	4246	0	Mus musculus ets homologous factor (Ehf), mRNA	O70273	1639	0	ETS homologous factor	GO:0045893	positive regulation of transcription, DNA-dependent	GO:0043565//GO:0003700	sequence-specific DNA binding//sequence-specific DNA binding transcription factor activity	GO:0005634	nucleus
CUFF.17453.9	1282	123858415	CAM17545.1	192	2.04073e-13	nucleolar protein 5A [Mus musculus]	343183409	NR_027700.2	500	0	Homo sapiens NOP56 ribonucleoprotein homolog (yeast) (NOP56), transcript variant 2, non-coding RNA	Q9D6Z1	164	7.14364e-11	Nucleolar protein 56	GO:0042254	ribosome biogenesis	GO:0030515	snoRNA binding	GO:0005634//GO:0005732//GO:0005737//GO:0070761	nucleus//small nucleolar ribonucleoprotein complex//cytoplasm//pre-snoRNP complex
CUFF.17295.5	3887	329663866	NP_001192299.1	1894	0	protein CASC4 isoform 4 [Mus musculus]	329663865	NM_001205370.1	3887	0	Mus musculus cancer susceptibility candidate 4 (Casc4), transcript variant 4, mRNA	Q6P2L7	1812	0	Protein CASC4	--	--	--	--	GO:0016021	integral to membrane
CUFF.16026.9	647	148694925	EDL26872.1	749	3.51299e-96	origin recognition complex, subunit 4-like (S. cerevisiae), isoform CRA_b [Mus musculus]	293597514	NR_033442.1	513	0	Mus musculus origin recognition complex, subunit 4 (Orc4), transcript variant 3, non-coding RNA	O88708	718	3.27518e-91	Origin recognition complex subunit 4	GO:0006270	DNA-dependent DNA replication initiation	GO:0003688//GO:0005524//GO:0017111	DNA replication origin binding//ATP binding//nucleoside-triphosphatase activity	GO:0005664	nuclear origin of replication recognition complex
CUFF.18107.5	1095	148674440	EDL06387.1	620	8.56767e-77	RIKEN cDNA 2610042O14, isoform CRA_b [Mus musculus] gi|148674441|gb|EDL06388.1| RIKEN cDNA 2610042O14, isoform CRA_b [Mus musculus]	145966733	NM_025575.3	455	0	Mus musculus SYS1 Golgi-localized integral membrane protein homolog (S. cerevisiae) (Sys1), mRNA	Q78S06	383	8.68468e-43	Protein SYS1 homolog	GO:0015031	protein transport	--	--	GO:0016021//GO:0000139	integral to membrane//Golgi membrane
CUFF.15422.4	4620	119606571	EAW86165.1	2695	0	myeloid/lymphoid or mixed-lineage leukemia (trithorax homolog, Drosophila); translocated to, 10, isoform CRA_e [Homo sapiens]	357588405	NR_045539.1	330	3.09316e-170	Mus musculus myeloid/lymphoid or mixed-lineage leukemia (trithorax homolog, Drosophila); translocated to, 10 (Mllt10), transcript variant 5, non-coding RNA	O54826	451	1.19643e-145	Protein AF-10	GO:0045944	positive regulation of transcription from RNA polymerase II promoter	GO:0003677//GO:0005515//GO:0008270//GO:0003700	DNA binding//protein binding//zinc ion binding//sequence-specific DNA binding transcription factor activity	GO:0005730//GO:0005737	nucleolus//cytoplasm
CUFF.16161.4	603	148695028	EDL26975.1	780	9.21548e-100	TRAF family member-associated Nf-kappa B activator, isoform CRA_b [Mus musculus]	74139256	AK165994.1	66	2.19822e-24	Mus musculus lung RCB-0558 LLC cDNA, RIKEN full-length enriched library, clone:G730028A05 product:TRAF family member-associated Nf-kappa B activator, full insert sequence	P70347	204	2.61026e-93	TRAF family member-associated NF-kappa-B activator	GO:0007249	I-kappaB kinase/NF-kappaB cascade	GO:0005515//GO:0008270	protein binding//zinc ion binding	GO:0005737	cytoplasm
CUFF.18214.2	1369	148674581	EDL06528.1	897	1.10949e-116	mCG141836 [Mus musculus]	12860893	AK020334.1	811	0	Mus musculus adult male epididymis cDNA, RIKEN full-length enriched library, clone:9230111E07 product:unclassifiable, full insert sequence	--	--	--	--	--	--	--	--	--	--
CUFF.15659.6	5268	148676419	EDL08366.1	2257	0	bromodomain containing 3, isoform CRA_b [Mus musculus] gi|148676420|gb|EDL08367.1| bromodomain containing 3, isoform CRA_b [Mus musculus]	354799178	JN963679.1	126	8.92871e-57	Mus musculus targeted non-conditional, lacZ-tagged mutant allele Brd3:tm2e(EUCOMM)Wtsi; transgenic	Q8K2F0	2247	0	Bromodomain-containing protein 3	--	--	--	--	GO:0005634	nucleus
CUFF.17934.8	3343	25141330	NP_733467.1	2353	0	copine-1 [Mus musculus] gi|25141332|ref|NP_733469.1| copine-1 [Mus musculus] &gt;gi|32363144|sp|Q8C166.1|CPNE1_MOUSE RecName: Full=Copine-1; AltName: Full=Copine I &gt;gi|26324832|dbj|BAC26170.1| unnamed protein product [Mus musculus] &gt;gi|126540754|emb|CAM46028.1| copine I [Mus musculus] &gt;gi|148674226|gb|EDL06173.1| mCG5227, isoform CRA_b [Mus musculus] &gt;gi|148674227|gb|EDL06174.1| mCG52…	295789063	NM_170590.3	506	0	Mus musculus copine I (Cpne1), transcript variant 2, mRNA	Q8C166	139	3.28857e-07	Copine-1	--	--	GO:0005515//GO:0001786	protein binding//phosphatidylserine binding	--	--
CUFF.16272.5	611	194378134	BAG57817.1	447	4.89737e-52	unnamed protein product [Homo sapiens]	34495049	AC133193.3	61	1.34156e-21	Mus musculus BAC clone RP23-396L1 from chromosome 2, complete sequence	Q8BH59	452	1.10299e-50	Calcium-binding mitochondrial carrier protein Aralar1	GO:0055085//GO:0006094//GO:0043490//GO:0015810//GO:0051592//GO:0015813	transmembrane transport//gluconeogenesis//malate-aspartate shuttle//aspartate transport//response to calcium ion//L-glutamate transport	GO:0005313//GO:0015183//GO:0005509	L-glutamate transmembrane transporter activity//L-aspartate transmembrane transporter activity//calcium ion binding	GO:0016021//GO:0005743	integral to membrane//mitochondrial inner membrane
CUFF.16481.2	1806	213512973	NP_064333.2	760	1.76412e-94	ubiquitin/ISG15-conjugating enzyme E2 L6 [Mus musculus] gi|238054361|sp|Q9QZU9.3|UB2L6_MOUSE RecName: Full=Ubiquitin/ISG15-conjugating enzyme E2 L6; AltName: Full=UbcM8; AltName: Full=Ubiquitin carrier protein L6; AltName: Full=Ubiquitin-protein ligase L6 &gt;gi|12846730|dbj|BAB27282.1| unnamed protein product [Mus musculus] &gt;gi|12850816|dbj|BAB28861.1| unnamed protein product [Mus musculus] &…	12850815	AK013452.1	190	8.0033e-93	Mus musculus 10, 11 days embryo whole body cDNA, RIKEN full-length enriched library, clone:2810489I21 product:E2 UBIQUITIN-CONJUGATING ENZYME UBCM8, full insert sequence	Q9QZU9	760	5.12771e-96	Ubiquitin/ISG15-conjugating enzyme E2 L6	GO:0032020//GO:0016567//GO:0019941	ISG15-protein conjugation//protein ubiquitination//modification-dependent protein catabolic process	GO:0042296//GO:0005524//GO:0005515//GO:0004842	ISG15 ligase activity//ATP binding//protein binding//ubiquitin-protein ligase activity	--	--
CUFF.17138.5	3289	1899232	AAB50008.1	1049	1.80936e-126	aquarius [Mus musculus]	26097549	AK077886.1	3089	0	Mus musculus 13 days embryo male testis cDNA, RIKEN full-length enriched library, clone:6030408H15 product:aquarius, full insert sequence	Q8CFQ3	1049	1.06174e-119	Intron-binding protein aquarius	GO:0000398	nuclear mRNA splicing, via spliceosome	GO:0097157	pre-mRNA intronic binding	GO:0071013	catalytic step 2 spliceosome
CUFF.16854.9	6805	123212125	CAM20613.1	2389	0	PHD finger protein 21A [Mus musculus]	157841177	NM_001109691.1	41	2.05888e-09	Mus musculus PHD finger protein 21A (Phf21a), transcript variant 3, mRNA	Q6ZPK0	2444	0	PHD finger protein 21A	GO:0000122//GO:0001967//GO:0016568	negative regulation of transcription from RNA polymerase II promoter//suckling behavior//chromatin modification	GO:0003677//GO:0003682//GO:0008270	DNA binding//chromatin binding//zinc ion binding	GO:0000118	histone deacetylase complex
CUFF.15431.4	1175	148676155	EDL08102.1	411	1.23009e-44	COMM domain containing 3 [Mus musculus]	265568	S54914.1	292	1.02602e-149	bup=5&apos;of bmi-1 proviral insertion locus [mice, Genomic/mRNA, 2022 nt]; and translated products	Q63829	411	3.89579e-46	COMM domain-containing protein 3	--	--	--	--	--	--
CUFF.15621.5	2609	146134435	NP_080839.2	649	2.41752e-72	serologically defined colon cancer antigen 3 homolog isoform 1 [Mus musculus] gi|171769650|sp|A2AIW0.1|SDCG3_MOUSE RecName: Full=Serologically defined colon cancer antigen 3 homolog &gt;gi|123228055|emb|CAM20315.1| serologically defined colon cancer antigen 3 [Mus musculus] &gt;gi|148676362|gb|EDL08309.1| mCG18732, isoform CRA_c [Mus musculus]	26104127	AK087227.1	1555	0	Mus musculus 0 day neonate lung cDNA, RIKEN full-length enriched library, clone:E030037D01 product:ANTIGEN NY-CO-3 (FRAGMENT) homolog [Homo sapiens], full insert sequence	A2AIW0	649	7.02692e-74	Serologically defined colon cancer antigen 3 homolog	--	--	--	--	GO:0005737	cytoplasm
CUFF.17278.4	1594	148696104	EDL28051.1	2023	0	creatine kinase, mitochondrial 1, ubiquitous, isoform CRA_c [Mus musculus] gi|148696105|gb|EDL28052.1| creatine kinase, mitochondrial 1, ubiquitous, isoform CRA_c [Mus musculus]	118129846	NM_009897.2	1487	0	Mus musculus creatine kinase, mitochondrial 1, ubiquitous (Ckmt1), nuclear gene encoding mitochondrial protein, mRNA	P30275	1992	0	Creatine kinase U-type, mitochondrial	GO:0016310	phosphorylation	GO:0005524//GO:0004111	ATP binding//creatine kinase activity	GO:0005743	mitochondrial inner membrane
CUFF.18504.9	1065	148675482	EDL07429.1	162	2.4878e-09	uridine-cytidine kinase 1-like 1, isoform CRA_c [Mus musculus]	118129860	NM_026765.3	93	3.89636e-39	Mus musculus uridine-cytidine kinase 1-like 1 (Uckl1), mRNA	Q91YL3	162	7.41166e-11	Uridine-cytidine kinase-like 1	GO:0016310	phosphorylation	GO:0005524//GO:0004849//GO:0016773	ATP binding//uridine kinase activity//phosphotransferase activity, alcohol group as acceptor	GO:0005783//GO:0005634	endoplasmic reticulum//nucleus
CUFF.15942.2	3304	344271352	XP_003407503.1	3049	0	PREDICTED: spermatid perinuclear RNA-binding protein-like [Loxodonta africana]	673453	X84692.1	2940	0	M.musculus Spnr mRNA for RNA binding protein	Q91WM1	2953	0	Spermatid perinuclear RNA-binding protein	--	--	--	--	--	--
CUFF.17206.7	1413	77917594	NP_001030120.1	344	5.20845e-72	zinc finger FYVE domain-containing protein 19 [Rattus norvegicus] gi|71122331|gb|AAH99795.1| Zinc finger, FYVE domain containing 19 [Rattus norvegicus] &gt;gi|149023002|gb|EDL79896.1| similar to Zinc finger, FYVE domain containing 19 [Rattus norvegicus]	354797361	JN961862.1	76	1.46764e-29	Mus musculus targeted KO-first, conditional ready, lacZ-tagged mutant allele Ppp1r14d:tm1a(KOMP)Wtsi; transgenic	Q96K21	299	6.26311e-62	Zinc finger FYVE domain-containing protein 19	--	--	--	--	--	--
CUFF.18480.5	2421	74275397	ABA02183.1	522	0	ADP-ribosylation factor GTPase activating protein 1 heart isoform [Rattus norvegicus]	295148134	NM_001177710.1	117	4.10331e-52	Mus musculus ADP-ribosylation factor GTPase activating protein 1 (Arfgap1), transcript variant 6, mRNA	Q9EPJ9	482	0	ADP-ribosylation factor GTPase-activating protein 1	GO:0032312//GO:0043547//GO:0015031//GO:0016192	regulation of ARF GTPase activity//positive regulation of GTPase activity//protein transport//vesicle-mediated transport	GO:0008060//GO:0008270	ARF GTPase activator activity//zinc ion binding	GO:0000139	Golgi membrane
CUFF.16832.10	949	148695609	EDL27556.1	1161	1.13436e-154	protein kinase C and casein kinase substrate in neurons 3, isoform CRA_b [Mus musculus]	163644250	NM_028733.3	932	0	Mus musculus protein kinase C and casein kinase substrate in neurons 3 (Pacsin3), mRNA	Q99JB8	1066	4.34649e-142	Protein kinase C and casein kinase II substrate protein 3	GO:0016310//GO:0045806//GO:0051044	phosphorylation//negative regulation of endocytosis//positive regulation of membrane protein ectodomain proteolysis	GO:0016301//GO:0008092	kinase activity//cytoskeletal protein binding	GO:0005737//GO:0005802//GO:0005886	cytoplasm//trans-Golgi network//plasma membrane
CUFF.15852.6	6484	40254514	NP_079985.2	6838	0	GTPase-activating protein and VPS9 domain-containing protein 1 [Mus musculus] gi|37994641|gb|AAH60123.1| GTPase activating protein and VPS9 domains 1 [Mus musculus] &gt;gi|122936274|gb|ABM68541.1| Gapex-5 [Mus musculus] &gt;gi|123232034|emb|CAM15447.1| GTPase activating protein and VPS9 domains 1 [Mus musculus] &gt;gi|123233754|emb|CAM24606.1| GTPase activating protein and VPS9 domains 1 [Mus mus…	40254513	NM_025709.2	146	8.38211e-68	Mus musculus GTPase activating protein and VPS9 domains 1 (Gapvd1), mRNA gi|37994640|gb|BC060123.1| Mus musculus GTPase activating protein and VPS9 domains 1, mRNA (cDNA clone MGC:76352 IMAGE:6408778), complete cds	Q6PAR5	6806	0	GTPase-activating protein and VPS9 domain-containing protein 1	GO:0043547//GO:0051223//GO:0006897//GO:0051056	positive regulation of GTPase activity//regulation of protein transport//endocytosis//regulation of small GTPase mediated signal transduction	GO:0005085//GO:0032794//GO:0005096	guanyl-nucleotide exchange factor activity//GTPase activating protein binding//GTPase activator activity	GO:0016020//GO:0005768//GO:0005829	membrane//endosome//cytosol
CUFF.16114.5	1090	74212244	BAE40280.1	816	6.28205e-106	unnamed protein product [Mus musculus]	74212243	AK168343.1	856	0	Mus musculus CRL-1722 L5178Y-R cDNA, RIKEN full-length enriched library, clone:I730094H24 product:pleckstrin homology, Sec7 and coiled-coil domains, binding protein, full insert sequence	Q91VY6	816	1.41988e-104	Cytohesin-interacting protein	GO:0030155	regulation of cell adhesion	--	--	GO:0005768//GO:0005938	endosome//cell cortex
CUFF.18511.2	1091	148675496	EDL07443.1	718	5.11825e-90	regulator of G-protein signaling 19, isoform CRA_c [Mus musculus]	27464765	AF535870.1	237	3.56703e-119	Mus musculus GAIP/RGS19 short isoform mRNA, complete cds; alternatively spliced	Q9CX84	640	3.84322e-80	Regulator of G-protein signaling 19	GO:0043547//GO:0038032	positive regulation of GTPase activity//termination of G-protein coupled receptor signaling pathway	GO:0001965//GO:0005096	G-protein alpha-subunit binding//GTPase activator activity	GO:0005903//GO:0030136//GO:0044445//GO:0005624//GO:0005886	brush border//clathrin-coated vesicle//cytosolic part//membrane fraction//plasma membrane
CUFF.17608.3	2183	23956110	NP_067310.1	1021	7.18784e-131	U2 small nuclear ribonucleoprotein B&apos;&apos; [Mus musculus] gi|52783420|sp|Q9CQI7.1|RU2B_MOUSE RecName: Full=U2 small nuclear ribonucleoprotein B&apos;&apos;; Short=U2 snRNP B&apos;&apos; &gt;gi|12847289|dbj|BAB27510.1| unnamed protein product [Mus musculus] &gt;gi|12851400|dbj|BAB29026.1| unnamed protein product [Mus musculus] &gt;gi|20072417|gb|AAH26794.1| U2 small nuclear ribonucleoprotein…	12850012	AK012944.1	1983	0	Mus musculus 10, 11 days embryo whole body cDNA, RIKEN full-length enriched library, clone:2810052G09 product:U2 small nuclear ribonucleoprotein B, full insert sequence	Q9CQI7	1021	2.08927e-132	U2 small nuclear ribonucleoprotein B&apos;&apos;	GO:0000398	nuclear mRNA splicing, via spliceosome	GO:0005515//GO:0000166//GO:0017069	protein binding//nucleotide binding//snRNA binding	GO:0071013	catalytic step 2 spliceosome
CUFF.17905.4	7050	145587671	NP_062799.2	8676	0	nuclear receptor coactivator 6 isoform 1 [Mus musculus] gi|52789432|gb|AAH83187.1| Nuclear receptor coactivator 6 [Mus musculus] &gt;gi|123232287|emb|CAM21110.1| nuclear receptor coactivator 6 [Mus musculus] &gt;gi|123232307|emb|CAM18924.1| nuclear receptor coactivator 6 [Mus musculus] &gt;gi|148674174|gb|EDL06121.1| nuclear receptor coactivator 6 [Mus musculus]	336020349	NM_019825.3	6863	0	Mus musculus nuclear receptor coactivator 6 (Ncoa6), transcript variant 1, mRNA	Q9JL19	8634	0	Nuclear receptor coactivator 6	GO:0030099//GO:0007420//GO:0006352//GO:0006974//GO:0060716//GO:0007507//GO:0045944	myeloid cell differentiation//brain development//DNA-dependent transcription, initiation//response to DNA damage stimulus//labyrinthine layer blood vessel development//heart development//positive regulation of transcription from RNA polymerase II promoter	GO:0046966//GO:0003682//GO:0004872//GO:0030374//GO:0042803//GO:0016922//GO:0019899	thyroid hormone receptor binding//chromatin binding//receptor activity//ligand-dependent nuclear receptor transcription coactivator activity//protein homodimerization activity//ligand-dependent nuclear receptor binding//enzyme binding	GO:0035097//GO:0005667//GO:0005625	histone methyltransferase complex//transcription factor complex//soluble fraction
[truncated: 4,472 more rows]
